# Supplementary material for: Disorders of acid-base balance promote rumen lipopolysaccharide biosynthesis in dairy cows by modulating the microbiome
Source: Front Microbiol. 2024 Nov 14;15:1492476. doi: 10.3389/fmicb.2024.1492476 (PMC11604126; doi:10.3389/fmicb.2024.1492476)
Supplement: Supplementary file 1 [file Table_1.XLS]

## Sheet: prediction_enzyme
Enzyme_ID	Enzyme_Category	L1	L2	L3	L4	L5	L6	L7	L8	L9	L10	L11	L12	L13	L14	L15	L16	L17	L18	L19	L20	H1	H2	H3	H4	H5	H6	H7	H8	H9	H10	H11	H12	H13	H14	H15	H16	H17	H18	H19	H20
1.1.1.1	Alcohol dehydrogenase	12312.8	11369.9	15314.1	14087	15547.3	12348.4	11223.9	13182.8	16080.8	11855	10116.2	15411.2	17416.2	15646.6	12511.5	12540.6	14456.6	18097.4	10695.9	16609.8	15503.1	18050.2	20428.5	15245.3	17506.9	17593.8	18126.2	19270	12891.5	11876	15577.7	12191.8	16544.4	21315.1	15906.1	15875.8	15071	14433.9	16415.8	15848.7
1.1.1.100	3-oxoacyl-[acyl-carrier-protein] reductase	40963.8	46376.2	42077.2	40148.4	43212.8	44188.4	49013.6	43049.1	41795.6	43563.3	44337.1	43679.2	41216.5	40434.7	43931.8	45368.2	43420.5	41482.4	46927.7	39204.9	46716.4	38252.4	39796.9	39023.1	40115.2	48004.5	41098.4	38602.1	43262.6	44877.2	46405.8	49307.8	45845.9	39900.5	46247.4	46405.2	45567.7	46600.2	44765	43729.9
1.1.1.103	L-threonine 3-dehydrogenase	576	672	552.5	516.5	782	533.5	646.5	510.5	464.5	338.5	367	767.3	437.5	543	440	475.5	289.5	628	436	299	849.5	495	618	554.5	455.5	924.17	636	517	428.5	409	834.1	697	734.5	658	1047.5	964.17	811.5	828	999	537
1.1.1.108	Carnitine 3-dehydrogenase	0.01	0.01	0.01	0.01	0.01	0.01	0.01	0.01	2	0.01	0.01	0.01	0.01	0.01	0.01	0.01	0.01	0.01	0.01	0.01	0.01	0.01	2	0.01	0.01	0.01	0.01	0.01	0.01	3	0.01	0.01	3	0.01	0.01	0.01	0.01	0.01	0.01	2
1.1.1.11	D-arabinitol 4-dehydrogenase	0.01	0.01	0.01	1	0.01	0.01	0.01	0.01	2	0.01	0.01	0.01	0.01	2	0.01	0.01	0.01	0.01	1	0.01	0.01	0.01	2	0.01	0.01	0.01	0.01	0.01	0.01	3	0.01	0.01	0.01	2	1	0.01	0.01	0.01	0.01	0.01
1.1.1.122	D-threo-aldose 1-dehydrogenase	0.01	0.01	0.01	0.01	0.01	0.01	1	0.01	0.01	0.01	4	0.01	0.01	0.01	0.01	0.01	0.01	0.01	0.01	0.01	4	2	4	0.01	0.01	1	0.4	0.01	0.01	2	0.01	0.01	0.01	0.01	0.01	0.67	3	0.01	4	4
1.1.1.125	2-deoxy-D-gluconate 3-dehydrogenase	479.26	434	505.75	428.93	763.75	586	431.5	529.76	649.24	341.18	352.5	756.8	820	673	607.5	488.5	465.5	694.74	384	463.5	659	492.74	915.68	411	782.8	1208.17	1156.5	747.18	522	660.5	856.1	721	867.26	672.5	810	1113.5	878.25	974.75	1084.25	725.75
1.1.1.130	3-dehydro-L-gulonate 2-dehydrogenase	98.34	86.16	104.67	91.66	145.33	165.84	75	139.84	97.33	83.01	62.34	162.96	179	99.33	137.67	90.83	149.48	118.32	105.5	126.83	165.99	87.48	178.5	148	143.83	221	308.83	211	81.67	114.52	157.26	117.33	137.33	186.67	107.01	187.49	188.68	228	218.5	214.83
1.1.1.132	GDP-mannose 6-dehydrogenase	0.01	24	9	1	0.01	10	29	9	46	30	13	0.01	2	0.01	9	4	58	22	68	44	2	5	11	0.01	9	5	6	5	49	0.01	23	15	7	0.01	2	9	15	0.01	0.01	0.01
1.1.1.133	dTDP-4-dehydrorhamnose reductase	16064	16057.7	14508.2	14525.3	15623.5	16221.3	16287.9	15354.5	13947.1	14975.1	16172.9	14910.2	13194.7	14705.5	15144.8	16229.1	13850.1	13265	15908.2	13244.6	15799.6	12857.6	12279.7	17761	12990.5	15721.1	14037.7	13108.3	15209.9	15921.8	15811.6	18464.2	14560.3	12748	15679.4	15457	15077.5	15251.8	15932.5	16787
1.1.1.136	UDP-N-acetylglucosamine 6-dehydrogenase	46.17	35.5	74.67	62.83	44.33	39.34	21.83	23.33	27.66	25	25.67	45.67	35.17	41.33	9	22	13	36	23.5	21.66	21.34	14.66	14.67	70.66	31.3	31	14	22	26.01	31.33	21	43	21.33	31.67	21.5	21.83	29.84	38	52.67	131
1.1.1.137	Ribitol-5-phosphate 2-dehydrogenase	376	13.5	303	287	698	387	1	166	141	40	207	208.5	66	255	138	168	11	183	9	208	123	331	161	1873.5	177	111	194	600	72	239	140	574.5	208	370.5	306	81.5	155	10	593	1093
1.1.1.14	L-iditol 2-dehydrogenase	5523.75	4946.92	5862.96	5635.5	6579.95	5680.01	5437.12	4970.37	5480.87	2752.8	4090.38	6504.88	4979.84	5301.45	3924.25	5862.42	3042.42	5190.8	4199.96	3864.12	8863.01	5710.53	6122.75	6367.29	5065.97	9502.25	6612.14	5459.3	4520.76	4173.66	8081.88	6131.75	7819.03	7056.62	7526.58	8348.08	7492.59	7113.92	8386.25	9216.21
1.1.1.140	Sorbitol-6-phosphate 2-dehydrogenase	373.5	89	392.5	608.5	156	525	47	143	388.5	86.17	329	229.3	192.5	144	204	69	75	234.5	82	320	28	427	162	120	106	26.67	142	165	188.5	135	72.1	89	91	230.5	87.5	61	95.5	53.5	105	504
1.1.1.157	3-hydroxybutyryl-CoA dehydrogenase	7493.98	8488.19	7814.73	7339.85	8938.55	7626.05	7819.75	6130.72	7444.29	3993.53	5414.41	8558.38	7184.68	6527.26	6292.15	7557.65	4618.5	7420.34	6313.02	4664	10407.2	6978.83	7365.37	8971.87	6688.64	12615.8	7290.32	6594.55	6034.97	6661.02	10815.2	7195.74	10164.3	8328.88	9806.48	11284.2	10365.4	11832.3	11531.6	12062.5
1.1.1.159	7-alpha-hydroxysteroid dehydrogenase	587.5	553.5	672.5	650	705.5	500.5	700	599	611	260.5	403.5	713.3	643	518.5	451.5	687	489	550	410.5	310.5	983	540.5	760	479.5	569.5	1170.5	542.5	407.5	523	540.5	927.1	521	1011	840	945	1028.5	765	758.5	957	792
1.1.1.163	Cyclopentanol dehydrogenase	0.01	0.01	0.01	0.01	0.01	0.01	0.01	0.01	2	0.01	0.01	0.01	3	0.01	0.01	0.01	0.01	0.01	0.01	0.01	0.01	0.01	0.01	0.01	0.01	0.01	0.01	0.01	0.01	0.01	0.01	0.01	0.01	0.01	0.01	0.01	4	0.01	0.01	0.01
1.1.1.169	2-dehydropantoate 2-reductase	6757.56	6232.5	6807.26	6627.33	7223.75	6854.34	7477.17	6086.06	6832.78	4006.59	5602.17	7628.96	5976.27	7072.33	6014.17	6571	4763.48	6069.11	5744.83	4429.33	8044.32	6989.43	6617.67	7325.16	6161.9	9789.34	6664	6012.47	5986	6145.02	8641.43	7152.5	8935.21	7414.67	9126.34	9488.07	8564.6	9245	8921.34	10164.4
1.1.1.17	Mannitol-1-phosphate 5-dehydrogenase	411.5	119	424.5	622.5	211.5	598	134	162.5	470	102.17	366	274.3	225.5	178	258.5	88.5	101.5	282.5	150	339	40	501.5	184	149	125.8	84.67	192.5	212.5	220.5	177	92.6	225.5	121.5	263	143.5	121.67	120.5	124.5	150.5	543.5
1.1.1.173	L-rhamnose 1-dehydrogenase	0.01	0.01	0.01	0.01	0.01	0.01	0.01	0.01	0.01	0.01	0.01	0.01	0.01	0.01	0.01	0.01	0.01	0.01	0.01	0.01	0.01	0.01	2	0.01	0.01	0.01	0.01	0.01	0.01	2	0.01	0.01	0.01	0.01	0.01	0.01	0.01	0.01	0.01	0.01
1.1.1.179	D-xylose 1-dehydrogenase (NADP(+))	2	12	12	0.01	25	8	20	0.01	9	0.01	9	3	6	0.01	9	8	11	10	24	2	8	12	4	4	0.01	27	22	4	9	14	27	21	17	7	15	26	15	28	44	9
1.1.1.18	Inositol 2-dehydrogenase	135.5	282.17	233	109	311	240.5	307.5	121.17	211	91.67	151	164	134.17	82	210.5	162.5	135.5	199.17	333	140	359.5	152	153.5	204.5	89.8	399.84	252.4	126.5	270	226.5	626.17	292.67	274	201.5	223	514.67	359.17	494	602	247
1.1.1.193	5-amino-6-(5-phosphoribosylamino)uracil reductase	14649.7	15568.1	14626.2	14845.1	14635.8	15393.5	15014.5	16062.5	15187.4	17342.3	16207.6	14890.4	16489.9	15801.1	16756.1	15687	17061	15920.2	16036.6	17016.8	13394.2	15755.3	15966.5	14677.4	16156.6	12954.5	15784.5	16551.5	15516.8	16200.5	13255.8	15925.6	13303.7	15228.2	14837.1	13906	14083	13656.6	13863.3	13311.6
1.1.1.2	Alcohol dehydrogenase (NADP(+))	15	130.5	31	65	66	34.5	112.5	22	42.5	60	17	37.5	25	25.5	12	19	41	48	54	38	195	41	26.5	86.5	29.5	78	43.79	10.5	43	24.5	114	47.93	87.93	60	113.5	67.5	102	115.5	69	38
1.1.1.202	1,3-propanediol dehydrogenase	3.2	6.6	9.25	8	16.85	13	16.2	4	6	9.8	5	6	7.25	7	19.4	2	2.2	13.4	12.2	9	0.01	10	3	4	0.5	1	6.4	3	8.6	2.2	2.2	16.8	2	5	17.8	15.6	8.35	18.2	2.5	6.75
1.1.1.203	Uronate dehydrogenase	0.01	0.01	0.01	1	1	0.01	0.01	0.01	2	0.01	1	0.01	0.01	2	0.01	0.01	0.01	2	0.01	0.01	5	2	4	0.01	2.3	0.01	0.4	0.01	0.01	5	0.01	0.01	0.01	2	1	0.01	0.01	4	0.01	9
1.1.1.205	IMP dehydrogenase	18407.7	18938.4	19094.7	18596.2	19220.8	19010.9	19237.8	19114.2	18737.8	19219	18916.3	18919.6	19058.4	19402.9	19184.7	18885	19187.5	19008.2	18973.3	18957.5	18649.5	18934.3	19215.7	19039.7	18950.1	18793.6	18695.2	19398.2	18876.6	19035.5	19233.8	20284.6	18700.9	19353.3	19324.6	18557.4	18846.4	18670.8	18559	18838.7
1.1.1.206	Tropinone reductase I	0.01	0.01	0.01	0.01	2	0.01	1	0.5	6	0.01	2	0.01	9	0.01	0.01	0.01	0.01	0.01	0.01	0.01	0.01	0.01	0.01	0.01	0.01	1	0.01	0.01	0.01	0.01	0.01	0.01	0.01	0.01	0.01	0.01	14	3	0.01	0.01
1.1.1.215	Gluconate 2-dehydrogenase	1	0.01	0.01	3	0.01	2	3	0.5	2	0.01	0.01	0.3	0.01	2	0.01	0.01	0.01	0.01	1	0.01	0.01	0.01	6	0.01	0.01	3.17	1	2.14	0.01	3	0.1	3	0.01	2	2	0.01	2	0.01	0.01	2
1.1.1.219	Dihydrokaempferol 4-reductase	58	140	104	51	73.5	90	92.5	42.5	116.5	60	57.5	104.5	111.5	54	70.5	53.5	46.5	155	97.5	39.5	205	83.5	99	19	77.5	190	185.5	60.5	146.5	106	158	83.5	123	94	90.5	218	130.5	208	243	72
1.1.1.22	UDP-glucose 6-dehydrogenase	14429.6	15071.6	12851.3	12655.7	13598.4	14185.7	15077.4	14280.1	11853.9	14531.7	14856.7	12599	12076.3	13094.8	14227.8	14748.3	13324.7	11731.8	14935.3	11989.8	12637.7	10881.3	10492.6	14380.5	11733.9	12685.6	12101.2	11203.5	13822.2	14921.1	13754.1	16887.3	11686.9	10514.1	13340.4	13135.2	13007.4	13246	13429.9	12882.7
1.1.1.220	6-pyruvoyltetrahydropterin 2'-reductase	1	0.01	2	0.01	7	0.01	6	0.01	0.01	2	2	0.01	3	0.01	3	0.01	0.01	0.01	4	0.01	3	0.01	0.01	2	0.01	0.01	6	0.01	0.01	4	0.01	0.01	1	5	3	3	0.01	0.01	2	0.01
1.1.1.23	Histidinol dehydrogenase	14531.9	15832.4	16022.5	15343.7	15618.1	15935.1	16567.8	15611.2	16148	16264.4	15482.5	16053.1	16233	15226.6	15850.8	15569.9	16808.3	16634.5	16317.8	16444.3	15792.8	16111.8	16494.3	14416	16140.3	15664.9	16315.5	16856.7	15694	15606.7	15717	16740	15998.5	16517.2	15976.5	15200.7	15979.7	15492.1	15797.1	15834.5
1.1.1.25	Shikimate dehydrogenase	20726.2	21305.7	21571.2	20717.3	21908.3	21454.4	22238.2	21116.2	21263.8	20364.8	20637.8	21610.9	21378.1	21152.9	20844.7	21445.5	20984	21312.8	20923.3	20558.7	22423	21041.3	21616	21343.7	21276.3	22708.4	21561.8	21237.5	20809.6	20907	22378.3	21477.6	22805.9	21890.5	22538.6	22275	21779.9	21931.3	22238.8	22443
1.1.1.251	Galactitol-1-phosphate 5-dehydrogenase	0.01	0.01	0.01	0.01	0.01	0.01	0.01	0.01	0.01	0.01	0.01	0.6	0.01	0.01	0.01	0.01	0.01	0.01	1	0.01	0.01	0.01	0.01	0.01	0.01	0.01	0.01	0.01	0.01	0.01	0.2	0.01	0.01	0.01	0.01	0.01	0.01	0.01	0.01	0.01
1.1.1.26	Glyoxylate reductase	17	27	44	24	42	57	22.5	53	39	17	19	54	90	33	57	27	44	55	17.5	40	52	23	71.5	15	59	70	81.8	73	28	49	24	56	53	41	63	69	72.5	51	64	37
1.1.1.261	sn-glycerol-1-phosphate dehydrogenase	481.02	670.17	636.06	476.17	597.28	629.13	639.13	526.79	598.88	342.55	421.58	629.91	462.83	489.93	447.5	610.48	311.63	573.54	560.74	447.08	1099.8	523.77	538.52	441.22	503.67	1119.67	657.12	349.21	597.37	526.83	1195.59	686.77	768.54	701.13	746.68	1160	1045.53	917.63	1019.51	732.73
1.1.1.262	4-hydroxythreonine-4-phosphate dehydrogenase	10115.5	12149.7	10241.4	10311.7	10279.4	11021	10785.8	12343.8	10651.5	15224.8	12503.5	9782.92	12637	11663.5	13209.4	11594.3	14683.4	11940.6	12764.4	14003.4	8535.72	10718.5	11947	10108	12558	6983.5	11270.6	12698.4	11969	12754.2	7655.42	11765.6	7460.06	10535.2	8396.39	7498.95	8685.55	7572.88	8048.36	7100.91
1.1.1.264	L-idonate 5-dehydrogenase (NAD(P)(+))	0.01	0.01	0.01	0.01	3	0.01	0.01	0.01	0.01	0.01	2	0.01	0.01	0.01	0.01	0.01	0.01	0.01	0.01	0.01	4	0.01	2	0.01	2	0.01	0.4	0.01	1	0.01	0.01	0.01	3	2	0.01	0.67	0.01	0.01	2	9
1.1.1.267	1-deoxy-D-xylulose-5-phosphate reductoisomerase	17179.4	17318.4	17767	17750.5	18036.5	17908.9	18116.2	18190.3	17721.2	18710.6	18161.3	17864.9	18143.1	18232.9	18174.7	18079	18762.5	18064.5	18115.8	18386	17760.5	18288.1	18492	18312.7	18296.8	17604.6	17948.8	18868.5	17942.6	18144	17494.3	18945.6	17875.1	18637.8	18206.6	17145.8	17989.2	17313.8	17463.5	17880.9
1.1.1.27	L-lactate dehydrogenase	9587.35	7385.53	10047.5	9686.77	10983.7	9524.52	9180.87	7722.69	9238.02	4354.23	7204.98	10486.3	7777.66	8661.18	6985.14	8845.46	5073.98	8231.24	6655.76	5953.39	11743.4	9799.1	8758.04	12298.6	7960.94	13232.1	9114.65	8537.27	7448.16	7461.7	12675.9	9898.01	12757	10733.9	12475.9	12691.4	11577	12213.2	12797.5	15446.6
1.1.1.271	GDP-L-fucose synthase	9152.67	10675.2	7590.87	8216.38	7449.46	9254.08	10155	9852	6902.2	11643.6	11095.6	7250.79	7797.95	8547.11	10299.6	9952.34	10228.9	7134.95	11042.6	8587.32	7167.31	6313.67	5869.32	8386.71	7535.14	5904.41	6492.61	7064.56	9619.43	10510.3	6617.15	10883.5	5628.22	5215.48	6858.39	6211.03	7081.47	6718.38	6168.53	6024.91
1.1.1.275	(+)-trans-carveol dehydrogenase	0.01	0.01	0.01	0.01	0.01	0.01	0.01	0.01	0.01	0.01	0.01	0.01	0.01	0.01	0.01	0.01	0.01	0.01	0.01	0.01	0.01	0.01	0.01	0.01	0.01	1	0.01	0.01	0.01	0.01	0.01	0.01	0.01	0.01	0.01	0.01	0.01	3	0.01	1
1.1.1.276	Serine 3-dehydrogenase (NADP(+))	0.01	0.01	0.01	0.01	2	0.01	1	0.5	0.01	0.01	0.01	0.01	0.01	0.01	0.01	0.01	0.01	0.01	0.01	0.01	2	0.01	0.01	0.01	0.01	1	0.01	0.01	0.01	0.01	0.01	0.01	0.01	0.01	0.01	0.01	2	0.01	0.01	2
1.1.1.28	D-lactate dehydrogenase	4851.59	4469.35	7456.29	7264.45	7734.43	5420.69	1894.79	6670.47	8231.04	7917.17	4741.52	6502.19	11009.4	8329.37	6779.76	5103.44	9730.88	11198.7	4041.58	12235.3	4767.74	10938.4	13532.9	8262	11421.5	4401.75	10660.4	13064.8	6181.75	5545.35	3192.35	2631.18	5591.87	13418.4	5273.8	3582.27	5652.54	3161.58	5479.98	5644.43
1.1.1.281	GDP-4-dehydro-6-deoxy-D-mannose reductase	238.66	309.67	247.99	235.67	288.99	395.99	167.34	232	396.31	216.34	190.01	343.34	192.33	201	196	212.34	234.99	391.33	194.67	296.01	262.66	314.98	293.66	410.01	268.97	389.67	572.33	254	293.01	230.33	457.02	197.34	284.68	520.34	322.32	380	505.67	387.99	516.65	454.66
1.1.1.282	Quinate/shikimate dehydrogenase	0.01	0.01	0.01	2	0.01	0.01	0.01	0.01	0.01	0.01	0.01	0.3	0.01	0.01	0.01	0.01	0.01	0.01	0.01	0.01	0.01	0.01	0.01	0.01	0.01	0.01	0.01	0.01	0.01	0.01	0.1	0.01	0.01	0.01	0.01	0.01	0.01	0.01	0.01	0.01
1.1.1.284	S-(hydroxymethyl)glutathione dehydrogenase	56.36	36.5	72.82	77	75.79	67.14	35.79	71.29	60.07	24.21	48.07	91.87	75.17	78.43	35.5	124.64	30.64	67.71	41.07	65.57	128.14	71.29	81.03	94.21	91.8	129.84	31.19	62.85	45.61	56	81.17	18.93	62.86	79.79	96.36	80.5	105.61	88.14	52.36	108.74
1.1.1.287	D-arabinitol dehydrogenase (NADP(+))	5	19	8	0.01	9	12	3	11	13	0.01	9	35	9	24	15	9	5	22	13	21	4	7	9	0.01	13	62	15	15	13	10	22	0.01	22	4	0.01	34	11	19	18	0.01
1.1.1.289	Sorbose reductase	0.01	0.01	0.01	0.01	0.01	0.01	0.01	0.01	0.01	0.01	0.01	0.01	0.01	0.01	0.01	0.01	0.01	0.01	0.01	0.01	0.01	0.01	0.01	0.01	0.01	0.01	0.01	0.01	1	0.01	0.01	0.01	0.01	0.01	0.01	0.01	0.01	0.01	0.01	0.01
1.1.1.29	Glycerate dehydrogenase	12312.2	12431.8	11202.8	11342.2	11964.3	12814.6	13501.5	12958.5	10474.2	13119.6	13784.5	11532.3	11030.1	12047.5	12411.1	14015.5	12252.4	10355.6	13301.1	10819.8	12942.3	10154.7	9979.66	12197	10968.5	12403.7	11443	10482.7	12461	12995.6	12146.2	14533.5	11733.2	10050.6	12393	12071	11828.7	11149.4	12053.4	11573.2
1.1.1.290	4-phosphoerythronate dehydrogenase	737.25	772.25	467.25	617.5	473	377.25	896.25	645.75	518	649.5	452.5	541.8	350.25	431.25	519.5	468	612.5	473	794	391	734	334.5	441.25	331.75	509.5	734.92	469.25	259.14	731	671.75	722.35	566.5	592.25	235.5	352	631.5	671.5	682.25	637.25	326.75
1.1.1.292	1,5-anhydro-D-fructose reductase (1,5-anhydro-D-mannitol-forming)	0.01	0.01	0.01	0.01	0.01	0.01	0.01	0.01	0.01	0.01	0.01	0.01	0.01	0.01	0.01	0.01	0.01	0.01	0.01	0.01	0.01	0.01	0.01	0.01	0.01	0.01	0.4	0.01	0.01	0.01	0.01	0.01	0.01	0.01	0.01	0.01	0.01	0.01	0.01	0.01
1.1.1.3	Homoserine dehydrogenase	17787.4	18030.4	18697.7	18579	18826.3	18662.9	19045.2	18861.2	18500.8	18989.8	18768.8	18691.7	18971.6	18911.4	18715.7	18868.5	19332	18751.5	18651.8	18832.5	18897.5	18933.8	19338.2	18706.4	18909.8	19066.2	18624	19282	18628.1	18835.4	18635.9	19693.5	19159.3	19465.2	19239.3	18491.7	18931.2	18282.3	18604.3	18695
1.1.1.30	3-hydroxybutyrate dehydrogenase	97	77	50.5	72	39	61	24	99.5	41	72.17	42	33	15	25	58	12	44	34	106	59	21	33	32	27	25	18.17	22.4	18	147.5	44	17	31	107	17	18	41	38	81	18.5	15
1.1.1.302	2,5-diamino-6-(ribosylamino)-4(3H)-pyrimidinone 5'-phosphate reductase	76	50.83	85.67	95.5	80.83	87.67	21.33	50.5	37.33	22.17	46.5	59.17	71.67	56.5	50.17	71	31.5	24.83	34	47.83	116.84	69.33	67.17	186.83	46.33	70	80.5	100.5	26.17	15.33	61	65	89.5	122	100	52.5	82.67	70.5	125	250
1.1.1.303	Diacetyl reductase ((R)-acetoin forming)	89.5	195	128.5	69	131	123	182	71	134.5	78.5	87	66	88.5	41	137.5	83	74	133.5	215	86	275	37	83.5	33	45	199	122	36	213.5	139.5	437	149	154.5	67.5	132.5	353	248.5	277.5	315	83
1.1.1.304	Diacetyl reductase ((S)-acetoin forming)	12.14	13	49.5	19	28.5	35	165	20.14	17.36	9.75	36	54	45.25	92	48	10	4	51.86	19	11	8	23.36	18	11	2	23.17	36.4	11	57	20.5	178	78	13.64	27.5	38	20.42	23.5	42	17	20.5
1.1.1.305	UDP-glucuronic acid oxidase (UDP-4-keto-hexauronic acid decarboxylating)	0.5	15.25	10.75	10.5	5.25	3.75	17.75	10.5	11	7	11	13.3	3	2	30.75	0.01	0.01	1	17.75	9.75	14.75	7	6	7.5	0.01	65.42	67.5	30.5	7.5	18	17.6	12.5	22	9.25	1	23.25	3	21	23	9
1.1.1.306	S-(hydroxymethyl)mycothiol dehydrogenase	0.01	0.01	27	0.01	3	12	0.01	14	2	5.5	5	11	0.01	9	0.01	0.01	0.01	0.01	0.01	3	0.01	4	6	6	6	2	3	0.01	6	0.01	26	12	0.01	0.01	10	10.67	1	11	2	9
1.1.1.308	Sulfopropanediol 3-dehydrogenase	0.01	0.01	4	0.01	1	0.01	0.01	0.01	0.01	0.01	2	2	7	0.01	4	0.01	0.01	0.01	0.01	0.01	18	3	0.01	0.01	2	0.01	0.01	0.01	0.01	0.01	0.01	0.01	6	0.01	7	0.01	0.01	2	6	5
1.1.1.31	3-hydroxyisobutyrate dehydrogenase	3017.88	1725.67	2868.5	3739.84	2846.75	2755	1877	1895.05	2335.12	948.09	1903.5	2540.5	1917.59	2078.5	1868.5	2312	1289.5	2157.79	1301.5	1618.5	2631	2963.12	2401.51	3901.5	2160.5	3490.17	1973.2	2368.12	1583.25	2040.5	2746.17	2563.17	3210.88	3652.5	2983	2881.09	3278.17	3287.5	3226.5	5124.42
1.1.1.310	(S)-sulfolactate dehydrogenase	14	9	4	6	1	0.01	12	6	0.01	11	0.01	12	4	2	2	0.01	8	0.01	19	8	35	2	15	0.01	10	57	17	0.01	0.01	2	38	0.01	11	10	9	8	1	39	5	24
1.1.1.312	2-hydroxy-4-carboxymuconate semialdehyde hemiacetal dehydrogenase	0.01	0.01	0.01	1	0.01	0.01	0.01	0.01	0.01	0.01	0.01	0.01	0.01	2	0.01	0.01	0.01	0.01	0.01	0.01	3	0.01	0.01	0.01	0.01	0.01	0.01	0.01	0.01	0.01	0.01	0.01	0.01	2	1	0.01	0.01	0.01	0.01	0.01
1.1.1.313	Sulfoacetaldehyde reductase	0.01	0.01	0.01	0.01	0.01	0.01	0.01	0.01	0.01	0.01	2	0.01	0.01	0.01	0.01	0.01	0.01	0.01	1	0.01	0.01	0.01	0.01	0.01	0.01	0.01	0.01	0.01	0.01	0.01	0.01	0.01	0.01	0.01	0.01	0.01	0.01	0.01	0.01	0.01
1.1.1.320	Benzil reductase ((S)-benzoin forming)	0.01	0.01	0.01	0.01	0.01	0.01	2	0.01	0.01	0.01	0.01	0.01	0.01	0.01	0.01	0.01	0.01	0.01	0.01	0.01	0.01	0.01	0.01	0.01	0.01	0.01	0.01	0.01	0.01	0.01	0.01	0.01	3	0.01	2	0.01	0.01	0.01	0.01	0.01
1.1.1.327	5-exo-hydroxycamphor dehydrogenase	0.01	0.01	0.01	0.01	0.01	0.01	0.01	0.01	0.01	0.01	0.01	0.01	0.01	0.01	0.01	0.01	0.01	0.01	0.01	0.01	0.01	0.01	0.01	0.01	0.01	1	0.01	0.01	0.01	0.01	0.01	0.01	0.01	0.01	0.01	0.01	0.01	3	0.01	1
1.1.1.328	Nicotine blue oxidoreductase	0.01	0.01	0.01	0.01	0.01	0.01	0.01	0.01	0.01	0.01	0.01	0.01	0.01	0.01	0.01	0.01	0.01	0.01	0.01	0.01	0.01	0.01	3	0.01	0.01	1	0.01	0.01	0.01	0.01	0.01	0.01	0.01	0.01	2	0.67	0.01	7	0.01	1
1.1.1.333	Decaprenylphospho-beta-D-erythro-pentofuranosid-2-ulose 2-reductase	0.01	0.01	0.01	0.01	0.01	0.01	0.01	0.01	0.01	0.5	0.01	0.01	0.01	0.01	0.01	0.01	0.01	0.01	0.01	0.01	0.01	0.01	0.01	0.01	0.01	1	0.01	0.01	0.01	0.01	0.01	0.01	0.01	0.01	0.01	0.01	0.01	5	2	1
1.1.1.335	UDP-N-acetyl-2-amino-2-deoxyglucuronate dehydrogenase	879	1508	750	616	600	718	785	417	693	432	342	582	674	419	813	553	269	710	646	324	466	294	388	317	387	706	392	199	497	653	912	347	463	284	618	919	529	1073	728	378
1.1.1.336	UDP-N-acetyl-D-mannosamine dehydrogenase	30.2	28.49	40.74	18.32	41.12	20.48	19.79	20.46	65.9	26.88	16.41	39.03	29.83	48.76	23.17	13.97	24.62	70.36	22.07	20.9	53.63	59.77	99.02	76.21	38.83	95.67	32.62	53.87	40.53	26.52	74.66	25.09	99.69	61.96	53.37	68.16	121.87	14.14	92.36	52.4
1.1.1.337	L-2-hydroxycarboxylate dehydrogenase (NAD(+))	5	21.5	17	0.01	29.5	14	22.5	5.5	17.5	0.01	15.5	20.5	10.5	12	16.5	12.5	13.5	21	30.5	12.5	10	17	8.5	4	6.5	58	29.5	11.5	16.5	19	42	21	31	12	15	44	26.5	40.5	55	9
1.1.1.338	(2R)-3-sulfolactate dehydrogenase (NADP(+))	0.01	0.01	0.01	0.01	1	0.01	0.01	0.01	0.01	0.01	0.01	0.01	0.01	0.01	0.01	0.01	0.01	0.01	0.01	0.01	2	0.01	0.01	0.01	2	0.01	0.01	0.01	0.01	0.01	0.01	0.01	0.01	0.01	2	0.01	0.01	0.01	0.01	7
1.1.1.339	dTDP-6-deoxy-L-talose 4-dehydrogenase (NAD(+))	9	0.01	24	20	22	27	0.01	0.01	1	16	0.01	24	38	11	0.01	20	0.01	10	15	9	42	4	28	8	15	25	37	10	25	1	29	19	0.01	23	0.01	0.01	30	48	0.01	42
1.1.1.34	Hydroxymethylglutaryl-CoA reductase (NADPH)	0.5	0.01	1	0.01	0.01	0.01	1	0.01	2	0.5	2	0.01	0.01	0.01	0.01	0.01	0.01	0.01	0.01	0.01	0.01	1.5	0.01	0.01	0.01	0.01	0.01	0.01	1	0.01	4	0.01	3	3	0.01	1	6	3	2	0.01
1.1.1.342	CDP-paratose synthase	7	18	25	14	6	13	15	25	11	11	0.01	10	12	8	10	2	11	17	12	5	13	12	16	2	30	52	20	0.01	40	5	31	51	19	18	5	17	33	53	13	16
1.1.1.343	Phosphogluconate dehydrogenase (NAD(+)-dependent, decarboxylating)	3435.97	3794.74	4610.84	4489.5	4121.24	3643.42	2567.75	4301.8	4964.79	4885.59	3106.67	4170.63	6241.66	4960.91	4198.5	2878.5	5849.65	6556.28	3421.5	6756.99	3413.16	5786.1	7088.08	3234.08	5952.93	3660.26	5840.98	6506.67	4339.83	3639.94	3199.68	2759.66	3463.29	6777.67	3140.84	2937.42	3192.26	2830.25	3510.25	2838.5
1.1.1.346	2,5-didehydrogluconate reductase (2-dehydro-L-gulonate-forming)	8.5	16.5	42.5	4	21.5	20	3.5	31.5	12.5	9.5	18.5	32.7	17.5	34	13.5	4.5	15.5	25	17.5	21.5	11	23.5	19.5	17	20.5	44.34	14.9	15.5	17.5	18	41.4	32	19	6	28	38.01	15.5	16.5	15	33
1.1.1.35	3-hydroxyacyl-CoA dehydrogenase	323.34	641.99	379.17	257.32	396.83	327.34	781.5	329.17	393.33	234.17	232.84	441.76	473	335.33	470.67	273.33	339.48	516.15	601.5	220.33	542.99	211.48	402.33	116.5	273.33	889.51	255.73	207.94	407.17	475.52	592.19	367.16	579.83	199.67	464.01	654.49	541.51	933.5	707	257
1.1.1.350	Ureidoglycolate dehydrogenase (NAD(+))	30	146	104	102	59	155	64	74	88	23	60	78.3	45	44	57	115	96	116	105	28	68	102	191	35	115	156	53	114	73	82	100.1	27	93	38	139	88	351	285	135	34
1.1.1.36	Acetoacetyl-CoA reductase	8	6	18	10	10	2	6	11	6	0.01	4	14	12	8	7	0.01	0.01	15	0.01	8	8	8	29	0.01	14	55	1	6	0.01	19	16	13	11	4	16	2	18	2	14	30
1.1.1.363	Glucose-6-phosphate dehydrogenase (NAD(P)(+))	2647.97	3038.24	3858.92	3594.99	3646.58	2843.09	1886.25	3802.3	4234.45	4439.59	2503.84	3571.13	5726.5	4508.08	3535.17	2571.83	5380.98	5929.77	2657	6157.33	2903.49	5153.1	6697.25	2982.75	5647.93	2992.09	5434.98	6190.33	3691.92	3060.27	2720.34	2329.16	2941.46	6390.67	2788.01	2305.41	2664.01	2026.25	2873.75	2152
1.1.1.367	UDP-2-acetamido-2,6-beta-L-arabino-hexul-4-ose reductase	683	101	614	556.59	1343	786	70.5	380	320	151.34	385	449	249	469	294.5	369	31	417	86	405	246	677	372.34	3596	359	352.5	559	1080.84	236	412	275	1087.5	389	791	647	306	378	179.25	1176	2221
1.1.1.369	D-chiro-inositol 1-dehydrogenase	135.5	282.17	233	109	311	240.5	307.5	121.17	211	91.67	151	164	134.17	82	210.5	162.5	135.5	199.17	333	140	359.5	152	153.5	204.5	89.8	399.84	252.4	126.5	270	226.5	626.17	292.67	274	201.5	223	514.67	359.17	494	602	247
1.1.1.37	Malate dehydrogenase	9579.89	11536.2	9570.55	10029	8995.59	10429.6	10298.2	11586.6	9866.47	14858.6	12362.9	8635.35	11841.7	10777.3	12576.9	10424.2	14372.7	11291.7	12435.8	13574.8	7048.58	10003.2	10662.4	8473.09	11508.3	5461.75	9863.07	11445	11585.6	12022.9	6452.43	10487.5	6131.95	9079.94	7186.53	6005.95	7419.52	6498.49	6492.5	5128.76
1.1.1.370	Scyllo-inositol 2-dehydrogenase (NAD(+))	4.5	23.5	18	0.01	29.5	19	21.5	7.5	15.5	0.01	13.5	28.5	10.5	12	16.5	12.5	13.5	28	32.5	14.5	12	24.5	10.5	10	6.5	63	29.5	13.5	15.5	27	39	24	29	13	18	50	20.5	43.5	57	9
1.1.1.373	Sulfolactaldehyde 3-reductase	0.01	0.01	0.01	2	0.01	0.01	0.01	0.01	0.01	0.01	0.01	0.3	0.01	0.01	0.01	0.01	0.01	0.01	0.01	0.01	0.01	0.01	0.01	0.01	0.01	0.01	0.01	0.01	0.01	0.01	0.1	0.01	0.01	0.01	0.01	0.01	0.01	0.01	0.01	0.01
1.1.1.374	UDP-N-acetylglucosamine 3-dehydrogenase	0.5	0.01	1	0.01	0.01	0.01	1	0.01	2	0.01	2	0.01	0.01	0.01	0.01	0.01	0.01	0.01	0.01	0.01	0.01	1.5	0.01	0.01	0.01	0.01	0.01	0.01	1	0.01	4	0.01	3	3	0.01	1	6	3	2	0.01
1.1.1.377	L-rhamnose 1-dehydrogenase (NADP(+))	0.01	0.01	0.01	0.01	0.01	0.01	0.01	0.01	0.01	0.01	0.01	0.01	0.01	0.01	0.01	0.01	0.01	0.01	0.01	0.01	0.01	0.01	2	0.01	0.01	0.01	0.01	0.01	0.01	2	0.01	0.01	0.01	0.01	0.01	0.01	0.01	0.01	0.01	0.01
1.1.1.378	L-rhamnose 1-dehydrogenase (NAD(P)(+))	0.01	0.01	0.01	0.01	0.01	0.01	0.01	0.01	0.01	0.01	0.01	0.01	0.01	0.01	0.01	0.01	0.01	0.01	0.01	0.01	0.01	0.01	2	0.01	0.01	0.01	0.01	0.01	0.01	2	0.01	0.01	0.01	0.01	0.01	0.01	0.01	0.01	0.01	0.01
1.1.1.38	Malate dehydrogenase (oxaloacetate-decarboxylating)	9311.48	7713.53	9491.65	9559.6	9983.46	9364.55	8871.25	7449.72	9546.96	4530.19	6989.91	10376.7	7617.51	8113.92	7015.31	8643.32	5129.17	8102.2	6783.02	5971.16	11575.4	9577.16	8624.19	10427.9	7685.31	13496.9	9185.86	8046.36	7265.47	7268.86	11952.9	9092.58	12622.1	10472.4	12131.6	12657.9	11637.3	12456.1	12303.8	14344.1
1.1.1.380	L-gulonate 5-dehydrogenase	41	72.17	64	28.01	94	75	79	51.17	63	29.01	46	83.3	103.67	45	74	64	96	67.67	113	55	82	44	89.01	23	71	167.17	165	98.01	51	69	122.27	84.67	112	70	91	139	121.17	150	160	64
1.1.1.381	3-hydroxy acid dehydrogenase	842.34	1094.99	2155.92	1946.32	2045.83	1273.34	105.5	2162.17	2831.83	3304.17	1169.84	1827.46	4449.83	2801.83	2343.17	1234.83	4179.48	4420.65	1338	5131.33	966.49	3997.48	5489.16	1579	4457.33	424.67	4039.83	5205.66	2066.42	1631.02	188.09	166.16	1105.33	4896.67	939.01	363.99	943.26	34.5	1052.5	353.83
1.1.1.385	Dihydroanticapsin 7-dehydrogenase	7	18	25	14.25	8	13	15.5	25	11	11	0.01	10	12	8	10.5	2	11	17	14	5	13	12	16	4	30	52	20	0.01	40	5	31	51	19	18	5	17	33	54.25	13	16
1.1.1.4	(R,R)-butanediol dehydrogenase	89.5	195	128.5	69	131	123	182	71	134.5	78.5	87	66	88.5	41	137.5	83	74	133.5	215	86	275	37	83.5	33	45	199	122	36	213.5	139.5	437	149	154.5	67.5	132.5	353	248.5	277.5	315	83
1.1.1.40	Malate dehydrogenase (oxaloacetate-decarboxylating) (NADP(+))	7894.64	9658.5	8132.8	8435.05	7884.59	8673.35	9014.5	10665.4	8244.97	14185.6	11181.9	7446.85	10669.3	9921.52	11262.9	9513.2	13709.8	10024.7	11370.3	12576.8	6238.08	8856.22	9892.46	7838.34	10670	4212.83	8814.22	10849	10582.6	10949.2	4984.68	9577.54	5270.2	8224.94	6057.03	4416.45	6332.52	4781.24	5188.75	3546.84
1.1.1.41	Isocitrate dehydrogenase (NAD(+))	813.17	357.5	751.5	795.16	1108.5	697.17	473.5	597.83	613.83	344.83	526.67	915.5	455	651.33	415.83	785	249	530.34	377	524	1179	839.33	729	2180.33	518.67	1121.33	563.67	922.5	357.84	568.5	993.5	886	920.33	903.84	930.5	838.33	753.17	838.5	996.5	1791.33
1.1.1.42	Isocitrate dehydrogenase (NADP(+))	8457.79	9135.51	10587.3	9307.06	10383	9010.65	8170.8	8892.64	10340.1	7597.22	6797.32	10161.6	10796.2	9416.53	8039.61	8527.35	9076.09	11675.2	7538.63	10119.8	10983.3	10650.4	12347.6	8798.96	10734.6	12038.3	11851.2	11214.2	8776.51	7407.24	10799	7531.15	11329.4	12929.3	10649.2	10680.3	10688.5	10578.6	11394.9	11036.9
1.1.1.43	Phosphogluconate 2-dehydrogenase	0.01	0.01	0.01	0.01	0.01	0.01	0.01	0.01	0.01	0.01	0.01	3	0.01	0.01	0.01	0.01	0.01	0.01	0.01	0.01	0.01	0.01	0.01	0.01	0.01	0.01	0.01	0.01	0.01	0.01	0.01	0.01	0.01	0.01	0.01	0.01	0.01	0.01	0.01	0.01
1.1.1.44	Phosphogluconate dehydrogenase (NADP(+)-dependent, decarboxylating)	3435.97	3794.74	4610.84	4489.5	4121.24	3643.42	2567.75	4301.8	4964.79	4885.59	3106.67	4170.63	6241.66	4960.91	4198.5	2878.5	5849.65	6556.28	3421.5	6756.99	3413.16	5786.1	7088.08	3234.08	5952.93	3660.26	5840.98	6506.67	4339.83	3639.94	3199.68	2759.66	3463.29	6777.67	3140.84	2937.42	3192.26	2830.25	3510.25	2838.5
1.1.1.47	Glucose 1-dehydrogenase (NAD(P)(+))	50.5	92.5	101	53.5	122	125	85	127	93.5	58.5	47	97	162.5	75.5	127	64	118	122	81	87	103	64.5	129	31	141	220	223	143.5	109	100	123	166	135	116	118	185	172	189	175	108
1.1.1.48	D-galactose 1-dehydrogenase	0.01	0.01	0.01	0.01	0.01	0.01	0.01	0.01	0.01	0.01	2	0.01	0.01	0.01	0.01	0.01	0.01	0.01	0.01	0.01	7	0.01	0.01	0.01	0.01	0.01	0.4	0.01	0.01	0.01	0.01	0.01	3	0.01	0.01	0.01	0.01	0.01	0.01	2
1.1.1.49	Glucose-6-phosphate dehydrogenase (NADP(+))	2647.97	3038.24	3858.92	3594.99	3646.58	2843.09	1886.25	3802.3	4234.45	4439.59	2503.84	3571.13	5726.5	4508.08	3535.17	2571.83	5380.98	5929.77	2657	6157.33	2903.49	5153.1	6697.25	2982.75	5647.93	2992.09	5434.98	6190.33	3691.92	3060.27	2720.34	2329.16	2941.46	6390.67	2788.01	2305.41	2664.01	2026.25	2873.75	2152
1.1.1.53	3-alpha(or 20-beta)-hydroxysteroid dehydrogenase	0.01	3	12	0.01	3	4	5	3	0.01	0.01	2	6	2	2	4	2	0.01	2	6	5	0.01	0.01	0.01	0.01	0.01	2	0.01	3	2	0.01	0.01	8	3	1	0.01	0.01	2	14	2	2
1.1.1.56	Ribitol 2-dehydrogenase	0.01	0.01	0.01	1	0.01	0.01	0.01	0.01	0.01	0.01	2	0.01	0.01	0.01	0.01	0.01	0.01	0.01	1	0.01	4	0.01	2	0.01	0.01	0.01	0.01	0.01	0.01	0.01	0.01	0.01	0.01	2	1	0.01	0.01	0.01	0.01	2
1.1.1.57	Fructuronate reductase	3283.36	2988.75	3108.32	2860.67	4053.04	3399.89	3439.54	3038.96	2978.57	2149.55	2661.57	3879.87	3184.42	3087.93	2790.25	3731.14	2384.64	3372.05	2922.82	2521.99	4372.89	3151.79	3297.7	4149.71	2983.8	4648.92	3952.46	3040.55	2777.86	2792	4276.34	3329.6	4283.86	3825.21	4724.86	4678.42	4090.53	4637.64	4671.19	5215.9
1.1.1.58	Tagaturonate reductase	5334.14	7376.25	5247.8	4983.22	5846.34	6543.6	8696.25	6394.55	5170.97	8180.75	7961.41	5920.35	5807.95	5310.02	7207.11	7515.2	7930.29	5958.58	8650.56	5981.26	6047.83	4483.72	4723.8	5098.84	5481.77	5420.74	5912.49	5202.19	6563.39	7477.17	5879.35	8765.21	5407.2	4367.36	6522.53	5765.2	6007.44	6109.24	5893.58	5791.67
1.1.1.6	Glycerol dehydrogenase	3601.6	2807.83	3541.42	3157.59	4244.24	3333.83	3138	2754.59	3027.41	1468.01	2484.83	3840.8	2913.5	3388.66	2566	3318.67	1991.17	3418.42	2302.67	1994.16	3835.51	3463.4	3373.67	4803.16	3038.6	5114.67	3361.07	3021.68	2480.17	2742.33	4213.44	3573.17	4505.42	3959.5	4995.58	4818.34	4606.09	5014.75	5074.5	5591.91
1.1.1.60	2-hydroxy-3-oxopropionate reductase	1692	1108.5	1657.5	1757.84	2047.33	1746.17	1401.5	1425.17	1412.83	634.51	1188	1728.27	1400.84	1552.33	1220.67	1527.5	946.5	1429	943	1125.33	1951.84	1662.33	1637.34	3027.83	1327.5	2387.17	1732.8	1632.34	1231.84	1409.66	1989.37	2248.67	2050.83	2089.33	2316.5	1979.17	1736.34	1766	2440	3192
1.1.1.61	4-hydroxybutyrate dehydrogenase	9	18.17	8	3	1	0.01	6	12.17	1	1	1	4.3	10.67	0.01	5	0.01	2	7.67	0.01	2	28	4	4	3	15	70	1	0.01	2	8	36.27	3.67	22	3	18	0.01	8.17	4	10	24
1.1.1.65	Pyridoxine 4-dehydrogenase	0.01	0.01	0.01	0.01	0.01	0.01	0.01	0.01	2	0.01	0.01	0.01	0.01	0.01	0.01	0.01	0.01	0.01	0.01	0.01	0.01	0.01	0.01	0.01	0.01	0.01	0.01	0.01	0.01	1	0.01	0.01	0.01	0.01	0.01	0.01	0.01	0.01	0.01	2
1.1.1.67	Mannitol 2-dehydrogenase	0.01	0.01	0.01	0.01	0.01	0.01	0.01	0.01	0.01	0.5	2	0.01	2	0.01	0.01	0.01	0.01	0.01	0.01	0.01	4	0.01	0.01	0.01	0.01	2	0.4	0.01	1	0.01	0.01	0.01	3	0.01	2	0.67	0.01	6	2	5
1.1.1.69	Gluconate 5-dehydrogenase	10725.6	10431.6	9595.33	10072.4	10936.7	10756.8	11194.5	10952	8561.25	10819.5	11675.8	10145	9520.46	10056.7	10627.5	12263.3	10155.9	9082.01	11132.5	9159.65	10566.6	9133.07	8563.72	12148.5	9271.18	10426.5	9341.33	9676	10010.9	11013.6	10002.3	13030.3	10113.5	9388.99	11421.6	10162.3	10252	9746.97	10622.6	11882.9
1.1.1.76	(S,S)-butanediol dehydrogenase	12.14	13	49.5	19	28.5	35	165	20.14	17.36	9.75	36	54	45.25	92	48	10	4	51.86	19	11	8	23.36	18	11	2	23.17	36.4	11	57	20.5	178	78	13.64	27.5	38	20.42	23.5	42	17	20.5
1.1.1.77	Lactaldehyde reductase	4961.61	3446.11	4901.37	4780.05	5634.93	4287.27	3530.54	3784.66	3552.68	1803.09	3262.68	4929.07	3987.17	4202.37	3050.01	4513.61	2204.9	4172.19	2402.33	2948.07	5308.34	4636.85	4651.88	6961.83	4133.21	5914.16	5174.54	4549.26	3126.67	3141.99	5679.43	4328.02	5804.73	5728.76	6351.04	5842.86	5754.87	5680.33	6526.23	8277.85
1.1.1.79	Glyoxylate reductase (NADP(+))	3	0.01	10	12	4	1	0.01	3	4	0.01	6	14.3	9	3	7	0.01	0.01	9	2	5	9	4	23	0.01	9	6.17	1.8	4	0.01	13	0.1	10	6	4	8	2	4	0.01	0.01	14
1.1.1.81	Hydroxypyruvate reductase	394	164.33	332.75	491.33	175	396	221.5	187	268	125	300	306.3	297	253	272	275	183	251.67	183.5	292.67	194	423	270.5	176	242	359.5	282.27	224	186.25	201	170.1	173.5	178	289.67	286	293	244.25	243	221.33	420.33
1.1.1.83	D-malate dehydrogenase (decarboxylating)	214	118	215	337	182	419	250	185	267	108	265	200.3	212	170	267	143	151	193	189	250	106	370	145	158	207	174	273.69	212	157	204	117.1	264.43	163.43	208	256	186	201	270	162	366
1.1.1.85	3-isopropylmalate dehydrogenase	15634.5	17415.9	16913.3	16106	16637.4	16868.1	17484.8	16429.3	17226.3	17038.6	16197	16979.1	17261.5	16186.6	16950.8	16437.3	17372.8	17496.8	17256.3	17069.8	16488.8	16693.1	17380.8	15035.5	17003.3	16831.9	17125.5	17419.2	16492	16621.2	16878.5	17553.5	16827.6	17115.2	16963.5	16642.5	16864	16894.8	17024.3	16519.7
1.1.1.86	Ketol-acid reductoisomerase (NADP(+))	15530.5	16188.4	16583.8	15998	16590.9	16581.1	17106.2	16787.3	16711.8	17269.6	16679.5	16706.8	17122	16646.1	16813.3	16441.8	17501.8	17044.3	17017.8	17427.3	16423.3	16966.1	17244.3	16013	17006.8	16147.9	16909.5	17638.2	16594.5	16559.2	16206.5	17548.5	16606.6	17027.2	16792.5	15914	16227.5	15829.8	16314.9	16388.2
1.1.1.87	Homoisocitrate dehydrogenase	0.5	0.01	1	0.01	0.01	0.01	1	0.01	2	0.01	2	0.01	0.01	0.01	0.01	0.01	0.01	0.01	0.01	0.01	0.01	1.5	0.01	0.01	0.01	0.01	0.01	0.01	1	0.01	4	0.01	3	3	0.01	1	6	3	2	0.01
1.1.1.88	Hydroxymethylglutaryl-CoA reductase	828.88	1405	699.25	538	583.25	661	666.5	431.38	685.62	374.25	313	538.5	678.25	424	754	485	258	643.62	623.5	314.5	426	273.12	407.5	284	396	741	364	189	457	584.5	838	327	475.88	312	560	963.25	524.25	1027	792.5	410.25
1.1.1.9	D-xylulose reductase	0.01	3	11	0.01	28	14	12	15	0.01	0.01	36	15.67	0.01	2.5	0.01	0.01	0.01	0.01	0.01	0.01	4	0.01	5	7	0.01	0.01	0.01	11	13	2	84	44	0.01	0.01	6	16.67	5	0.01	0.01	5
1.1.1.90	Aryl-alcohol dehydrogenase	37.88	27.5	53.25	21	111.75	45	37.5	16.88	20.62	14.25	18.5	69.5	17.75	23	36.5	15.5	21.5	40.62	58.5	38.5	29	43.62	29.5	29	25.5	84	54.5	21.5	24.5	19.5	62	34	35.88	33.5	38	59.25	75.25	76.5	64.5	99.75
1.1.1.91	Aryl-alcohol dehydrogenase (NADP(+))	0.01	0.01	0.01	0.01	0.01	0.01	0.01	0.01	2	0.01	0.01	0.01	0.01	0.01	0.01	0.01	0.01	0.01	0.01	0.01	0.01	0.01	0.01	0.01	0.01	1	0.01	0.01	0.01	1	0.01	0.01	0.01	0.01	0.01	0.01	0.01	3	0.01	1
1.1.1.93	Tartrate dehydrogenase	214	118	215	337	182	419	250	185	267	108	265	200.3	212	170	267	143	151	193	189	250	106	370	145	158	207	174	273.69	212	157	204	117.1	264.43	163.43	208	256	186	201	270	162	366
1.1.1.94	Glycerol-3-phosphate dehydrogenase (NAD(P)(+))	17992.7	18675.4	18422	18350.8	18555.5	18613.2	18709.9	18601.7	18366.5	19021.7	18550.3	18384.8	18791.7	18614.4	18901	18512	19018	18648	18689.8	18770.8	18097.6	18607.9	18797.8	18546.9	18665.5	18147.9	18255.3	19051	18374.9	18711.2	18164.3	19170.6	18227.9	18893	18715.6	17959.5	18316.2	18167.3	18070.8	18116.5
1.1.1.95	Phosphoglycerate dehydrogenase	25732.5	24940.5	25614.5	25654.1	27442.5	26407.1	25506.8	24781.1	26962.8	23000.6	24473	27772.9	26537.3	27203.3	26185.5	25342	23185.5	25685.1	24292.3	23780	26341.5	26941.2	27656.8	26360.7	26471.2	30243.6	26501.9	26638.7	24612.5	25861.4	27830.5	28125.1	27982.5	27018	28714.3	30161.3	28513.8	29554.6	29072.1	30151.6
1.1.2.3	L-lactate dehydrogenase (cytochrome)	3.84	10.49	9.92	10.32	8.83	16.84	2	5.17	11.33	4.17	7.84	5.96	11.83	16.33	8.17	0.83	16.48	17.65	7	6.33	15.49	6.98	11.66	4.5	11.83	10.67	8.13	13.16	8.42	15.52	3.09	5.66	13.83	4.67	19.51	2.16	8.26	12	7.5	34.83
1.1.2.4	D-lactate dehydrogenase (cytochrome)	197	84	115	143	55	84	86	67	92	43	76	120	114.67	120	85	151	91	110	43	60	110	128	131.67	99	93	289.67	105.4	111	51.5	71	88.5	54	94	123	124	210	128	59	143	112.67
1.1.2.8	Alcohol dehydrogenase (cytochrome c)	0.01	0.01	0.01	0.01	0.01	0.01	0.01	0.01	0.01	0.01	0.01	0.01	2	2	0.01	0.01	0.01	0.01	0.01	0.01	3	2	3	0.01	0.3	0.01	0.01	0.01	1	0.01	0.01	0.01	0.01	0.01	0.01	0.01	0.01	0.01	0.01	0.01
1.1.3.15	(S)-2-hydroxy-acid oxidase	2690.56	1362.37	2399.58	2710.33	1665.2	2827.17	3994.4	2034	4275.34	1436.77	2820	3993.14	2146.34	3386.33	3469.3	1307	1707.57	1972.97	2755.9	1775.34	1141.34	4447.49	2154.17	1899.49	2329.5	2244.33	1790.2	2732	2583.12	3016.39	2217.17	3207.27	4077	2017.67	4470.02	3835.45	3354.79	4234.4	2416.33	3477
1.1.3.17	Choline oxidase	0.01	0.01	0.01	0.01	0.01	0.01	0.01	0.01	0.01	0.01	0.01	0.01	0.01	0.01	0.01	0.01	0.01	0.01	0.01	0.01	0.01	0.01	0.01	0.01	0.01	0.01	0.01	0.01	0.01	0.01	0.01	0.01	0.01	0.01	2	0.01	0.01	0.01	0.01	1
1.1.3.21	Glycerol-3-phosphate oxidase	9	5	11	5	22	5	0.01	2	5.5	7	8	3	15.25	14	14	0.01	3	12	6	7.5	0.01	13	3	5	6.5	0.01	2	6	5	1	2	4	0.01	5	11	0.01	5	0.01	0.01	10
1.1.3.41	Alditol oxidase	0.01	0.01	0.01	0.01	0.01	0.01	0.01	0.01	0.01	0.01	0.01	0.01	0.01	0.01	0.01	0.01	0.01	0.01	0.01	0.01	0.01	0.01	0.01	0.01	0.01	0.01	0.01	0.01	0.01	0.01	0.01	0.01	0.01	0.01	0.01	0.67	1	4	0.01	0.01
1.1.3.46	4-hydroxymandelate oxidase	1	0.01	0.01	1	0.01	0.01	2	0.01	0.01	0.01	0.01	0.01	0.01	2	0.01	0.01	0.01	0.01	0.01	0.01	0.01	0.01	2	0.01	0.01	2	0.01	2	0.01	0.01	0.01	3	0.01	2	1	0.01	0.01	0.01	0.01	2
1.1.3.47	5-(hydroxymethyl)furfural oxidase	0.01	0.01	0.01	0.01	0.01	0.01	0.01	0.01	0.01	0.01	0.01	0.01	0.01	0.01	0.01	0.01	0.01	0.01	0.01	0.01	0.01	0.01	2	0.01	0.01	0.01	0.01	0.01	0.01	0.01	0.01	0.01	0.01	0.01	0.01	0.01	0.01	0.01	0.01	0.01
1.1.3.48	3-deoxy-alpha-D-manno-octulosonate 8-oxidase	192.5	89.5	107	139	65	90.5	93.5	67	93.5	53	75	109.5	109	120.5	90	151	96	103	50	56	108	133.5	116.5	102.5	92.5	285	120.5	105.5	53	67.5	93	54.5	98.5	136	143.5	216.5	127	64.5	148	111
1.1.3.6	Cholesterol oxidase	0.01	0.01	0.01	0.01	0.01	0.01	0.01	0.01	2	3.5	0.01	0.01	0.01	0.01	0.01	0.01	0.01	0.01	3	0.01	0.01	0.01	3	0.01	0.01	4	0.01	0.01	0.01	1	0.01	0.01	0.01	0.01	2	0.01	0.01	16	0.01	10
1.1.3.8	L-gulonolactone oxidase	0.01	0.01	0.01	0.01	0.01	0.01	0.01	0.01	0.01	0.01	0.01	0.01	0.01	0.01	0.01	0.01	0.01	0.01	0.01	0.01	0.01	0.01	3	0.01	0.01	1	0.01	0.01	0.01	0.01	0.01	0.01	0.01	0.01	0.01	0.01	0.01	3	0.01	1
1.1.5.2	Quinoprotein glucose dehydrogenase (PQQ, quinone)	0.01	0.01	0.75	1	0.01	2	2	0.01	0.01	0.01	2	0.3	4	0.01	0.01	0.01	0.01	0.01	1	0.01	7	0.01	3	0.01	0.01	0.17	0.4	0.14	3.25	0.01	0.1	0.01	0.01	0.01	1	0.01	2.75	0.01	0.01	2
1.1.5.3	Glycerol-3-phosphate dehydrogenase	7622.45	6029.98	7092.15	7736.47	6977.02	6970.32	6491.63	6604.05	7191.71	4304.57	5658.6	8344.93	6360.41	6918	6052.76	6966.97	4394.74	6486.99	5244.49	5425.49	8706.86	7980.7	7179.26	8253.96	6539.66	10218.4	7575.1	7074.03	6113.3	6006.13	8644.88	7568.49	8644.35	8158.39	9349.88	9622.72	9272.65	9501.38	9084.76	10697.6
1.1.5.4	Malate dehydrogenase (quinone)	3.84	7.49	10.42	5.82	9.83	15.84	11	3.17	7.33	5.5	10.84	5.96	16.83	9.33	8.17	0.83	16.48	17.65	11	6.33	15.49	4.98	6.66	6.5	5.13	3.67	12.33	11.16	9.42	8.52	4.09	2.66	11.83	7.67	12.51	5.16	9.26	6	7.5	9.83
1.1.5.6	Formate dehydrogenase-N	0.01	0.01	0.01	8	0.01	0.01	0.01	0.01	0.01	0.01	0.01	0.6	0.01	0.01	0.01	0.01	0.01	0.01	2	0.01	0.01	0.01	0.01	0.01	0.01	0.01	0.01	0.01	0.01	0.01	0.2	0.01	0.01	0.01	0.01	0.01	0.01	0.01	0.01	0.01
1.1.5.8	Quinate dehydrogenase (quinone)	0.01	0.01	0.75	0.01	0.01	0.01	0.01	0.01	0.01	0.01	0.01	0.01	2	0.01	0.01	0.01	0.01	0.01	1	0.01	2	0.01	1	0.01	0.01	0.34	0.01	0.01	0.25	0.01	0.01	0.01	0.01	0.01	0.01	0.01	2.75	0.01	0.01	0.01
1.1.9.1	Alcohol dehydrogenase (azurin)	0.01	0.01	0.01	0.01	0.01	0.01	0.01	0.01	0.01	0.01	0.01	0.01	0.01	0.01	0.01	0.01	0.01	0.01	0.01	0.01	6	0.01	0.01	0.01	0.01	0.01	0.01	0.01	0.01	0.01	0.01	0.01	0.01	0.01	0.01	0.01	0.01	0.01	0.01	0.01
1.1.98.2	Glucose-6-phosphate dehydrogenase (coenzyme-F420)	0.01	0.01	0.01	0.01	0.01	0.01	0.01	0.01	0.01	0.01	0.01	0.01	0.01	0.01	0.01	0.01	0.01	0.01	0.01	0.01	2	0.01	0.01	0.01	0.01	0.01	0.01	0.01	0.01	0.01	0.01	0.01	0.01	0.01	0.01	0.01	0.01	0.01	0.01	0.01
1.1.98.3	Decaprenylphospho-beta-D-ribofuranose 2-dehydrogenase	0.01	0.01	0.01	0.01	0.01	0.01	0.01	0.01	0.01	0.5	0.01	0.01	0.01	0.01	0.01	0.01	0.01	0.01	0.01	0.01	0.01	0.01	0.01	0.01	0.01	1	0.01	0.01	0.01	0.01	0.01	0.01	0.01	0.01	0.01	0.01	0.01	5	2	1
1.1.99.1	Choline dehydrogenase	1	0.01	2	3	4	3	3	1.5	6	0.5	4	0.3	0.01	4	3	0.01	0.01	4	1	0.01	7	4	13	0.01	6	9.34	2.2	2.14	0.01	13	0.1	3	6	6	10	0.01	4	16	0.01	27
1.1.99.2	L-2-hydroxyglutarate dehydrogenase	0.01	0.01	0.01	0.01	0.01	0.01	0.01	0.01	0.01	0.01	0.01	0.01	0.01	0.01	0.01	0.01	0.01	0.01	0.01	0.01	0.01	0.01	3	0.01	0.01	0.01	0.01	0.01	0.01	0.01	0.01	0.01	0.01	0.01	0.01	0.01	0.01	0.01	0.01	0.01
1.1.99.21	D-sorbitol dehydrogenase (acceptor)	0.01	0.01	0.01	0.01	0.01	0.01	0.01	0.01	0.01	0.01	0.01	0.01	0.01	0.01	0.01	0.01	0.01	0.01	0.01	0.01	0.01	0.01	0.01	0.01	0.01	0.01	0.01	0.01	1	2	0.01	0.01	3	0.01	1	0.01	0.01	0.01	0.01	2
1.1.99.28	Glucose-fructose oxidoreductase	0.01	0.01	0.01	0.01	0.01	0.01	1	0.5	0.01	0.01	2	0.01	0.01	0.01	0.01	0.01	0.01	0.01	0.01	0.01	2	0.01	0.01	0.01	0.01	1	0.01	0.01	0.01	0.01	0.01	0.01	0.01	0.01	0.01	0.01	0.01	0.01	0.01	0.01
1.1.99.3	Gluconate 2-dehydrogenase (acceptor)	0.01	0.01	0.01	0.01	4	0.01	0.01	0.01	0.01	0.01	6	0.01	0.01	0.01	0.01	0.01	0.01	12	2	0.01	22	0.01	0.01	0.01	8	0.34	1.6	0.01	2	4	0.01	0.01	12	0.01	4	0.01	0.01	0.01	0.01	20
1.1.99.31	(S)-mandelate dehydrogenase	0.01	0.01	0.01	0.01	1	0.01	0.01	0.01	0.01	0.01	0.01	0.01	0.01	0.01	0.01	0.01	0.01	0.01	0.01	0.01	0.01	0.01	2	0.01	2	0.01	0.01	0.01	0.01	0.01	0.01	0.01	0.01	0.01	4	0.01	0.01	0.01	0.01	0.01
1.10.2.2	Quinol--cytochrome-c reductase	6	3	16	14	14	2	13	4.5	3	2	6	18	14	16	12	1	0.01	12	4	8	13	6	27	2	7	17	8.4	9	16	21	3	13	9	7	29	7	9	0.01	12	19
1.10.3.12	Menaquinol oxidase (H(+)-transporting)	0.01	0.01	0.01	0.01	0.01	0.01	12	0.01	0.01	0.01	4	0.01	1.34	0.01	0.01	0.01	0.01	16	0.01	0.01	20	0.01	1.34	0.01	1.2	1.34	0.01	0.01	0.01	0.01	4	0.01	0.01	0.01	8	0.01	8	0.01	0.01	1.34
1.10.9.1	Plastoquinol--plastocyanin reductase	0.01	0.01	0.01	0.01	0.01	0.01	0.01	0.01	1	0.01	0.01	0.01	0.01	0.01	0.01	0.01	0.01	0.01	0.01	0.01	0.01	0.01	0.01	0.01	0.01	1	0.01	0.01	3	0.01	7	0.01	0.01	0.01	0.01	0.01	0.01	3	1	0.01
1.11.1.1	NADH peroxidase	15	13	28	5	36	12	1	6	7	11	15	12	29.25	27	34	2	6	23	13	15	0.01	20	7	3	12.5	1	2	15	11	4	4	8	0.01	5	11	4	10	2	8	16
1.11.1.10	Chloride peroxidase	351.7	418.49	474.24	390.65	419.62	359.48	377.29	383.63	398.4	195.71	266.41	457.73	367.5	370.26	315.17	586.97	252.62	428.7	313.07	287.57	808.13	342.77	375.52	395.21	335.83	880.83	426.99	325.37	311.03	338.52	767.23	715.76	556.69	612.13	504.62	713.99	531.54	640.14	671.69	856.23
1.11.1.15	Peroxiredoxin	28213.9	29170.3	29416.1	29399	29472.6	27926.4	25920.3	30241.1	30029.4	32007.7	27294.6	28198.6	33453.3	31578.3	30433	27604.5	33256.6	33092.1	27997.4	34409.1	26324.2	31793.2	34645.8	30107.7	33144.6	26762.6	31185.3	34389.9	29324.6	29296.1	25639.6	26751	26369.5	33280.4	26813.7	25431.5	26268.8	25194.2	27039.8	24884.8
1.11.1.19	Dye decolorizing peroxidase	0.01	0.01	0.01	0.01	0.01	0.01	2	0.01	0.01	0.5	2	0.01	0.01	0.01	0.01	0.01	0.01	0.01	0.01	0.01	0.01	0.01	0.01	0.01	0.01	0.01	0.01	0.01	0.01	0.01	0.01	0.01	0.01	0.01	4	0.67	1	4	0.01	3
1.11.1.21	Catalase peroxidase	205.34	453.99	267.67	162.82	220.83	189.84	412.5	181.67	217.33	136.17	127.84	252.46	240.33	185.83	274.67	124.33	112.98	289.65	326	128.33	216.99	119.48	182.66	71.5	116.33	563.17	118.33	107.66	201.67	231.52	296.09	105.16	265.83	73.67	211.51	385.49	278.51	577.5	453	120.33
1.11.1.5	Cytochrome-c peroxidase	611.34	1076.49	636.42	475.82	405.83	651.84	744	641.67	545.83	645.67	472.84	654.26	583.33	474.33	674.67	430.33	654.98	710.65	792	457.33	509.99	271.98	347.16	301	400.83	856	445.83	329.16	679.42	610.02	583.19	621.66	571.33	251.17	574.01	528.99	506.26	767	691	267.83
1.11.1.6	Catalase	1038.84	1207.15	2253.92	2096.98	2076.83	1377.84	230.5	2227.67	2933.33	3357	1277.84	1948.46	4537.75	2918.83	2393.17	1371.83	4285.98	4554.49	1381.5	5178.67	1086.49	4142.98	5600.83	1692	4578.43	738.5	4160.97	5331.44	2128.42	1701.02	358.09	253.16	1243.33	5031.01	1109.51	610.33	1122.26	174.5	1262.16	507.16
1.11.1.9	Glutathione peroxidase	16357.2	17602	14123	15335.5	14213.2	17259.1	17597.5	18006.9	12429.9	21387.8	21173	12970.7	13789.7	15748.2	18713	18636.8	18216.3	12444.4	19599.3	15992.5	13035.3	12172.6	10792.3	16337.2	13957.1	9470.82	11298.9	13446.1	17317.9	18719	11808.5	19503.2	11113	10471.9	12623.9	10170	13216.5	11527	10488.6	11417.8
1.11.2.4	Fatty-acid peroxygenase	0.01	2.5	0.01	0.33	0.01	0.01	3	0.17	0.01	0.01	1	0.01	2.67	0.01	0.01	0.01	0.01	9.34	0.01	1.67	0.01	2	4	4	0.01	0.33	4.67	0.01	0.01	0.01	2.17	0.67	3	2.67	0.01	0.01	2.17	1	2.33	5.33
1.12.1.2	Hydrogen dehydrogenase	2490	4289	2066	1659	1677	1994	2085	1238	2033	1139	938	1609	1961	1188	2240	1480	787	1911	1851	932	1280	826	1133	866	1139	2081	1110	543	1369	1798	2521	997	1336	847	1713	2755	1493	3036	2205	1107
1.12.1.3	Hydrogen dehydrogenase (NADP(+))	13037.8	14735.1	14082.3	11559	15043.8	14609.4	15475.3	10971	14188.1	7482.94	9124.05	14466.4	9812.7	10732.5	10226.9	12116.7	7439.47	11675.2	11853.1	8237.38	19139.2	10747.2	10541.1	16043.4	9285.1	19946.8	11285.7	10685.9	11473.1	10871.3	20211.9	15069.6	17290.2	12473.8	15497.5	18558.2	15170.1	17388.5	18072.3	18436.2
1.12.2.1	Cytochrome-c3 hydrogenase	382	168	202	268	102	166	168	128	176	86	146	212	206	230	156	302	182	196	86	110	200	252	216	198	172	556	208	210	101	118	174	80	182	242	238	412	244	134	278	198
1.12.5.1	Hydrogen:quinone oxidoreductase	2	0.01	4	0.01	14	0.01	12	0.01	0.01	4	4	0.01	6	0.01	6	0.01	0.01	0.01	8	0.01	6	0.01	0.01	4	0.01	0.01	12	0.01	0.01	8	0.01	0.01	2	10	6	6	0.01	0.01	4	2
1.12.7.2	Ferredoxin hydrogenase	787.66	645	688.49	706.92	552.32	792.16	640.34	499.17	637.14	404.18	396.01	742.01	617.67	556.33	560.17	694.84	426.49	771.5	412.67	503.01	872.5	794.31	851.83	760.84	658.17	1265	1146	724.67	397.85	520.99	885.19	596.01	732.51	840.34	1001.07	1143	991.01	851.24	1194.73	898.99
1.12.98.1	Coenzyme F420 hydrogenase	2.5	0.01	4	0.01	0.01	0.01	4	0.01	10	0.01	8	0.01	0.01	0.01	0.01	0.01	0.01	0.01	0.01	0.01	0.01	7.5	0.01	0.01	0.01	0.01	0.01	0.01	4	0.01	16	0.01	13	12	0.01	4	24	12	8	0.01
1.12.98.2	5,10-methenyltetrahydromethanopterin hydrogenase	0.01	0.01	1	0.01	0.01	0.01	1	0.01	2	0.01	2	0.01	0.01	0.01	0.01	0.01	0.01	0.01	0.01	0.01	0.01	0.01	0.01	0.01	0.01	0.01	0.01	0.01	1	0.01	4	0.01	2	3	0.01	1	6	3	2	0.01
1.12.99.6	Hydrogenase (acceptor)	1765.26	898.2	1485.57	1998.14	879.49	1676.32	925.19	768.63	1670.75	519.81	1261.25	1192.63	1044.16	917.09	896.8	1025.8	634.34	1240.65	677.97	1011.41	981.12	1591.07	951.18	772.03	823.66	1515.16	1225.41	796.53	876.06	762.6	1051.59	748.69	741.86	1009.97	831.82	1368.84	1097.42	961.04	1203.36	1778.23
1.13.11.1	Catechol 1,2-dioxygenase	0.01	0.01	0.01	0.01	1	2	0.01	0.01	2	0.01	2	0.01	0.01	0.01	0.01	0.01	0.01	0.01	1	0.01	0.01	0.01	4	0.01	2	1	0.01	0.14	0.01	7	0.01	0.01	0.01	2	3	0.01	0.01	3	0.01	11
1.13.11.11	Tryptophan 2,3-dioxygenase	46.5	95	36	37	32	33	102	49.5	51	52	39	76.5	62	30	68	55	30	53	97	53	55	30	40	13	38	144.17	40	30	39	63	67	32	78	33.5	78	61	66	129	103	32.5
1.13.11.15	3,4-dihydroxyphenylacetate 2,3-dioxygenase	0.01	0.01	0.01	0.01	0.01	0.01	0.01	0.01	2	0.01	0.01	0.3	0.01	2	0.01	0.01	0.01	0.01	1	0.01	0.01	0.01	0.01	0.01	0.01	0.01	0.01	0.01	0.01	1	0.1	0.01	0.01	0.01	2	0.01	0.01	0.01	0.01	0.01
1.13.11.16	3-carboxyethylcatechol 2,3-dioxygenase	0.01	0.01	0.01	2	0.01	0.01	0.01	0.01	0.01	0.01	0.01	0.3	0.01	0.01	0.01	0.01	0.01	0.01	1	0.01	0.01	0.01	0.01	0.01	0.01	0.01	0.01	0.01	0.01	0.01	0.1	0.01	0.01	0.01	0.01	0.01	0.01	0.01	0.01	0.01
1.13.11.2	Catechol 2,3-dioxygenase	6	15	0.5	0.01	10	6	12	1	6	0.01	8	3	6.67	8	6	3	4	6	2	4	14	4	13.67	0.01	4.3	21.67	7.4	5	7	9	12	10	21	12	9	8.67	5	17	7	14.67
1.13.11.27	4-hydroxyphenylpyruvate dioxygenase	175.5	379	212	129	195	165	374	153.5	170	120	112	196.5	200	142	245	114	75	205	295	112	185	101	160	37	102	461.17	81	73	188	212	231	98	239	68.5	191	352	231	519	362	93.5
1.13.11.3	Protocatechuate 3,4-dioxygenase	0.01	0.01	0.01	4	4	2	0.01	0.01	4	0.5	4	0.01	0.01	2	6	0.01	0.01	0.01	2	0.01	8	0.01	10	0.01	6	2.34	0.01	0.01	0.01	8	0.01	0.01	6	2	4	0.01	4	10	0.01	18
1.13.11.37	Hydroxyquinol 1,2-dioxygenase	0.01	0.01	0.01	0.01	0.01	0.01	0.01	0.01	0.01	0.01	0.01	0.01	0.01	2	0.01	0.01	0.01	0.01	0.01	0.01	0.01	0.01	0.01	0.01	0.01	0.01	0.01	0.01	0.01	2	0.01	0.01	0.01	0.01	0.01	0.01	0.01	0.01	0.01	0.01
1.13.11.4	Gentisate 1,2-dioxygenase	23.5	130.5	98	103	31.5	150	32.5	71.5	81.5	21	47.5	92.5	36.5	57	61.5	110.5	85.5	106	79.5	36.5	53	90.5	194.5	26	120.5	148	30.5	113.5	63.5	59	79	0.01	68	32	118	69	322.5	209.5	93	31
1.13.11.41	2,4'-dihydroxyacetophenone dioxygenase	0.01	0.01	0.01	0.01	0.01	0.01	0.01	0.01	2	0.01	0.01	0.01	0.01	0.01	0.01	0.01	0.01	0.01	0.01	0.01	0.01	0.01	0.01	0.01	0.01	0.01	0.01	0.01	0.01	1	0.01	0.01	0.01	0.01	0.01	0.01	0.01	0.01	0.01	0.01
1.13.11.49	Chlorite O(2)-lyase	1	0.01	29.5	0.5	6	15	5	14	6	5.5	8	16	0.67	12	3	0.01	0.01	8	0.01	3	7	4	9.67	6	6.3	2.67	3	0.01	8	0.01	30	14	5	10	13	10.67	3	9	2	10.67
1.13.11.5	Homogentisate 1,2-dioxygenase	174.5	379	212	127	195	163	372	153.5	166	120	108	196.5	200	138	245	114	75	203	294	112	183	99	154	37	102	458	80	71	188	206	231	85	242	66.5	181	352	229	521	362	86.5
1.13.11.53	Acireductone dioxygenase (Ni(2+)-requiring)	0.01	0.01	0.01	0.5	2	0.01	1	0.5	0.01	0.01	0.01	0.01	2.67	0.01	0.01	0.01	0.01	2	1	0.01	0.01	0.01	1.67	0.01	0.01	1.84	0.01	0.01	1	0.01	1	0.01	0.01	0.01	2	0.01	2	0.01	0.01	0.67
1.13.11.54	Acireductone dioxygenase (Fe(2+)-requiring)	0.01	0.01	0.01	0.5	2	0.01	1	0.5	0.01	0.01	0.01	0.01	2.67	0.01	0.01	0.01	0.01	2	1	0.01	0.01	0.01	1.67	0.01	0.01	1.84	0.01	0.01	1	0.01	1	0.01	0.01	0.01	2	0.01	2	0.01	0.01	0.67
1.13.11.57	Gallate dioxygenase	0.01	0.01	0.01	0.01	0.01	0.01	0.01	0.01	0.01	0.01	0.01	0.01	0.01	0.01	0.01	0.01	0.01	0.01	1	0.01	0.01	0.01	2	0.01	0.01	0.01	0.01	0.01	0.01	0.01	0.01	0.01	0.01	2	0.01	0.01	0.01	0.01	0.01	0.01
1.13.11.6	3-hydroxyanthranilate 3,4-dioxygenase	3	0.01	0.01	0.01	2	1	14	7.5	0.01	5	0.01	0.01	5	4	3	0.01	0.01	0.01	3	0.01	5	5	6	0.01	5	11	0.4	0.01	0.01	0.01	4	0.01	5	0.01	3	0.01	6	6	9	0.01
1.13.11.79	5,6-dimethylbenzimidazole synthase	4	0.01	12	8	2	0.01	2	2	2	0.01	4	14	11	1	7	0.01	0.01	8	0.01	5	5	2	22	0.01	5	11	0.4	6	0.01	12	0.01	13	3	2	3	2	5	3	4	10
1.13.11.8	Protocatechuate 4,5-dioxygenase	0.01	0.01	0.01	2	0.01	0.01	0.01	0.01	0.01	0.01	0.01	0.01	0.01	8	0.01	0.01	0.01	0.01	0.01	0.01	6	0.01	0.01	0.01	0.01	0.01	0.01	0.01	0.01	4	0.01	0.01	0.01	8	2	0.01	0.01	0.01	0.01	0.01
1.13.11.9	2,5-dihydroxypyridine 5,6-dioxygenase	0.01	0.01	0.01	0.01	0.01	0.01	0.01	0.01	0.01	0.01	0.01	0.01	2	0.01	0.01	0.01	0.01	0.01	0.01	0.01	0.01	0.01	0.01	0.01	0.01	1	0.01	0.01	0.01	0.01	0.01	0.01	0.01	0.01	1	0.01	0.01	3	0.01	1
1.13.12.16	Nitronate monooxygenase	28.5	12.5	48.75	48.5	19	33	20	24.5	34	17.5	11	27	37.67	20	23	8	6	21	11	18	13	38	39.67	15	20	31.34	14.8	6.14	14.25	33	27	61	28	16	41.5	25	33.75	23	13	54.67
1.13.12.3	Tryptophan 2-monooxygenase	0.01	0.01	0.01	0.01	0.01	0.01	0.01	0.01	0.01	0.01	0.01	0.01	0.01	2	0.01	0.01	0.01	0.01	0.01	0.01	0.01	0.01	0.01	0.01	0.01	1	0.01	0.01	0.01	0.01	0.01	0.01	0.01	0.01	0.01	0.01	0.01	7	0.01	1
1.14.11.1	Gamma-butyrobetaine dioxygenase	0.01	0.01	0.01	0.01	2	0.01	0.01	0.01	2	0.01	0.01	0.01	0.01	0.01	0.01	0.01	0.01	0.01	0.01	0.01	0.01	0.01	0.01	0.01	2	0.01	0.01	0.01	0.01	3	0.01	0.01	0.01	0.01	0.01	0.01	0.01	0.01	0.01	0.01
1.14.11.16	Peptide-aspartate beta-dioxygenase	0.01	0.01	0.01	0.01	0.01	0.01	0.01	0.01	2	0.01	0.01	0.01	0.01	0.01	0.01	0.01	0.01	0.01	0.01	0.01	0.01	0.01	0.01	0.01	0.01	0.01	0.01	0.01	0.01	1	0.01	0.01	0.01	0.01	0.01	0.01	0.01	0.01	0.01	0.01
1.14.11.17	Taurine dioxygenase	1	0.01	0.01	7	6	2	2	1	6	0.5	0.01	0.3	2	0.01	6	0.01	0.01	0.01	1	0.01	3	2	13	0.01	8	6.17	0.01	2.14	0.01	17	0.1	3	3	6	4	0.01	0.01	16	0.01	16
1.14.11.18	Phytanoyl-CoA dioxygenase	0.01	0.01	0.01	0.01	1	0.01	0.01	0.01	2	0.01	0.01	0.01	0.01	0.01	0.01	0.01	0.01	0.01	0.01	0.01	0.01	2	2	0.01	2	0.01	0.01	0.01	0.01	3	0.01	0.01	0.01	0.01	0.01	0.01	0.01	0.01	0.01	5
1.14.11.2	Procollagen-proline dioxygenase	0.01	0.01	0.01	1	2	0.01	0.01	0.01	0.01	0.01	1	0.01	0.01	2	0.01	0.01	0.01	2	0.01	0.01	9	0.01	0.01	0.01	0.01	0.01	0.01	0.01	0.01	2	0.01	0.01	0.01	2	3	0.01	0.01	0.01	0.01	0.01
1.14.11.33	DNA oxidative demethylase	1	0.01	6	5	1	1	2	0.01	0.01	0.5	2	0.3	2	0.01	3	0.01	0.01	5	1	0.01	2	0.01	6	0.01	2	6.17	0.4	2	1	0.01	0.1	3	3	2	7	0.01	3	4	4	10
1.14.11.47	50S ribosomal protein L16 3-hydroxylase	830.84	1082.49	2091.17	1930.32	1964.83	1226.34	78	2140.67	2807.33	3289.17	1160.84	1815.46	4402.83	2775.33	2269.17	1204.83	4172.48	4393.65	1297	5105.33	943.49	3947.98	5457.66	1562.5	4437.83	403.67	3990.33	5192.3	2030.67	1590.52	166.09	152.66	1096.83	4870.67	918.51	342.49	928.51	27	1033.5	336.83
1.14.12.1	Anthranilate 1,2-dioxygenase (deaminating, decarboxylating)	0.01	0.01	0.01	0.01	0.01	0.01	0.01	0.01	4	0.01	0.01	0.01	0.01	4	0.01	0.01	0.01	0.01	0.01	0.01	0.01	0.01	4	0.01	0.01	0.01	0.01	0.01	0.01	6	0.01	0.01	0.01	0.01	0.01	0.01	0.01	0.01	0.01	0.01
1.14.12.10	Benzoate 1,2-dioxygenase	2	0.01	0.01	0.01	1	4	4	0.01	4	0.01	0.01	0.01	0.01	0.01	0.01	0.01	0.01	0.01	2	0.01	0.01	0.01	8	0.01	2	4	0.01	4	0.01	6	0.01	6	0.01	0.01	6	0.01	0.01	0.01	0.01	11
1.14.12.15	Terephthalate 1,2-dioxygenase	0.01	0.01	0.01	0.01	0.01	0.01	0.01	0.01	0.01	0.01	0.01	0.01	0.01	2	0.01	0.01	0.01	0.01	0.01	0.01	0.01	0.01	0.01	0.01	0.01	0.01	0.01	0.01	0.01	0.01	0.01	0.01	0.01	0.01	0.01	0.01	0.01	0.01	0.01	0.01
1.14.12.17	Nitric oxide dioxygenase	0.01	0.01	0.75	2.5	2	12.5	3	0.01	4	0.5	3	2.8	2	1	0.01	0.01	8	4	1	2	5	2	7	0.01	2.3	3.17	0.4	0.14	1.75	5	7.1	0.01	3	0.01	6	0.67	2.75	6	0.01	9
1.14.12.19	3-phenylpropanoate dioxygenase	0.01	0.01	0.01	4	0.01	0.01	0.01	0.01	0.01	0.01	0.01	0.6	0.01	0.01	0.01	0.01	0.01	0.01	0.01	0.01	0.01	0.01	0.01	0.01	0.01	0.01	0.01	0.01	0.01	0.01	0.2	0.01	0.01	0.01	0.01	0.01	0.01	0.01	0.01	0.01
1.14.12.7	Phthalate 4,5-dioxygenase	0.01	0.01	0.01	0.01	0.01	0.01	0.01	0.01	0.01	0.01	0.01	0.01	0.01	0.01	0.01	0.01	0.01	0.01	0.01	0.01	0.01	0.01	2	0.01	0.01	0.01	0.01	0.01	0.01	0.01	0.01	0.01	0.01	0.01	0.01	0.01	0.01	0.01	0.01	0.01
1.14.13.1	Salicylate 1-monooxygenase	1	0.01	0.01	3	1	0.01	2	0.01	0.01	0.01	2	0.01	0.01	4	0.01	0.01	0.01	0.01	0.01	0.01	4	0.01	4	0.01	2	4	0.4	2	0.01	2	0.01	3	3	2	5	0.01	0.01	8	0.01	12
1.14.13.107	Limonene 1,2-monooxygenase	0.01	0.01	0.01	0.01	0.01	0.01	0.01	0.01	0.01	0.01	0.01	0.01	0.01	0.01	0.01	0.01	0.01	0.01	0.01	0.01	0.01	0.01	0.01	0.01	0.01	1	0.01	0.01	0.01	0.01	0.01	0.01	0.01	0.01	0.01	0.01	0.01	3	0.01	1
1.14.13.113	FAD-dependent urate hydroxylase	0.01	0.01	0.01	0.01	0.01	0.01	0.01	0.01	0.01	0.01	0.01	0.01	0.01	0.01	0.01	0.01	0.01	0.01	1	0.01	0.01	0.01	0.01	0.01	0.01	0.01	0.01	0.01	0.01	0.01	0.01	0.01	0.01	0.01	0.01	0.01	0.01	0.01	0.01	0.01
1.14.13.114	6-hydroxynicotinate 3-monooxygenase	0.01	0.01	0.01	0.01	0.01	0.01	0.01	0.01	0.01	0.01	0.01	0.01	2	0.01	0.01	0.01	0.01	0.01	0.01	0.01	0.01	0.01	0.01	0.01	0.01	0.01	0.01	0.01	0.01	0.01	0.01	0.01	0.01	0.01	1	0.01	0.01	0.01	0.01	0.01
1.14.13.127	3-(3-hydroxy-phenyl)propanoic acid hydroxylase	1	0.01	0.01	5	0.01	0.01	2	1	4	0.01	0.01	0.3	0.01	4	0.01	0.01	0.01	0.01	1	0.01	3	2	4	0.01	0.01	4	1	2	0.01	8	0.1	3	0.01	2	4	0.01	0.01	10	0.01	17
1.14.13.129	Beta-carotene 3-hydroxylase	160.5	373	196	118	192	145	336	145	146	113	100	189.5	186	129	240	108	72	196	285	112	167	90	132	37	100	431	80	71	184	184	228	66	229	53.5	172	320	222	480	339	79.5
1.14.13.141	Cholest-4-en-3-one 26-monooxygenase	0.01	0.01	0.01	0.01	0.01	0.01	0.01	0.01	0.01	0.01	0.01	0.01	0.01	0.01	0.01	0.01	0.01	0.01	0.01	0.01	0.01	0.01	0.01	0.01	0.01	1	0.01	0.01	0.01	0.01	0.01	0.01	0.01	0.01	0.01	0.01	0.01	3	0.01	4
1.14.13.142	3-ketosteroid 9-alpha-monooxygenase	0.01	0.01	0.01	0.01	0.01	0.01	0.01	0.01	0.01	0.01	0.01	0.01	0.01	0.01	0.01	0.01	0.01	0.01	0.01	0.01	0.01	0.01	0.01	0.01	0.01	1	0.01	0.01	0.01	0.01	0.01	0.01	0.01	0.01	0.01	0.01	0.01	3	0.01	1
1.14.13.148	Trimethylamine monooxygenase	0.01	0.01	0.01	0.01	0.01	0.01	0.01	0.01	0.01	0.01	0.01	0.01	0.01	0.01	0.01	0.01	0.01	0.01	0.01	0.01	0.01	0.01	1	0.01	0.01	0.01	0.01	0.01	0.01	0.01	0.01	0.01	0.01	0.01	0.01	0.01	0.01	0.01	0.01	0.01
1.14.13.149	Phenylacetyl-CoA 1,2-epoxidase	3	0.01	8	2	2	8	0.01	2	4	0.01	0.01	11.6	0.01	4	0.01	16	0.01	4	2	2	2	4	4	0.01	12	4.34	2	0.01	0.01	6	2.2	6	6	7	16	0.01	0.01	18	0.01	29
1.14.13.165	Nitric-oxide synthase (NAD(P)H)	0.01	0.01	0.01	0.5	0.01	0.01	3	0.01	0.01	0.01	1	0.01	0.01	0.01	0.01	0.01	0.01	4	0.01	0.01	5	0.01	0.01	0.01	0.3	1	0.01	0.01	0.01	0.01	1	0.01	0.01	0.01	2	0.01	0.01	3	0.01	1
1.14.13.172	Salicylate 5-hydroxylase	0.01	0.01	0.01	2	0.01	0.01	0.01	0.01	0.01	0.01	0.01	0.01	0.01	4	0.01	0.01	0.01	0.01	0.01	0.01	0.01	0.01	0.01	0.01	0.01	0.01	0.01	0.01	0.01	0.01	0.01	0.01	0.01	4	2	0.01	0.01	0.01	0.01	10
1.14.13.2	4-hydroxybenzoate 3-monooxygenase	0.01	0.01	0.01	1	0.01	0.01	0.01	1	2	0.01	0.01	0.01	0.01	2	0.01	0.01	0.01	0.01	1	0.01	5	0.01	2	0.01	0.01	1.17	1	0.01	0.01	3	0.01	0.01	3	2	5	0.01	0.01	7	0.01	4
1.14.13.22	Cyclohexanone monooxygenase	0.01	0.01	0.01	0.01	0.01	2	0.01	0.01	0.01	0.01	0.01	0.01	0.01	0.01	0.01	0.01	0.01	0.01	0.01	0.01	0.01	0.01	0.01	0.01	0.01	3	0.01	0.14	0.01	0.01	0.01	0.01	0.01	0.01	0.01	0.01	0.01	9	0.01	3
1.14.13.40	Anthraniloyl-CoA monooxygenase	0.01	0.01	0.01	1	1	0.01	0.01	0.01	0.01	0.01	0.01	0.01	0.01	2	0.01	0.01	0.01	0.01	0.01	0.01	2	2	2	0.01	2	0.01	0.01	0.01	0.01	2	0.01	0.01	3	0.01	3	0.01	0.01	2	0.01	5
1.14.13.50	Pentachlorophenol monooxygenase	0.01	0.01	0.01	0.01	0.01	0.01	0.01	0.01	0.01	0.01	0.01	0.01	0.01	0.01	0.01	0.01	0.01	0.01	0.01	0.01	0.01	0.01	0.01	0.01	0.01	1	0.01	0.01	0.01	0.01	0.01	0.01	0.01	0.01	0.01	0.01	0.01	5	0.01	1
1.14.13.59	L-lysine N(6)-monooxygenase (NADPH)	0.01	0.01	0.75	0.01	0.01	2	0.01	0.01	0.01	0.01	0.01	0.01	0.01	0.01	0.01	0.01	0.01	0.01	0.01	0.01	2	0.01	0.01	0.01	0.01	0.17	0.01	0.01	0.25	0.01	0.01	0.01	0.01	0.01	2	0.67	0.75	4	0.01	4
1.14.13.7	Phenol 2-monooxygenase	0.01	0.01	0.01	0.01	0.01	0.01	0.01	0.01	0.01	0.01	0.01	0.01	0.01	0.01	0.01	0.01	0.01	0.01	0.01	0.01	0.01	0.01	0.01	0.01	0.01	0.01	0.01	0.01	0.01	2	0.01	0.01	0.01	0.01	2	0.01	0.01	0.01	0.01	1
1.14.13.82	Vanillate monooxygenase	0.01	0.01	0.01	3	1	4	0.01	0.01	2	1	2	0.01	2	8	0.01	0.01	0.01	0.01	3	0.01	5	2	7	0.01	2.3	3	0.01	0.01	0.01	5	0.01	0.01	0.01	4	3	0.01	0.01	6	0.01	7
1.14.13.83	Precorrin-3B synthase	0.01	0.01	0.01	0.01	0.01	0.01	0.01	0.01	2	0.01	0.01	0.01	2	0.01	0.01	0.01	0.01	0.01	0.01	0.01	4	0.01	3	0.01	0.01	1	0.4	0.01	0.01	3	0.01	0.01	0.01	0.01	3	0.01	0.01	5	0.01	6
1.14.13.84	4-hydroxyacetophenone monooxygenase	0.01	0.01	0.01	0.01	0.01	0.01	0.01	0.01	0.01	0.01	0.01	0.01	0.01	0.01	0.01	0.01	0.01	0.01	0.01	0.01	0.01	0.01	0.01	0.01	0.01	1	0.01	0.01	0.01	0.01	0.01	0.01	0.01	0.01	0.01	0.01	0.01	3	0.01	4
1.14.13.9	Kynurenine 3-monooxygenase	44	94	32	36	32	33	99	48.5	49	52	38	73	62	28	68	44	30	51	97	52	51	28	38	13	37	141	39	30	39	59	64	29	76	28	72	56	66	123	101	22
1.14.14.1	Unspecific monooxygenase	0.01	0.01	0.01	0.01	0.01	0.01	0.01	0.01	0.01	0.01	2	0.01	0.01	0.01	0.01	0.01	0.01	0.01	0.01	0.01	2	0.01	0.01	0.01	0.01	2	0.01	0.01	0.01	0.01	0.01	0.01	0.01	0.01	0.01	0.01	0.01	6	0.01	7
1.14.14.5	Alkanesulfonate monooxygenase	0.01	0.01	0.01	4	0.01	2	0.01	0.01	4	0.5	4	0.3	2	0.01	0.01	0.01	0.01	0.01	3	0.01	8	2	7	0.01	0.01	4.17	0.01	0.14	1	8	0.1	0.01	3	2	2	0.67	1	12	0.01	14
1.14.14.9	4-hydroxyphenylacetate 3-monooxygenase	26	54	57	28.5	78	98	37	102	66	32	29	72.3	142.67	64	96	54	88	88	27	70	59	32	92.67	22	104	116.84	162	138	56	81	41.1	84	96	72	88	136	122	64	118	60.67
1.14.15.3	Alkane 1-monooxygenase	1	0.01	0.01	0.01	0.01	2	0.01	0.01	2	0.5	0.01	0.01	0.01	0.01	0.01	0.01	0.01	0.01	0.01	0.01	0.01	0.01	0.01	0.01	0.01	3	0.01	0.14	0.01	1	0.01	0.01	3	0.01	0.01	0.01	0.01	9	0.01	6
1.14.15.7	Choline monooxygenase	1	0.01	0.01	1	0.01	0.01	2	0.01	2	0.01	0.01	0.01	0.01	2	0.01	0.01	0.01	0.01	0.01	0.01	0.01	0.01	4	0.01	0.01	2	0.01	2	0.01	3	0.01	3	0.01	0.01	2	0.01	0.01	0.01	0.01	2
1.14.16.1	Phenylalanine 4-monooxygenase	47.5	95	36	37	32	30	98	49.5	54	51	38	76.5	62	30	68	53	33	50	97	53	55	28	40	13	38	152	40	32	43	63	67	35	82	38.5	80	53	70	111	101	28.5
1.14.18.1	Tyrosinase	0.01	0.01	0.01	0.01	0.01	0.01	0.01	0.01	2	0.01	0.01	0.01	0.01	0.01	0.01	0.01	0.01	0.01	0.01	0.01	0.01	2	0.01	0.01	0.01	0.01	0.01	0.01	0.01	1	0.01	0.01	0.01	0.01	0.01	0.01	0.01	0.01	0.01	0.01
1.14.19.1	Stearoyl-CoA 9-desaturase	42.5	103	43	37	36	40	89	42.5	60	50	38	80.5	57	26	67	54	30	51	97	53	47	27	40	13	40	141	41	35.14	39	65	63	35	78	39.5	94	53	67	107	99	44.5
1.14.19.2	Stearoyl-[acyl-carrier-protein] 9-desaturase	14	10	18	7	0.01	19	53	14	17	10	16	7	27	13	5	3	7	7	12	0.01	21	12	26	2	10	34	9	0.01	0.01	19	9	19	8	6	10	30	7	50	35	5
1.14.19.20	Delta(7)-sterol 5(6)-desaturase	0.01	0.01	0.01	0.01	0.01	0.01	1	0.5	0.01	0.01	0.01	0.01	0.01	0.01	0.01	0.01	0.01	0.01	0.01	0.01	0.01	0.01	0.01	0.01	0.01	0.01	0.01	0.01	0.01	0.01	0.01	0.01	0.01	0.01	0.01	0.01	0.01	0.01	0.01	0.01
1.14.19.3	Acyl-CoA 6-desaturase	58	100	56	43	30	53	134	55.5	64	57.5	48	87	76	37	70	63	30	58	106	54	69	35	58	13	39	163.17	39	30.14	39	77	64	54	81	41	78	89	69	166	124	42
1.14.19.9	Tryptophan 7-halogenase	0.01	0.01	0.01	0.01	2	0.01	2	1	2	0.01	0.01	0.01	0.01	0.01	0.01	0.01	0.01	0.01	0.01	0.01	8	4	0.01	0.01	0.01	2	0.01	0.01	0.01	1	0.01	0.01	0.01	0.01	1	0.01	2	0.01	0.01	0.01
1.14.99.44	Diapolycopene oxygenase	0.01	0.01	0.01	0.01	0.01	0.01	0.01	0.01	0.01	0.01	0.01	0.01	0.01	0.01	0.01	0.01	0.01	0.01	0.01	0.01	2	0.01	0.01	0.01	0.01	0.01	0.01	0.01	0.01	0.01	0.01	0.01	0.01	0.01	0.01	0.01	0.01	0.01	0.01	0.01
1.14.99.46	Pyrimidine monooxygenase	0.01	0.01	0.01	0.01	0.01	0.01	0.01	0.01	0.01	0.01	0.01	0.3	0.01	0.01	0.01	0.01	0.01	0.01	1	0.01	2	0.01	0.01	0.01	0.01	0.01	0.01	0.01	0.01	0.01	0.1	0.01	0.01	0.01	0.01	0.01	0.01	0.01	0.01	2
1.14.99.48	Heme oxygenase (staphylobilin-producing)	2	15	0.01	0.5	9	0.01	11	0.01	2	0.01	2	0.01	3	5	0.01	0.01	4	4	0.01	4	8	0.01	8	0.01	4.6	15	0.01	3	2	7	10	5	14	0.01	2	4	4	12	5	2
1.14.99.50	Gamma-glutamyl hercynylcysteine S-oxide synthase	0.01	0.01	0.01	0.01	0.01	1	0.01	0.01	0.01	0.01	0.01	0.01	0.01	0.01	0.01	0.01	0.01	0.01	0.01	0.01	2	0.01	3	0.01	0.01	1	0.01	0.01	0.01	0.01	0.01	0.01	0.01	0.01	0.01	0.01	0.01	7	0.01	5
1.15.1.1	Superoxide dismutase	12326.3	15600.3	13129.9	12491.5	13337	13784.9	14592.2	14024	13599.9	16312.9	13656.9	13050.1	14470.6	13049	14670.1	13455.8	16093	14988.8	15531.3	15204.1	13608	12654.1	14701.8	12551.3	14148.8	13103.4	13992.1	14462.1	14268.1	14648.5	12765.3	15149.6	12166.6	13364.1	12025.9	12389.3	12927.1	12289.3	13036.7	11370.3
1.15.1.2	Superoxide reductase	9266.04	6833.86	8979.34	8983.34	9793.63	8960.89	8045.08	7558.13	8689.55	4763.69	7395.25	9527.75	7124.17	8847.59	6931.48	8664.98	4705	7240.29	6307.02	5974.17	10308.9	9318.26	7740.69	11549.9	7346.74	11391.9	8263.36	8234.15	7162.81	6859.19	10279.8	8538.08	11049	9466.06	11257.6	10873.3	10182	10704.8	10698.3	13070.2
1.16.1.1	Mercury(II) reductase	0.01	0.01	0.01	0.01	0.01	0.01	0.01	0.01	0.01	2	0.01	0.3	0.01	0.01	0.01	0.01	0.01	0.01	0.01	0.01	0.01	0.01	0.01	0.01	0.01	0.01	0.01	0.01	0.01	0.01	0.1	0.01	0.01	0.01	1	0.67	0.01	0.01	0.01	3
1.16.1.3	Aquacobalamin reductase	0.01	0.01	0.01	2	0.01	0.01	0.01	0.01	0.01	0.01	0.01	0.3	0.01	0.01	0.01	0.01	8	0.01	1	0.01	0.01	0.01	4	0.01	0.01	0.17	0.01	0.01	0.01	0.01	0.1	0.01	0.01	0.01	0.01	0.01	0.01	0.01	0.01	0.01
1.16.1.9	Ferric-chelate reductase (NADPH)	0.01	0.01	0.01	2	0.01	0.01	0.01	0.01	0.01	0.01	0.01	0.3	0.01	0.01	0.01	0.01	0.01	0.01	1	0.01	0.01	0.01	0.01	0.01	0.01	0.01	0.01	0.01	0.01	0.01	0.1	0.01	0.01	0.01	0.01	0.01	0.01	0.01	0.01	0.01
1.16.3.1	Ferroxidase	1855.59	1322.74	1546.09	1487.99	2058.16	1466.76	1330.58	1365.09	1344.16	695.51	1076.34	1848.13	1112.42	1600.58	1056.84	1637.83	798.48	1522.15	916	886.66	2142.83	1480.81	1497.25	3239.58	1218.16	2666.92	1713.48	1697.61	1115.84	1151.1	2002.51	2470.83	1650.08	2016.67	2261.01	2298.99	1802.35	1676.25	2496.25	3073.58
1.16.3.2	Bacterial non-heme ferritin	8369.63	6824.39	6715.71	7366.93	6531.18	6538.21	6587.59	7010.43	6046.34	5537.88	6492.14	6431.16	5720.36	7505.49	6782.1	6597.24	4926.19	5336.78	5992.97	5101.93	6188.3	6538.97	5180.35	9048.97	5982.83	6427.67	4884.26	5831.88	6460.09	6780.26	6366.87	6452.13	6514.08	5680.4	7125.25	6976.1	7334.61	7815.04	6627.86	7472.3
1.16.8.1	Cob(II)yrinic acid a,c-diamide reductase	0.01	0.01	0.01	0.01	0.01	0.01	0.01	0.01	0.01	0.01	2	0.01	0.01	0.01	0.01	0.01	0.01	0.01	0.01	0.01	0.01	0.01	0.01	0.01	0.01	0.01	0.4	0.01	0.01	0.01	0.01	0.01	0.01	0.01	1	0.01	0.01	0.01	0.01	0.01
1.17.1.1	CDP-4-dehydro-6-deoxyglucose reductase	1	1	8.75	3	2	0.01	4	1	3	0.01	0.01	2	0.01	9	2	1	0.01	6	0.01	2	0.01	2	6	0.01	4	9	2	5	0.25	10	0.01	3	5	2	20	0.01	6.75	0.01	11	24
1.17.1.2	4-hydroxy-3-methylbut-2-enyl diphosphate reductase	18734.4	18796.9	19474	19250.2	19614.5	19543.9	19682.8	19260.3	19241.7	19325.1	19447.8	19429.4	19672.1	19485.9	19314.2	19597	19743.5	19610.5	19192.8	19374	19203.5	19865.6	19660.5	19628.7	19543.8	19662.1	19672.7	19837.5	19101.1	19263	19264.3	19944.1	19926.6	20248.8	20497.1	19105.8	19592.7	19404.1	19635.8	20220.4
1.17.1.4	Xanthine dehydrogenase	1219.5	1955.84	1776.75	1229.35	2033	1799	1988	1560.34	1652.5	991.35	1078	1971.2	1781.34	1401.5	1647	1624	1560	1770.34	1774.5	1049	2699	1311.5	1711.35	1255.5	1620.5	3566	2248.3	1654.85	1442.75	1730.5	2815.74	2250.84	2544.5	1920	2063.5	2947.84	2483.59	3001.5	2984.5	2871
1.17.1.8	4-hydroxy-tetrahydrodipicolinate reductase	18996.6	19475	19493.8	19375.2	19563.1	19564	19790.5	19528.7	19340.4	19489.7	19218.9	19438.5	19765.8	19534.4	19713.2	19768.7	19705.1	19520	19364.4	19346.6	19708.1	19419.5	19956.5	19295.9	19543.8	19951.1	19248	19772.9	19298	19641.5	20010	20089.2	19716.3	20021.6	20019.2	19761.5	19662.4	19368.5	19497.9	19391.7
1.17.2.1	Nicotinate dehydrogenase (cytochrome)	0.01	0.01	0.01	2	0.01	0.01	0.01	0.01	0.01	0.01	0.01	0.01	4	0.01	0.01	0.01	0.01	0.01	0.01	0.01	0.01	0.01	0.01	0.01	0.01	0.17	0.01	0.01	0.01	0.01	0.01	0.01	0.01	4	2	0.01	0.01	0.01	0.01	0.01
1.17.4.1	Ribonucleoside-diphosphate reductase	18629.6	18713.2	19179.6	19358	20566.7	18850.3	16931.3	21428.4	18533.8	24239.5	20841.3	18167	22286.6	22797.4	21509.8	19985.8	23724.9	21713.9	19576.9	23962.4	17456.9	20993.9	22627	22522.5	22317.4	16363	20125.4	23888.2	20312.1	21018.5	15624.7	20398	15567.1	21918.4	17379.8	14940.3	16413.7	14199.9	15820.8	15162.1
1.17.4.2	Ribonucleoside-triphosphate reductase	22326.7	23713.6	22866.5	22668.2	24200.4	24257.3	25919	24295.6	22754.1	26454.4	25883.8	23767.1	23728.7	23645.3	25120.1	25613	26139.5	23659.5	26184.6	23972.2	23792.1	23049.1	23369.7	24574.5	23924.8	23281.5	23848	24382.2	24160.5	25495.7	23504.2	28082	23591.3	23453.1	24918.8	22843.4	23960.4	22962.3	23732.3	23630.8
1.17.7.1	(E)-4-hydroxy-3-methylbut-2-enyl-diphosphate synthase (ferredoxin)	17338.4	17566.4	18021	17963.5	18207.5	18175.9	18203.2	18397.3	17953.2	18890.1	18389.3	18091.9	18337.1	18432.9	18386.7	18216	18918.5	18221.5	18273.8	18637	18022.5	18464.1	18620	18426.7	18510.8	17918.6	18123.2	18981.5	18127.6	18352	17661.3	19048.6	17992.1	18725.8	18310.6	17262.8	18201.2	17375.8	17535.5	17982.9
1.17.7.3	(E)-4-hydroxy-3-methylbut-2-enyl-diphosphate synthase (flavodoxin)	17338.4	17566.4	18021	17963.5	18207.5	18175.9	18203.2	18397.3	17953.2	18890.1	18389.3	18091.9	18337.1	18432.9	18386.7	18216	18918.5	18221.5	18273.8	18637	18022.5	18464.1	18620	18426.7	18510.8	17918.6	18123.2	18981.5	18127.6	18352	17661.3	19048.6	17992.1	18725.8	18310.6	17262.8	18201.2	17375.8	17535.5	17982.9
1.17.99.1	4-methylphenol dehydrogenase (hydroxylating)	0.01	0.01	0.01	0.01	0.01	0.01	0.01	0.01	0.01	0.01	0.01	0.01	0.01	0.01	0.01	0.01	0.01	0.01	0.01	0.01	0.01	0.01	0.01	0.01	0.01	0.01	0.01	0.01	0.01	2	0.01	0.01	0.01	0.01	0.01	0.01	0.01	0.01	0.01	0.01
1.17.99.6	Epoxyqueuosine reductase	4799.64	3947.5	3567.3	4045.55	3579.09	3736.35	3528	4627.38	2872.47	4150.41	4094.91	3080.35	3297.45	4576.52	3938.86	4019.2	3471.79	2795.24	3713.81	3436.34	3505.08	3092.22	2725.13	4975.34	3304.07	3056.5	2712.82	3057.49	4292.14	4111.67	3322.68	3538.04	2832.2	2433.44	3077.53	3124.95	3194.52	3236.74	3021.25	2399.51
1.18.1.1	Rubredoxin--NAD(+) reductase	7	12	15.5	0.01	5	50.5	10	16	3	2	27	15	0.01	17.5	1	14	30.5	22.5	16.5	12	9	15	21	4	6	23.5	34	5.14	14.5	2	7	10	16	5	22.5	8	34	0.01	4	0.01
1.18.1.2	Ferredoxin--NADP(+) reductase	10121.6	9370.61	10436	9737.25	10750.8	9880.47	9996	7833.88	10150.4	4976.02	7310.58	10943	8191.93	8637.84	7606.98	8947.65	5367.5	8909.45	7362.02	6148.67	11975.2	9342.92	9006.94	10543.5	7982.01	14192.7	9618.01	8088.49	8004.06	7829.77	13548.8	9508.58	12884.6	10307.9	12497.7	13711	12231.9	13396.3	13239.7	14385.3
1.18.1.3	Ferredoxin--NAD(+) reductase	1	0.01	2	5	3	3	2	0.01	2	0.01	0.01	0.3	0.01	4	3	0.01	0.01	4	1	0.01	5	0.01	11	0.01	4	5.17	0.4	2.14	0.01	5	0.1	3	6	2	2	0.01	2	5	0.01	15
1.18.1.7	specific)	0.01	0.01	0.01	1	0.01	0.01	0.01	0.01	0.01	0.01	0.01	0.01	0.01	2	0.01	0.01	0.01	0.01	0.01	0.01	0.01	0.01	0.01	0.01	0.01	0.01	0.01	0.01	0.01	0.01	0.01	0.01	0.01	0.01	1	0.01	0.01	0.01	0.01	2
1.18.6.1	Nitrogenase	4947.04	2864.81	4498.74	5045.74	4241.12	5549.12	4792.87	4235.49	5785.5	2698.8	4107.89	5532.64	4238.05	4677.21	4507.87	3997.62	2838.79	4328.82	4163.29	3871.56	4650.63	6118.58	4318.69	4878.6	4151.38	4756.46	4777	4446.78	4528.13	4074.94	4560.09	5146.73	5528.69	4853.6	6293	6041.29	5856.1	6094.99	5179.58	7051.48
1.2.1.10	Acetaldehyde dehydrogenase (acetylating)	6611.13	5815.93	8198.17	7560.49	8544.31	6470.15	6021.83	6982.19	7884.51	5875.43	5126.24	7992.66	9004.36	8128.09	6165.9	6940.31	7495.82	9526.72	5432.93	8209.4	8767.79	8959.88	10750.9	8033.86	9253.14	9385.33	9243.53	9658.2	6643.63	6058.72	8862.96	6158.57	9363.9	11493.3	8704.58	8342.83	8568.89	8187.34	8955.04	8384.99
1.2.1.11	Aspartate-semialdehyde dehydrogenase	18031.2	18717.4	18515.2	18399.5	18655.8	18715.9	18751.8	18644.7	18451.8	19073.8	18589.3	18404.9	18831.1	18654.9	18953.7	18566	19054.5	18695.2	18725.3	18801.5	18138.5	18624.8	18850.5	18617.7	18695.3	18206.6	18339.2	19073.5	18430.6	18752.5	18258.3	19278.6	18282.9	18944.3	18766.6	18033	18437.4	18243.8	18176	18264.7
1.2.1.12	Glyceraldehyde-3-phosphate dehydrogenase (phosphorylating)	18627.8	19252.5	19056.9	18995.8	19091.7	19234.2	19343	19134.9	18977.6	19391.2	19044.2	19007.9	19317.4	19114.3	19419.7	19070.3	19442.6	19213.2	19121.5	19170.8	18855	19121.2	19423.8	19007.7	19092.6	19460.4	18795.9	19449.8	18814.9	19178.8	19107.6	19833.1	19021.3	19506	19458.7	18912.6	19213	19109	18793	19016.2
1.2.1.16	Succinate-semialdehyde dehydrogenase (NAD(P)(+))	444.34	557.99	511.92	346.32	398.08	367.84	522	296.67	336.83	204.5	234.84	461.76	404.25	378.33	434.67	285.33	211.98	452.65	407	229.33	347.99	315.98	377.33	209	262.33	894.35	256.43	232.3	289.17	362.02	459.19	227.66	390.33	243.67	426.51	646	485.26	686.5	633.5	383.75
1.2.1.18	Malonate-semialdehyde dehydrogenase (acetylating)	10.5	18.67	53.5	18.5	34	27	37	18.67	21	11.67	20	38	28.34	14	22	13	28	31.67	41	10	18	20	41.17	10	23.6	58.84	27.4	16	19	35	56.17	86.67	27	14	45.5	46	38.17	42.5	53	39.67
1.2.1.19	Aminobutyraldehyde dehydrogenase	0.01	0.01	0.01	2	0.01	0.01	0.01	0.01	2	0.01	0.01	0.3	0.01	0.01	0.01	0.01	0.01	0.01	1	0.01	0.01	0.01	1	0.01	0.01	0.17	0.4	0.01	0.01	1	0.1	0.01	0.01	0.01	0.01	0.01	0.01	0.01	0.01	0.01
1.2.1.2	Formate dehydrogenase	3672.88	3412.58	5919.09	5954.14	5224.76	4173.18	1597.2	5521.34	7432.16	7326.64	3611.18	5334.02	10064.2	6857.66	5778.24	4139.66	9307.56	10165.2	3612.7	11318.2	3847.48	9648.96	12451.8	4262	10001.2	3792.34	9432.46	11582.8	5124.69	4367.74	2351.08	1908.62	4067.66	11628.8	3525.07	3150.92	3827.87	2089.2	3864	3252.16
1.2.1.20	Glutarate-semialdehyde dehydrogenase	444.34	557.99	511.92	344.32	398.08	367.84	522	296.67	336.83	204.5	234.84	461.46	404.25	373.33	434.67	285.33	211.98	452.65	406	229.33	347.99	315.98	377.33	209	262.33	894.18	256.43	232.3	289.17	357.02	459.09	227.66	390.33	243.67	426.51	646	483.26	686.5	633.5	383.75
1.2.1.21	Glycolaldehyde dehydrogenase	189	84.5	107	136	51	83	81	67	87	43	73	106.8	105	115	81	151	90	98	44	55	100	129	108	96.5	86.3	271	107	103	50	61	87.1	44	91	122.5	119	198	119.5	61	139	101
1.2.1.22	Lactaldehyde dehydrogenase	189.5	84.5	108	136	51	83	82	67	89	43	75	106.8	105	115	81	151	90	98	44	55	100	130.5	108	96.5	86.3	271	107	103	51	61	91.1	44	94	125.5	119	199	125.5	64	141	101
1.2.1.24	Succinate-semialdehyde dehydrogenase (NAD(+))	0.01	0.01	0.01	2	0.01	0.01	0.01	0.01	0.01	0.01	0.01	0.3	0.01	5	0.01	0.01	0.01	0.01	1	0.01	0.01	0.01	0.01	0.01	0.01	0.01	0.01	0.01	0.01	5	0.1	0.01	0.01	0.01	0.01	0.01	2	0.01	0.01	3
1.2.1.27	Methylmalonate-semialdehyde dehydrogenase (CoA acylating)	10.5	18.67	53.5	18.5	34	27	37	18.67	21	11.67	20	38	28.34	14	22	13	28	31.67	41	10	18	20	41.17	10	23.6	58.84	27.4	16	19	35	56.17	86.67	27	14	45.5	46	38.17	42.5	53	39.67
1.2.1.28	Benzaldehyde dehydrogenase (NAD(+))	0.01	0.01	0.01	1	0.01	0.01	0.01	0.01	2	0.01	0.01	0.01	0.01	2	0.01	0.01	0.01	0.01	0.01	0.01	0.01	0.01	0.01	0.01	0.01	2	0.01	0.01	0.01	3	0.01	0.01	0.01	2	1	0.01	2	5	0.01	1
1.2.1.3	Aldehyde dehydrogenase (NAD(+))	4530.91	5430.25	4770.74	4175.5	5222.99	4381.24	4605.59	3507.75	4416.31	2394.34	3065.51	4834.34	4009.92	3717.25	3457.5	4401.84	2267.49	4240	3645.17	2627.18	5868.66	3729.48	3982.25	5053.26	3409.47	7817.09	4270.15	3212.14	3393.01	3752.58	6562.27	4480.34	5595.93	4639.51	5809.07	6414.67	5246.17	6098.24	6691.23	5873.58
1.2.1.32	Aminomuconate-semialdehyde dehydrogenase	1	0.01	0.01	0.01	2	0.01	3	0.01	0.01	0.01	0.01	0.01	0.67	0.01	0.01	0.01	0.01	0.01	0.01	0.01	0.01	0.01	2.67	0.01	0.01	2.67	0.01	2	0.01	0.01	0.01	3	0.01	0.01	5	0.01	0.01	0.01	0.01	2.67
1.2.1.38	N-acetyl-gamma-glutamyl-phosphate reductase	14750.4	15807.9	16118.5	15428.7	15954.6	16013.1	16641.8	15727.7	16383.5	16379.4	15668	16334.9	16525.5	15598.6	16015.3	15644.4	16855.8	16738.5	16367.8	16541.8	15961.8	16259.3	16724.3	14664	16408.8	16019.9	16632	17029.2	15885.5	15848.7	15943.1	17052	16291.5	16768.2	16193.5	15587.7	15977.7	15687.6	16158.1	16134.5
1.2.1.39	Phenylacetaldehyde dehydrogenase	0.01	0.01	0.01	0.01	0.01	0.01	0.01	0.01	4	0.01	0.01	0.3	0.01	0.01	0.01	0.01	0.01	0.01	2	0.01	2	0.01	5	0.01	0.01	0.17	0.01	0.01	0.01	6	0.1	0.01	0.01	0.01	0.01	0.01	2	0.01	0.01	0.01
1.2.1.4	Aldehyde dehydrogenase (NADP(+))	0.01	0.01	0.01	0.01	1	0.01	2	1	6	0.01	2	0.01	0.01	2	0.01	0.01	0.01	0.01	0.01	0.01	0.01	6	4	0.01	2	3.17	0.4	0.01	0.01	9	0.01	0.01	6	0.01	4	0.67	0.01	10	2	10
1.2.1.41	Glutamate-5-semialdehyde dehydrogenase	13573.7	15182.9	15426.2	14747.7	15405.3	15389.4	16117.2	14627.2	15889.3	15536.4	14912.3	15811.9	15744.6	14486.4	15321.7	14794	16340.5	16405.2	15819.3	15813	15382	15742.8	16441	13845.7	15759.3	15910.6	16115.7	16329.5	15068.1	15196.5	15599.8	16285.6	16060.9	16456.3	15830.3	15357.5	15774.9	15594.1	15756.8	16047.7
1.2.1.43	Formate dehydrogenase (NADP(+))	2.7	3.6	7	2	5.1	1	29.7	0.01	5	4.3	0.01	1	2	1	5.4	0.01	2.2	4.4	8.7	2	2.5	3	3	0.01	1	8	5.9	0.01	6.1	5.2	2.2	15.8	9	2	9.3	13.6	11.6	33.2	0.01	0.5
1.2.1.46	Formaldehyde dehydrogenase	0.01	0.01	0.01	0.01	0.01	0.01	0.01	0.01	2	0.01	0.01	0.01	0.01	0.01	0.01	0.01	0.01	0.01	0.01	0.01	2	0.01	2	0.01	0.01	1	0.4	0.01	0.01	3	0.01	0.01	3	0.01	2	1.34	0.01	5	0.01	4
1.2.1.5	Aldehyde dehydrogenase (NAD(P)(+))	0.01	0.01	0.01	0.01	0.01	0.01	0.01	0.01	0.01	0.01	0.01	0.01	0.01	0.01	0.01	0.01	0.01	0.01	1	0.01	0.01	0.01	0.01	0.01	0.01	1	0.01	0.01	0.01	0.01	0.01	0.01	0.01	0.01	0.01	0.01	0.01	3	0.01	1
1.2.1.54	Gamma-guanidinobutyraldehyde dehydrogenase	0.01	0.01	0.01	0.01	0.01	0.01	0.01	0.01	0.01	0.01	0.01	0.01	0.01	2	0.01	0.01	0.01	0.01	0.01	0.01	0.01	2	0.01	0.01	0.01	0.01	0.01	0.01	0.01	0.01	0.01	0.01	0.01	2	0.01	0.01	0.01	0.01	0.01	0.01
1.2.1.58	Phenylglyoxylate dehydrogenase (acylating)	0.01	0.01	0.01	0.01	0.01	0.01	0.01	0.01	0.01	0.01	0.01	0.01	0.01	0.01	0.01	0.01	0.01	0.01	0.01	0.01	0.01	0.01	0.01	0.01	0.01	3	0.01	0.01	0.01	0.01	0.01	0.01	0.01	0.01	0.01	0.01	0.01	2	0.01	0.01
1.2.1.59	Glyceraldehyde-3-phosphate dehydrogenase (NAD(P)(+)) (phosphorylating)	4	2	3.5	8	4	1	1	7	2.5	4	2	0.01	1.5	0.01	4.5	2	2	2.5	0.01	2	0.01	4.5	1.5	0.01	0.01	0.01	0.01	0.01	6.5	4.5	4	1	8.5	4.5	1.5	1	7.5	5.5	2	0.01
1.2.1.60	5-carboxymethyl-2-hydroxymuconic-semialdehyde dehydrogenase	0.01	0.01	0.01	0.01	0.01	0.01	0.01	0.01	2	0.01	0.01	0.3	0.01	2	0.01	0.01	0.01	0.01	1	0.01	0.01	0.01	0.01	0.01	0.01	0.17	0.01	0.01	0.01	1	0.1	0.01	0.01	2	2	0.01	0.01	0.01	0.01	1
1.2.1.68	Coniferyl-aldehyde dehydrogenase	1	0.01	0.01	1	2	4	3	1.5	2	0.01	0.01	0.01	2	2	0.01	0.01	0.01	2	0.01	0.01	2	2	2	0.01	0.01	5	1.4	2.14	0.01	3	0.01	3	0.01	2	4	0.01	4	3	0.01	4
1.2.1.70	Glutamyl-tRNA reductase	4230.01	4693.79	5886.62	5290.46	5109.24	5040.84	4353.44	5105.12	7186.12	5412.76	4116.91	5821.29	7303.83	5926.46	5721.49	4016.41	6589.57	7546.96	4814.18	7644.04	4678.73	7667.3	8263.57	3999.02	7084.67	5291.25	7001.89	7814.44	5418.53	4854.38	4551.01	4120.74	5490.74	7856.13	5433.14	5172.96	5239.92	5128.93	5223.86	4765.93
1.2.1.71	Succinylglutamate-semialdehyde dehydrogenase	0.01	0.01	0.01	2	0.01	2	0.01	0.01	2	0.01	0.01	0.3	0.01	0.01	0.01	0.01	8	0.01	2	0.01	3	2	6	0.01	0.01	2.17	0.01	0.01	0.01	3	0.1	0.01	0.01	0.01	0.01	0.01	0.01	0.01	0.01	0.01
1.2.1.72	Erythrose-4-phosphate dehydrogenase	0.01	0.01	4	2	0.01	0.01	0.01	0.01	0.01	0.01	0.01	0.3	0.01	0.01	0.01	0.01	8	3	1	0.01	0.01	0.01	5	0.01	0.01	3.17	0.01	0.01	0.01	0.01	0.1	0.01	0.01	0.01	0.01	0.01	3	0.01	4	2
1.2.1.76	Succinate-semialdehyde dehydrogenase (acetylating)	7.5	36.67	15	1	4.5	6	54.5	12.67	10.5	1	5.5	24.5	7.17	14	25.5	4.5	4.5	30.67	10.5	21.5	8	14.5	4.5	4	9.5	45	16.5	9.5	20.5	22	50.17	34.67	32	17	10	29	19.67	17.5	40	0.01
1.2.1.77	3,4-dehydroadipyl-CoA semialdehyde dehydrogenase (NADP(+))	0.01	0.01	0.01	0.01	0.01	0.01	0.01	0.01	0.01	0.01	0.01	0.01	0.01	2	0.01	0.01	0.01	0.01	0.01	0.01	0.01	0.01	0.01	0.01	0.01	0.01	0.01	0.01	0.01	0.01	0.01	0.01	0.01	0.01	0.01	0.01	0.01	0.01	0.01	0.01
1.2.1.79	Succinate-semialdehyde dehydrogenase (NADP(+))	444.34	557.99	511.92	344.32	398.08	367.84	522	296.67	336.83	204.5	234.84	461.46	404.25	373.33	434.67	285.33	211.98	452.65	406	229.33	347.99	315.98	377.33	209	262.33	894.18	256.43	232.3	289.17	357.02	459.09	227.66	390.33	243.67	426.51	646	483.26	686.5	633.5	383.75
1.2.1.8	Betaine-aldehyde dehydrogenase	25	18	61	44	46	45	0.01	57	26	19.5	30	54.3	14	27	33	24	0.01	18	7	14	61	42	47	48	32	25.17	19.4	27.14	24	32	61.1	40	39	36	64	40.67	38	30	26	53
1.2.1.81	Sulfoacetaldehyde dehydrogenase (acylating)	3	6	4	2	0.01	0.01	0.01	6	2	4	0.01	0.01	4	2	3	0.01	0.01	2	0.01	0.01	14	0.01	5	0.01	5	33	0.01	0.01	2	4	13	0.01	13	0.01	11	2	3	2	5	7
1.2.1.85	2-hydroxymuconate-6-semialdehyde dehydrogenase	1	0.01	0.01	0.01	2	0.01	3	0.01	0.01	0.01	0.01	0.01	0.67	0.01	0.01	0.01	0.01	0.01	0.01	0.01	0.01	0.01	2.67	0.01	0.01	2.67	0.01	2	0.01	0.01	0.01	3	0.01	0.01	5	0.01	0.01	0.01	0.01	2.67
1.2.1.87	Propanal dehydrogenase (CoA-propanoylating)	222	263.5	201	198.01	289.33	244.67	448.5	245.17	231.83	138.18	163	295.67	268.34	218.83	226.67	214.5	269	244.5	321.5	151.33	426.84	183.33	261.01	261.83	216.5	424	221	177.01	234.34	268.66	424.17	320.67	383.83	358.33	298	348	325.34	465.5	490	468
1.2.1.88	L-glutamate gamma-semialdehyde dehydrogenase	1736.34	3121.99	1700.92	1348.32	1274.83	1592.34	2093	1395.67	1498.33	1305.17	961.84	1521.96	1451	1190.83	1712.67	1127.33	1191.98	1683.65	1866.5	979.33	1524.99	730.48	1060.33	761.5	1023.33	2139.34	946.13	667.8	1594.92	1567.52	2017.09	1277.16	1588.83	658.67	1383.51	2014.16	1496.76	2549	1921	790
1.2.1.9	Glyceraldehyde-3-phosphate dehydrogenase (NADP(+))	273	258.5	290	238.33	255	220	199	245	218	129	155	303	203.67	181	163	370	136	180.34	127	157.67	527	234	219	255	188	503.33	284.67	234	177	174	438.67	556	290	473.67	347	463	282.17	279	366.33	670.33
1.2.1.91	3-oxo-5,6-dehydrosuberyl-CoA semialdehyde dehydrogenase	1.5	0.01	4	0.01	0.01	2	0.01	0.01	0.01	0.01	0.01	3.8	0.01	0.01	0.01	8	0.01	0.01	1	1	1	2	0.01	0.01	4	2.17	0.01	0.01	0.01	0.01	0.1	3	3	3.5	4	0.01	0.01	5	0.01	6.5
1.2.3.3	Pyruvate oxidase	17.88	12	58.25	17	47.25	31	5	11.38	14.12	10.25	20	31	26.5	29	70	8	5	38.62	13	18	4	21.62	7	14	9.5	6	10	16	14	12.5	2	30	3.88	24.5	23	11.25	7.75	14	10.5	23.75
1.2.4.1	Pyruvate dehydrogenase (acetyl-transferring)	2963.72	4163.19	4532.56	4159.82	3868.11	3486.62	2398.48	4405.01	4786.71	5019.69	2659.98	4152.6	6348.51	4656.69	4510.47	3130.61	5794.66	6783.11	3625.54	6526.47	3567.27	5552.3	7169.06	3180.92	6014.93	3710.85	5348.11	6356.22	4187.84	3679.92	2888.63	2119.62	3813.31	6519.75	3287.83	2982.21	3256.68	3439.18	3682.72	2116.15
1.2.4.2	Oxoglutarate dehydrogenase (succinyl-transferring)	228.34	482.99	354.92	201.82	243.83	247.34	447.5	213.67	249.33	161.17	140.84	297.96	289	231.83	291.67	129.33	119.98	329.65	354	152.33	259.99	148.48	292.33	77.5	155.63	670.84	125.73	134.8	240.42	266.52	388.09	134.16	346.83	108.67	255.51	448.16	368.26	613.5	523	167
1.2.4.4	3-methyl-2-oxobutanoate dehydrogenase (2-methylpropanoyl-transferring)	333.5	586	358.5	300	316	296	499	305.5	286.5	271	181	325	296.84	253	296.5	186	165	304.5	449	180	348	191	286.84	128	224.6	624.34	116.2	140	323.5	336.5	385	156	388.5	117.5	245.5	454	409.5	626.5	535	190.34
1.2.5.1	Pyruvate dehydrogenase (quinone)	0.01	0.01	27.5	4	4	12	2	14	2	5.5	7	11.3	2	9	3	0.01	0.01	0.01	1	3	2	4	13	6	8	1.17	3.4	0.01	6	2	26.1	12	0.01	0.01	14	10.67	3	10	2	15
1.2.7.1	Pyruvate synthase	21418.5	22312.5	21656.7	20356.3	22092.9	23350.1	25853.4	21284.5	21623.1	18726.1	21054.5	21875.5	17238.1	19148.6	19411.9	21864.2	18533.5	18442.6	22812.9	17269.7	26611.6	18361	17317.8	20897.6	17771.5	25136.8	18872.5	17071.8	21435	20912.4	26187.3	23414.6	25353.8	18473.8	23381.7	24231.9	24446.3	25165.7	22879.8	23335.9
1.2.7.11	2-oxoacid oxidoreductase (ferredoxin)	36702.8	42965.6	32160.2	34124.1	30796.8	38980.8	45383.2	40142.2	33660	47664.1	47074.9	32665.9	32055.2	36188.1	44518.1	40174.7	42585.5	29232.4	47496.2	34847.8	29551.5	29371	24177.3	30962.9	31452	25384.1	25794.9	29223.1	40791	45457.8	31015.3	46595.2	27328.5	20976	31909.5	30013	32057.5	31936.6	26283.4	24086
1.2.7.3	2-oxoglutarate synthase	55715.4	64435.4	48848.4	52432.6	46731.7	59140.1	68506.1	60442	51082.5	71370.3	71072.4	49585.4	48448.5	54793.4	66965	61218.4	63757	44139.2	71272.9	52511.2	45487.8	45318.8	36959.1	47058.3	47599.2	39535.9	39106	44559.7	61255.8	68379.2	47591.8	70453.8	41835.5	32851.9	48533.4	46483.9	48645.1	48745	40495	38154.8
1.2.7.4	Carbon-monoxide dehydrogenase (ferredoxin)	819.96	815.04	1016.98	874.34	888.45	799.28	1036.15	782.09	890.47	432.19	645.97	921.97	839.35	938.36	633.3	1237.95	541.18	780.89	734.37	570.14	1699.11	920.91	932.39	712.08	806.67	1963.83	989.55	739.92	714.25	668.9	1488.21	1282.3	1310.22	1234.08	1216.9	1829.28	1244.09	1377.68	1374.56	1460.81
1.2.7.5	Aldehyde ferredoxin oxidoreductase	274	114	163.5	244	67	126.5	109	167	129.5	89	81.5	199	159	165	125.5	222.5	108.2	121	70.5	98	167.5	224	212.5	115.5	140.5	357.5	129	157.5	76	103	172.5	109.5	185	246.5	240	300	192.5	131	186.5	294.5
1.2.7.7	3-methyl-2-oxobutanoate dehydrogenase (ferredoxin)	1.5	0.01	3	0.01	0.01	0.01	3	0.01	6	0.01	6	0.01	0.01	0.01	0.01	0.01	0.01	0.01	0.01	0.01	0.01	4.5	0.01	0.01	0.01	0.01	0.01	0.01	9	0.01	12	0.01	9	9	0.01	3	18	9	6	0.01
1.2.7.8	Indolepyruvate ferredoxin oxidoreductase	11051.7	17159.3	11679.3	10523.6	10765.4	13891.1	18981.7	13244	12053	17301.9	15748.8	11584.5	11045.7	9802.46	15149.9	14292.5	16212.2	11601.1	18873.1	11915.1	12370.9	8324.18	9123.54	6810.64	10826.2	11187.5	9945.18	8909.22	14453	16183.5	13347.7	17160.6	11781.9	7621.52	10991	12213.6	13170.6	13138.5	10686.4	7977
1.2.98.1	Formaldehyde dismutase	0.01	0.01	0.01	0.01	0.01	0.01	0.01	0.01	0.01	0.01	0.01	0.01	0.01	0.01	0.01	0.01	0.01	0.01	0.01	0.01	0.01	0.01	0.01	0.01	0.01	1	0.01	0.01	0.01	0.01	0.01	0.01	0.01	0.01	0.01	0.01	0.01	3	0.01	1
1.2.99.2	Carbon-monoxide dehydrogenase (acceptor)	6965.78	6353.22	7194.64	6623.52	7726.29	7084.28	7600.65	6006.76	7177.49	3758.54	5485.47	8291.81	6662.35	6765.86	5963.96	7009.45	4425.02	6747.73	5873.87	4702.99	9102.11	7357.23	6901.41	6953.4	6367.17	11857	7845.38	6287.27	5906.41	5940.06	10017.4	7803.81	9905.06	8183.09	10199	11357.4	9485.76	11092.7	10550.6	10879.8
1.2.99.5	Formylmethanofuran dehydrogenase	460.2	204.1	269	355.67	147.1	209.5	223.7	190	229.5	109.97	175	278.5	246	261.5	195.4	345	205.2	231.9	130.2	154	252.5	351.5	292.67	235.5	207.5	647	281.4	249.17	134.1	144.7	276.2	175.3	284.5	351	315.8	490.1	319.1	233.7	371	329.5
1.2.99.7	Aldehyde dehydrogenase (FAD-independent)	195.7	105.1	117	141	84.6	93.5	122.7	67	107.5	57.8	82	112.5	112	122.5	103.4	159	109.2	118.4	78.2	58	111	144.5	121.5	100.5	92.5	313	140.9	109.5	67.6	79.7	121.2	79.3	116.5	138	164.3	255.1	149.6	102.7	190	120
1.2.99.8	Glyceraldehyde dehydrogenase (FAD-containing)	11	3	0.01	6	0.01	0.01	12	0.01	0.01	11	0.01	12	0.01	0.01	2	0.01	8	0.01	19	8	21	2	15	0.01	3	24	17	0.01	0.01	0.01	25	0.01	3	10	0.01	8	1	37	0.01	12
1.20.1.1	Phosphonate dehydrogenase	0.01	0.01	0.01	0.01	0.01	0.01	0.01	0.01	0.01	0.01	0.01	0.01	0.01	0.01	0.01	0.01	0.01	0.01	1	0.01	0.01	0.01	0.01	0.01	0.01	0.01	0.01	0.01	0.01	0.01	0.01	0.01	0.01	0.01	0.01	0.01	0.01	0.01	0.01	0.01
1.20.4.1	Arsenate reductase (glutaredoxin)	11984.3	12615.8	12964.6	12574.1	13472.3	12021.6	10299.5	10376.7	13299.7	8946.89	8710.92	13356.5	13417.9	11830.7	11225.5	10717	9687.78	14258.7	9429.57	11706.2	12955	14009.4	14823.9	14430	12995.9	15390.4	13780.7	13963.6	10185.4	10377.1	13540.2	10196.6	13787.5	15669.8	14144.7	14642.4	13683	14992.6	15669.7	15890
1.20.4.3	Mycoredoxin	1	0.01	0.5	2	2	0.01	2.5	0.01	0.01	1.5	0.01	0.01	0.01	0.01	0.01	0.01	0.01	0.01	0.5	0.01	2	0.01	1.5	0.01	0.01	1	0.01	0.01	0.01	0.01	0.01	0.01	0.01	0.01	3	0.01	2.5	7	2	4
1.21.4.1	D-proline reductase (dithiol)	695.5	788	563.5	563.75	485	477	883.5	703	461.5	410	309	783	376.5	430	410.5	444	225	683	339	202	1075	664	720	546	625	1098	552.5	383	403	362	1182	774	748	1144	1466.25	950.5	1015.5	609.75	1205	545
1.21.4.2	Glycine reductase	2764.5	1943.34	2177	2499.61	2687	2114	2098.5	2019.17	2332.5	1321.36	1486	3208	2466.09	2401	1993.5	2222	1156	2139.34	1223	1346	2931	2805	3530.36	2458	2810.5	4401.5	3015.5	2517.36	1642.5	1985	3435.84	2475.67	3076	3498	3746.25	4054.5	3435.34	3180.25	3882.25	3139
1.21.4.4	Betaine reductase	784.5	543	562	706.76	484	596	492.5	483	532.5	318.01	295	680	673.5	475	503.5	580	371	574	295	426	626	690	815.01	549	603	1022	865.5	688.01	333.5	407	627	396	660	813	719.75	970.5	804	645.75	797.75	686
1.21.98.1	Cyclic dehypoxanthinyl futalosine synthase	608.2	235.6	538.5	756	295.6	729.5	311.2	242.5	620.5	193.8	444.5	391	323.67	286	350.4	259	260.2	408.4	318.7	442	161.5	619.5	292.17	261.5	218.3	347.67	338.9	311.5	339.1	258.2	231.7	318.8	224.5	394.5	276.3	338.1	269.6	223.7	314.5	643.67
1.3.1.1	Dihydrouracil dehydrogenase (NAD(+))	2950.45	5074.86	3002.13	3060.63	2950.36	4524.36	5990.95	4372.16	3146.54	6995.91	6327.67	3207.19	3450	2974.54	5429.59	4906.27	6187.91	3481.69	6703.41	4452.81	2884.09	2411.54	2247.55	2468.99	3403.84	1600.91	2906.94	3219.09	4736.82	5581.5	2542.84	6529.68	2073.72	1826.17	2777.22	2060.36	2994.36	2408.09	2297.5	2424.86
1.3.1.10	Enoyl-[acyl-carrier-protein] reductase (NADPH, Si-specific)	6522.07	6481.14	6448.42	6534.92	6129.48	5638.99	4039.05	7132.1	6618.05	7792.92	5626.74	5501.76	8389.7	7795.98	6929.27	5700.93	7959.88	7790.67	5439.4	8900.03	4483.99	7420.8	8534.08	6824.35	8163.43	3979.42	7188.68	8515.9	6592.32	6270.17	3741.04	3937.36	4140.86	7563.77	4520.81	4045.34	4505.41	3814.65	4573.25	3072.9
1.3.1.101	2,3-bis-O-geranylgeranyl-sn-glycerol 1-phosphate reductase (NAD(P)H)	11	27	12	5	14	11	30	13	60	34	17	13	5	0.01	9	8	68	22	80	61	2	17	11	3	18	5	10	5	74	14	36	19	20	10	2	10	34	5	2	0.01
1.3.1.104	Enoyl-[acyl-carrier-protein] reductase	2.5	5.5	4	3.5	7	7.5	7.5	3	5.5	4	0.01	3.5	3	3.5	6	0.01	6	5	3	1	5	7.5	5.5	4.5	6.5	15	10.5	2.5	2	4.5	7	14.5	4.5	10	19.5	7.5	9	5.5	7	12
1.3.1.106	Cobalt-precorrin-6A reductase	4163.06	3294.77	4148.41	3973.85	4615.22	4064.64	4840.16	3745.96	4668.08	2062.35	3332.73	5339.07	3867.34	4387.09	3763.23	4312.98	2865.68	3883.78	3525.6	2504.9	5177.48	4548.11	4297.03	3921.19	3727.97	6623.5	3818.09	3499.55	3647.12	3963.86	5774.44	4674.4	6507.69	4618.79	6340.24	6867.77	5316.96	6471.84	5744.7	5925.41
1.3.1.12	Prephenate dehydrogenase	10702.4	9835.35	12333.6	11759.8	12468.8	11216.9	10038.8	10310.5	12499.2	8488.94	8656.25	12561.5	12437.2	11565.8	9910.48	10016.1	9945.65	13124.1	8890.02	11360.5	12738.9	13538.5	14265.2	12137.9	12420.1	14398.4	13276.5	13437.2	10230.9	9395.38	13101.7	10017.7	13954.1	15185.1	13384.8	13507.1	12904.4	13259.1	13885.8	14601.4
1.3.1.14	Dihydroorotate dehydrogenase (NAD(+))	16459.9	16099.7	15308	15910.8	15773.3	16557.2	17638.6	15743.5	14596.8	15033	16843.5	15640.1	13672.7	15224.6	15754.7	16806.7	14116.5	13292.8	16366.3	13006.5	16578.3	14220.6	12843.7	16742.5	13740.3	16800.9	13631.5	13469.4	15389.9	16302.8	17270.7	18437.5	16446.6	13798.7	17135.6	16903.9	16736.8	17211.3	16243	17664.3
1.3.1.20	Trans-1,2-dihydrobenzene-1,2-diol dehydrogenase	2	12	12	0.01	25	8	20	0.01	9	0.01	9	3	6	0.01	9	8	11	10	24	2	8	12	4	4	0.01	27	22	4	9	14	27	21	17	7	15	26	15	28	44	9
1.3.1.22	3-oxo-5-alpha-steroid 4-dehydrogenase (NADP(+))	224.25	169.25	136.25	157	120	85.25	169.25	100.25	170	84.5	147.5	161	132.25	110.75	75.5	200	84.5	161	98	73	261.5	83.5	124.75	67.75	147	292.25	253.25	57	132	99.25	271.75	41.5	93.75	63.5	76.5	300.5	164.5	175.25	250.25	159.75
1.3.1.25	1,6-dihydroxycyclohexa-2,4-diene-1-carboxylate dehydrogenase	0.01	0.01	0.01	0.01	0.01	2	0.01	0.01	2	0.01	0.01	0.01	0.01	0.01	0.01	0.01	0.01	0.01	1	0.01	0.01	0.01	2	0.01	0.01	0.01	0.01	0.01	0.01	3	0.01	0.01	0.01	0.01	2	0.01	0.01	0.01	0.01	6
1.3.1.28	2,3-dihydro-2,3-dihydroxybenzoate dehydrogenase	0.01	0.01	0.01	2	0.01	0.01	0.01	0.01	0.01	0.5	0.01	0.3	0.01	0.01	0.01	0.01	0.01	0.01	1	0.01	0.01	0.01	0.01	0.01	0.01	0.17	0.01	0.01	0.01	0.01	0.1	0.01	3	0.01	0.01	0.01	2	4	0.01	2
1.3.1.31	2-enoate reductase	238.86	251.5	326.74	225.5	393.62	398.81	245.12	239.96	251.9	179.38	180.57	328.74	370.84	235.93	245.67	318.14	176.64	314.21	298.07	236.4	506.48	297.62	338.03	359.54	285.33	605	621.79	310.21	242.03	251.33	425.24	242.6	355.36	398.79	303.86	538.75	482.2	593.64	629.36	606.07
1.3.1.32	Maleylacetate reductase	0.01	0.01	0.01	0.01	0.01	0.01	0.01	0.01	0.01	0.01	2	0.01	0.01	0.01	0.01	0.01	0.01	0.01	0.01	0.01	0.01	0.01	0.01	0.01	0.01	0.01	0.01	0.01	0.01	4	0.01	0.01	0.01	0.01	0.01	0.01	0.01	0.01	0.01	2
1.3.1.33	Protochlorophyllide reductase	0.01	0.01	0.01	0.01	0.01	5	0.01	0.01	0.01	0.01	0.01	0.01	0.01	0.01	0.01	0.01	0.01	0.01	0.01	0.01	2	2	2	4	0.01	3	0.01	0.01	0.01	0.01	1	0.01	0.01	0.01	0.01	0.01	0.01	6	0.01	0.01
1.3.1.34	2,4-dienoyl-CoA reductase (NADPH)	17	33	32.5	19	41	62.5	26	51.5	42	20.5	16	36.3	71	42.5	50	27	46.5	47.5	20.5	39	41	20	57	16	55	69.67	83	69.28	37.5	45	29.1	42	52	38	55.5	75.67	67	51	72	35
1.3.1.43	Arogenate dehydrogenase	3	0.01	10	8	2	1	0.01	2	0.01	0.01	4	14	11	1	7	0.01	0.01	9	0.01	5	10	2	19	0.01	5	7	0.4	4	1	9	0.01	10	3	0.01	1	2	4	0.01	0.01	2
1.3.1.44	Trans-2-enoyl-CoA reductase (NAD(+))	250.03	303.5	342.57	240.66	366.79	257.31	376.79	298.12	304.9	227.54	224.74	205.57	249.25	269.26	239.83	328.14	245.14	248.55	459.07	265.07	428.14	292.62	218.36	193.54	237.27	429	222.96	137.71	447.2	214	392.57	297.93	452.69	266.63	314.36	460.33	349.03	378.14	330.36	225.4
1.3.1.45	2'-hydroxyisoflavone reductase	0.01	0.01	0.01	0.01	0.01	0.01	1	0.5	0.01	0.01	0.01	0.01	0.01	0.01	0.01	0.01	0.01	0.01	0.01	0.01	0.01	0.01	0.01	0.01	0.01	0.01	0.01	0.01	0.01	0.01	0.01	0.01	0.01	0.01	0.01	0.01	0.01	0.01	0.01	0.01
1.3.1.53	(3S,4R)-3,4-dihydroxycyclohexa-1,5-diene-1,4-dicarboxylate dehydrogenase	0.01	0.01	0.01	0.01	0.01	0.01	0.01	0.01	0.01	0.01	0.01	0.01	0.01	2	0.01	0.01	0.01	0.01	0.01	0.01	0.01	0.01	0.01	0.01	0.01	0.01	0.01	0.01	0.01	0.01	0.01	0.01	0.01	0.01	0.01	0.01	0.01	0.01	0.01	0.01
1.3.1.54	Precorrin-6A reductase	4163.06	3294.77	4148.41	3973.85	4615.22	4064.64	4840.16	3745.96	4668.08	2062.35	3332.73	5339.07	3867.34	4387.09	3763.23	4312.98	2865.68	3883.78	3525.6	2504.9	5177.48	4548.11	4297.03	3921.19	3727.97	6623.5	3818.09	3499.55	3647.12	3963.86	5774.44	4674.4	6507.69	4618.79	6340.24	6867.77	5316.96	6471.84	5744.7	5925.41
1.3.1.64	Phthalate 4,5-cis-dihydrodiol dehydrogenase	0.01	0.01	0.01	0.01	0.01	0.01	0.01	0.01	0.01	0.01	0.01	0.01	0.01	0.01	0.01	0.01	0.01	0.01	0.01	0.01	0.01	0.01	2	0.01	0.01	0.01	0.01	0.01	0.01	0.01	0.01	0.01	0.01	0.01	0.01	0.01	0.01	0.01	0.01	0.01
1.3.1.74	2-alkenal reductase (NAD(P)(+))	1	0.01	0.01	2	0.01	0.01	0.5	0.01	0.01	1	0.01	0.01	0.01	0.01	0.01	0.01	0.01	0.01	0.5	0.01	0.01	0.01	1.5	0.01	0.01	0.01	0.01	0.01	0.01	0.01	0.01	0.01	0.01	0.01	1	0.01	1.5	0.01	0.01	0.01
1.3.1.76	Precorrin-2 dehydrogenase	6480.8	6225.65	7725.09	7063.93	7576.77	6661.2	6241.56	7031.62	8604.49	6411.67	5458.91	8386.71	9475.34	8302.5	7267.58	6505.85	7807.98	9801.48	6205.92	8738.35	7552.15	9758.67	10692.8	6628.17	9246.38	8930.66	9522.5	9725.53	7121.18	6432.88	7657.48	6178.59	8734.46	10586.3	8918.69	8718.65	7952.61	8302.52	8841.2	7694.46
1.3.1.78	Arogenate dehydrogenase (NADP(+))	30	191	220	34	193	144	29	30	405	35	48	196	70	52	61	48	33	114	59	131	18	96	109	19	66	10	249	56	72	95	40	47	70	51	79	42	120	9	43	84
1.3.1.83	Geranylgeranyl diphosphate reductase	2.5	5.5	4	3	7	7.5	7.5	3	5.5	4	0.01	3.5	3	3.5	6	0.01	6	3	3	1	5	7.5	5.5	4.5	6.5	14	10.5	2.5	2	4.5	6	14.5	4.5	10	17.5	7.5	7	5.5	7	12
1.3.1.85	Crotonyl-CoA carboxylase/reductase	3	0.01	8	8	2	0.01	0.01	2	0.01	0.01	2	14	9	1	7	0.01	0.01	5	0.01	5	3	2	19	0.01	5	5	0.01	4	0.01	9	0.01	10	3	0.01	0.01	2	2	0.01	0.01	0.01
1.3.1.86	Crotonyl-CoA reductase	0.01	0.01	0.01	0.01	0.01	0.01	0.01	0.01	0.01	0.01	0.01	0.01	0.01	0.01	0.01	0.01	0.01	0.01	0.01	0.01	0.01	0.01	0.01	0.01	0.01	0.01	0.01	0.01	0.01	0.01	0.01	0.01	0.01	0.01	2	0.01	0.01	2	0.01	3
1.3.1.87	3-(cis-5,6-dihydroxycyclohexa-1,3-dien-1-yl)propanoate dehydrogenase	0.01	0.01	0.01	2	0.01	0.01	0.01	0.01	0.01	0.01	0.01	0.3	0.01	0.01	0.01	0.01	0.01	0.01	0.01	0.01	0.01	0.01	0.01	0.01	0.01	0.01	0.01	0.01	0.01	0.01	0.1	0.01	0.01	0.01	0.01	0.01	0.01	0.01	0.01	0.01
1.3.1.9	Enoyl-[acyl-carrier-protein] reductase (NADH)	17203.3	16040.2	16933.8	17176.3	16862.2	16051.8	14537	15689.1	17061.8	13545.8	13546.1	16495.2	16949.3	16743.9	15260.8	14965.8	14006.5	16778	13863.2	15753.9	16725.1	17506.2	17674.1	17570.2	16391.8	18156.6	16782.5	16790	15062.3	14816	16743.7	13917.9	17527.7	18294.4	17122.4	17792	16641.5	17628.7	17794	17966.5
1.3.1.98	UDP-N-acetylmuramate dehydrogenase	19161.1	19072.9	19530.9	19758.5	19803	19550.2	18984.8	19139.2	18994.7	19283.8	19185.7	19066.8	19212	19364.8	19453	19116.2	19251.1	19297.3	18916.3	19261.7	18579.6	19639.8	19533.1	21021.4	19473.8	18807.2	18736.8	20207.4	18743.8	19250.4	18785.2	20066.3	19209.4	20158.5	19642.4	18442.9	19829.1	19411.3	19149.2	20499.8
1.3.3.11	Pyrroloquinoline-quinone synthase	0.01	0.01	0.01	2	1	0.01	0.01	0.01	0.01	0.01	0.01	0.01	2	2	3	0.01	0.01	0.01	1	0.01	0.01	0.01	3	0.01	2	0.17	0.01	0.01	1	0.01	0.01	0.01	3	0.01	2	0.01	0.01	0.01	0.01	5
1.3.3.3	Coproporphyrinogen oxidase	221.34	442.99	272.42	175.82	231.83	201.34	414.5	177.67	228.33	137.5	124.84	255.26	244.33	204.83	279.67	127.33	97.98	286.65	328	131.33	239.99	129.48	240.66	65.5	127.33	630.17	113.73	107.8	220.42	233.52	322.19	102.16	330.83	85.67	218.51	422.49	336.26	572.5	491	140.33
1.3.3.4	Protoporphyrinogen oxidase	4532.55	5848.26	4275.63	4491.73	4422.76	5771.76	6524.75	6333.46	3848.14	8734.91	8448.57	3894.39	4444.87	5360.94	6970.69	6732.87	7489.31	3942.59	7532.31	5927.01	3377.09	3689.74	3124.22	5124.09	4744.44	1725.58	3378.84	4642.19	6081.22	7165.9	3003.34	7338.88	2326.62	2469.77	3896.52	2195.13	3612.26	2536.99	2267.5	2292.43
1.3.3.5	Bilirubin oxidase	0.01	0.01	0.01	0.01	0.01	0.01	0.01	0.01	2	0.01	0.01	0.01	0.01	2	0.01	0.01	0.01	0.01	0.01	0.01	0.01	0.01	0.01	0.01	0.01	0.01	0.01	0.01	0.01	1	0.01	0.01	0.01	0.01	0.01	0.01	0.01	0.01	0.01	0.01
1.3.3.6	Acyl-CoA oxidase	0.01	0.01	27.5	0.01	3	12	2	14	2	5.5	5	11	0.01	9	0.01	0.01	0.01	0.01	0.01	3	0.01	4	6	6	6	1	3	0.01	6	0.01	26	12	0.01	0.01	8	10.67	1	6	2	12
1.3.4.1	Fumarate reductase (CoM/CoB)	6	4	10.5	3	4	4.5	12.5	0.01	30.5	4	4	8	3	2	3	3	11	6.5	18	0.01	3	5	3.5	2.5	7	3	4.5	6	9.5	3.5	8	12.5	16	10	14.5	13	44.5	15.5	4.5	14.5
1.3.5.1	Succinate dehydrogenase (quinone)	18305.3	21670	16414.4	16880.6	15382.5	19729.7	22452.9	20010.6	15965	23737.9	23484.3	15497.2	15617.7	17695	21973.8	18987.4	21189.7	14594.3	23583.5	17627.5	13063.7	13557.6	11400.8	14903.3	15032.5	11070.8	12720.8	13883.5	20464.8	22154.1	14973.8	23274.7	12029.1	9676.05	14537.8	13264.8	14621.7	15005.4	12318	11303.5
1.3.5.2	Dihydroorotate dehydrogenase (quinone)	1106.34	1656.99	2568.92	2184.32	2373.83	1553.34	624.5	2388.17	3118.33	3534.17	1351.84	2149.46	4743.33	3026.33	2677.67	1417.33	4338.98	4795.65	1777	5346.33	1250.49	4157.48	5781.16	1678.5	4610.13	1110.67	4177.73	5330.8	2413.42	1947.02	641.59	315.16	1484.33	4997.67	1205.01	823.16	1335.26	675.5	1553	495.33
1.3.5.3	Protoporphyrinogen IX dehydrogenase (menaquinone)	877.51	1152.16	2148.17	1967.15	2018.33	1270.01	145.5	2175.5	2865.66	3311	1183.51	1888.96	4441.33	2832.66	2310.5	1267.33	4197.98	4457.32	1348.5	5126.66	1013.99	3994.31	5509.16	1587.33	4480.3	547.17	4057.33	5224.66	2056.51	1634.02	269.09	182.16	1181.16	4904.84	973.01	446.49	1012.68	144	1140.17	389.83
1.3.5.4	Fumarate reductase (quinol)	23133.4	26203.9	23388.5	23201.8	22739	24885.4	25228.4	26533.5	24401.7	31620	27831	22176.6	27110.7	25922.2	28900.2	24434.1	31238.6	26011.4	28294	29611.8	18039.1	24398.2	24975.1	21866.8	26421.8	16225.5	23942.6	26648.8	26693.2	27610.1	18656	26106.2	17978.6	23030.6	20188.3	18210.5	20144.5	18842.1	18800.1	16704.8
1.3.7.11	2,3-bis-O-geranylgeranyl-sn-glycero-phospholipid reductase	11	27	12	5	14	11	30	13	60	34	17	13	5	0.01	9	8	68	22	80	61	2	17	11	3	18	5	10	5	74	14	36	19	20	10	2	10	34	5	2	0.01
1.3.7.9	4-hydroxybenzoyl-CoA reductase	0.01	0.01	0.01	2	0.01	5	0.01	0.01	2	4	0.01	0.01	0.01	2	3	0.01	0.01	2	0.01	0.01	2	2	5	4	0.01	3	0.01	0.01	2	0.01	1	0.01	2	0.01	4	2	3	6	0.01	0.01
1.3.8.1	Short-chain acyl-CoA dehydrogenase	3963.66	3745.42	3956.25	3698.51	4453.74	3928.92	4741.25	3520.67	4479.51	2200.34	3339.83	5196.84	4105.5	4224.49	3742.25	4248.17	2784.34	3860.34	3611.75	2539.91	5709.1	4532.82	4251.33	4515.15	3864.5	6621.75	4320.33	3952.84	3562.17	3898.32	5781.51	4470.84	6275.66	4371.58	6244.75	6754.59	5372.01	6358	6210	6519
1.3.8.12	(2S)-methylsuccinyl-CoA dehydrogenase	3	0.01	10	8	2	1	0.01	2	0.01	0.01	2	14	9	1	7	0.01	0.01	7	0.01	5	3	2	18	0.01	5	5	0.01	4	0.01	9	0.01	10	3	0.01	0.01	2	2	0.01	0.01	0.01
1.3.8.2	4,4'-diapophytoene desaturase (4,4'-diapolycopene-forming)	0.01	0.01	0.01	0.01	0.01	0.01	0.01	0.01	0.01	0.01	0.01	0.01	0.01	0.01	0.01	0.01	0.01	0.01	0.01	0.01	2	0.01	0.01	0.01	0.01	0.01	0.01	0.01	0.01	0.01	0.01	0.01	0.01	0.01	0.01	0.01	0.01	0.01	0.01	0.01
1.3.8.4	Isovaleryl-CoA dehydrogenase	4	0.01	14	9	5	3	3	3.5	2	0.01	4	14	9	3	7	0.01	0.01	12	0.01	5	6	4	23	0.01	7	14	1.4	6	0.01	12	0.01	13	3	2	6	2	9	0.01	4	12
1.3.8.6	Glutaryl-CoA dehydrogenase (ETF)	178.5	390	263	134	205	180	378	171.5	180	126.5	120	233.5	209	152	250	114	77	220	301	120	191	108	182	43	113	484	84.4	77	194	217	278	116	237	69.5	200	366.67	240	521	373	105.5
1.3.8.7	Medium-chain acyl-CoA dehydrogenase	5	0.01	14	11	10	10	21	2	12	4.5	5	4	0.01	20	10	3	0.01	21	9	0.01	8	4	35	2	18	53	2.4	8.14	0.01	33	4	25	3	11	23	10	19	54	11	54
1.3.8.8	Long-chain-acyl-CoA dehydrogenase	0.01	0.01	0.01	0.01	0.01	4	0.01	0.01	0.01	0.01	0.01	0.01	0.01	0.01	0.01	0.01	0.01	0.01	0.01	0.01	0.01	0.01	0.01	0.01	0.01	2	0.01	0.28	0.01	0.01	0.01	0.01	0.01	0.01	0.01	0.01	0.01	6	0.01	5
1.3.98.1	Dihydroorotate oxidase (fumarate)	2074	3245	1911	1385.17	1641	1615	1880.5	1242	1543.5	1039.84	926	1453.17	1465	1319.5	1763	1183	682	1549	1467.5	768.5	1121.5	710	1087.67	822	992.5	1747	915	613.67	1376	1545.5	2531	1145	1213.5	735	1387.5	2153	1374.5	2262.5	1830	957
1.3.99.16	Isoquinoline 1-oxidoreductase	6	0.01	28	18	6	2	6	6	10	6	4	28	24	6	14	0.01	0.01	24	6	10	12	16	43	0.01	14	22.34	2	8	3	34	0.01	20	6	14	5	4	14	6	8	20
1.3.99.22	Coproporphyrinogen dehydrogenase	30883.5	33499.8	33128.6	32558.8	33088.7	33974.4	34537	33298.2	33825.1	35278.1	33861.9	33598.9	34631.8	33217.7	34429	33541	35708.9	34706.3	34601.7	34745.1	33505.4	33899.6	35051.9	31301.7	34190.7	33383.2	34157.4	35042.3	33319.2	33984.5	32827.6	35100.5	33168.7	34581.9	33956.7	32728.1	33074.8	32446	33032.8	32527.3
1.3.99.23	All-trans-retinol 13,14-reductase	638	386	488	515	653	536	262	858	334	709	781	347	319	923	539	576	511	256	420	738	533	454	384	1358	416	398	376	604	544	491	313	313	166	441	434	229	427	176	187	496
1.3.99.26	All-trans-zeta-carotene desaturase	204	535	247.5	211	255	167	452.5	184	206.5	160	116	269.5	197	165	241	131	116	244	336.5	164	361	121	175.5	57	145.6	534	102.5	88	228	213	365	134	327	107.5	250.25	392	318	615	431	162.5
1.3.99.28	Phytoene desaturase (neurosporene-forming)	204	535	247.5	211	255	167	452.5	184	206.5	160	116	269.5	197	165	241	131	116	244	336.5	164	361	121	175.5	57	145.6	534	102.5	88	228	213	365	134	327	107.5	250.25	392	318	615	431	162.5
1.3.99.29	Phytoene desaturase (zeta-carotene-forming)	204	535	247.5	211	255	167	452.5	184	206.5	160	116	269.5	197	165	241	131	116	244	336.5	164	361	121	175.5	57	145.6	534	102.5	88	228	213	365	134	327	107.5	250.25	392	318	615	431	162.5
1.3.99.31	Phytoene desaturase (lycopene-forming)	204	535	247.5	211	255	167	452.5	184	206.5	160	116	269.5	197	165	241	131	116	244	336.5	164	361	121	175.5	57	145.6	534	102.5	88	228	213	365	134	327	107.5	250.25	392	318	615	431	162.5
1.3.99.32	Glutaryl-CoA dehydrogenase (acceptor)	0.01	0.01	0.01	0.01	0.01	0.01	0.01	0.01	0.01	0.01	0.01	0.01	0.01	0.01	0.01	0.01	0.01	0.01	0.01	0.01	0.01	0.01	0.01	0.01	0.01	0.01	0.01	0.01	0.01	0.01	0.01	0.01	0.01	0.01	0.01	0.01	2	0.01	0.01	0.01
1.3.99.33	Urocanate reductase	8	11	16.5	7	17	15	10	3.5	46.5	6	6	11	3	6.5	11	3.5	3	5.5	11	21.5	6.5	11.5	5.5	8.5	7	7	12	5.5	5.5	27.5	5	17	17	11	20.5	21.5	48.5	28.5	4.5	26.5
1.3.99.4	3-oxosteroid 1-dehydrogenase	0.01	0.01	0.01	0.01	0.01	0.01	0.01	0.01	0.01	0.01	0.01	0.01	0.01	0.01	0.01	0.01	0.01	0.01	0.01	0.01	0.01	0.01	0.01	0.01	0.01	1	0.01	0.01	0.01	0.01	0.01	0.01	0.01	0.01	0.01	0.01	0.01	3	0.01	1
1.3.99.8	2-furoyl-CoA dehydrogenase	0.01	0.01	0.01	0.01	0.01	0.01	0.01	0.01	0.01	0.01	0.01	0.01	0.01	0.01	0.01	0.01	0.01	0.01	0.01	0.01	0.01	0.01	6	0.01	0.01	0.01	0.01	0.01	0.01	0.01	0.01	0.01	0.01	0.01	0.01	0.01	0.01	0.01	0.01	0.01
1.4.1.1	Alanine dehydrogenase	3909.95	4647.85	3659.45	3741.5	3511.6	4171.75	3599.95	2838.25	3599.5	2630.97	2828.5	3418.5	2857.42	2622.75	3244.9	2618.5	2247.2	3396.9	3289.2	2712.5	2895	2897.5	2426.92	4039.75	2468	4140.42	2806.55	2251.1	2960.6	3265.95	3742.95	3259.8	2951.25	2837.5	3460.3	3511.27	3223.6	3959.95	4065.25	4078.92
1.4.1.11	L-erythro-3,5-diaminohexanoate dehydrogenase	324	457	347.5	295	374	285.5	673	297	333	267	234	469	336	317.5	381	434	330.5	440.5	428.5	166	760	266	411	216	251	777.5	280	231	386.5	427	760	435	714	324	478.5	562	616	705	491	332
1.4.1.13	Glutamate synthase (NADPH)	33492.2	36895.6	35185.5	34225.5	35495.2	36818.6	39942.1	37069.1	35681.9	41176.3	39300.9	36038.6	37167.7	35874.1	39350	36710.1	41041.2	37152.3	40384.7	38587.1	33460.8	36162	36399.5	35833.3	37034.8	32430.1	36332.3	38267	37309	39223.2	33789.8	41471.9	34011.4	35382.7	36671.1	33391.1	35358	34183.8	34692.9	34510.7
1.4.1.14	Glutamate synthase (NADH)	33492.2	36895.6	35185.5	34225.5	35495.2	36818.6	39942.1	37069.1	35681.9	41176.3	39300.9	36038.6	37167.7	35874.1	39350	36710.1	41041.2	37152.3	40384.7	38587.1	33460.8	36162	36399.5	35833.3	37034.8	32430.1	36332.3	38267	37309	39223.2	33789.8	41471.9	34011.4	35382.7	36671.1	33391.1	35358	34183.8	34692.9	34510.7
1.4.1.16	Diaminopimelate dehydrogenase	12159.1	11266.1	10681	11381.6	11425.6	12219.4	12800	12247.8	10312.5	12599.8	13865.3	11284.8	10588.1	11872.8	12536.3	13111.2	11740.8	9637.31	12586.1	10595.3	10842	10913.3	9288.65	13443.4	10685.3	10051.7	10533	10708.7	11775.8	13009.8	10408	14704.2	10503.9	9679.49	12571	10848.4	11106.6	10291.9	11159.6	12471.9
1.4.1.18	Lysine 6-dehydrogenase	0.01	0.01	0.01	0.01	0.01	0.01	3	0.01	0.01	0.01	1	0.01	0.01	0.01	0.01	0.01	0.01	2	0.01	0.01	3	0.01	0.01	0.01	0.01	0.01	0.01	0.01	0.01	0.01	0.01	0.01	0.01	0.01	0.01	0.01	2	0.01	0.01	0.01
1.4.1.2	Glutamate dehydrogenase	747.16	372.34	603.33	784.17	498.67	862	1300	650.83	1198.01	433.67	985	1186.67	630	1042	1130.33	301	570.67	516	864	571.34	213	1401.66	546.34	521.66	732	522	466.73	829.67	819.33	973.33	637	1069	1209.67	536.67	1483.42	1099.33	1088	1365	636	1078.67
1.4.1.20	Phenylalanine dehydrogenase	0.01	0.01	0.01	0.01	0.01	2	0.01	0.01	0.01	0.01	0.01	2	0.01	0.01	0.01	0.01	0.01	0.01	0.01	0.01	0.01	0.01	0.01	0.01	0.01	0.01	0.01	0.01	0.01	0.01	0.01	0.01	0.01	0.01	0.01	0.01	0.01	0.01	0.01	0.01
1.4.1.21	Aspartate dehydrogenase	60.5	54.33	35	42	40	60	71	58.17	41	60.67	20	99	78	32	75	31	82	65.67	92	70.67	126	27.5	113.67	15	71	199.5	217.07	70.67	47	66	155.5	44.67	79	81.67	52	111	93	202	96.33	95.33
1.4.1.23	Valine dehydrogenase (NAD(+))	0.01	0.01	0.01	0.01	0.01	0.01	0.01	0.01	0.01	0.01	0.01	0.01	0.01	0.01	0.01	0.01	0.01	0.01	0.01	0.01	0.01	0.01	0.01	0.01	0.01	1	0.01	0.01	0.01	0.01	0.01	0.01	0.01	0.01	0.01	0.01	0.01	5	0.01	4
1.4.1.24	3-dehydroquinate synthase II	200.36	89	106.57	138	56.29	87.14	87.29	73.29	96.57	46.71	80.57	115.57	108	120.43	83	161.14	96.14	101.71	46.57	58.57	112.14	136.79	113.86	105.71	92	286	107.29	109.71	55.36	64	100.57	40.43	105.86	128.29	127.86	218	133.86	68.14	145.86	102.57
1.4.1.3	Glutamate dehydrogenase (NAD(P)(+))	264.16	378.34	263.33	290.67	303.67	336	410.5	246.33	330.01	167.67	311	326.17	238.33	167	292.33	152	218.67	274	286.5	304.34	180	253.66	184.17	151.66	176	527.5	283.33	164.67	259.33	293.33	440	349	333.67	266.17	386.67	366.33	378.5	540	374	401.5
1.4.1.4	Glutamate dehydrogenase (NADP(+))	22761.9	25444.7	22202.2	22357.5	22289.6	23652.3	24632.3	24339.8	21112.3	27250.8	25619	21223.4	23014.7	22673.9	24856.1	24889.3	25962.4	22248.5	25905.6	23810.5	21487.3	20619.5	21241.9	21853.1	22632.7	20145.7	21262	22400.3	23707.3	24999.9	21259	25959.7	19605.2	20743.5	20896.5	19848.5	21122.1	20201.4	20405.6	19511.8
1.4.1.9	Leucine dehydrogenase	60	94	38	58.5	32	31	88	59.5	52	45	39	90	59.67	30	65	50	30	54	94	63	61	40	49.67	17	38.3	143.67	39	36	39	60	74	61	80	61	78	57	66	99	92	75.67
1.4.3.10	Putrescine oxidase	0.01	0.01	0.01	0.01	0.01	0.01	0.01	0.01	0.01	0.5	0.01	0.01	0.01	0.01	0.01	0.01	0.01	0.01	0.01	0.01	0.01	0.01	0.01	0.01	0.01	0.01	0.01	0.01	0.01	0.01	0.01	0.01	0.01	0.01	0.01	0.01	0.01	0.01	0.01	0.01
1.4.3.16	L-aspartate oxidase	13007.7	13962.9	12571	12416.5	12832.5	13753.8	14743.7	13508.3	11780	13707.6	14379.5	12460.4	11019.1	12242.6	13278.3	14099.5	12809.1	11227.4	14557.9	11260.2	13613.4	10651	10519.7	12762.9	11297.7	13373.7	11356.4	10996.1	13391.1	13941.5	13369.3	16054.9	12535.7	10371.9	12993	12793.6	13793.1	13159.6	12742	12631.1
1.4.3.19	Glycine oxidase	2	0.01	29.75	1.5	5	17	4	15	4	5.5	7	15	2.67	11	2	4	0.01	4	0.01	3	6	4	16.67	6	8	7.67	5.4	5.14	7.25	6	30	15	8	2	29	12	0.75	8	3	15.67
1.4.3.21	Primary-amine oxidase	0.01	0.01	0.01	0.01	0.01	0.01	0.01	0.01	0.01	0.01	0.01	0.3	0.01	0.01	0.01	0.01	0.01	0.01	1	0.01	0.01	0.01	0.01	0.01	0.01	2	0.01	0.14	0.01	0.01	0.1	0.01	0.01	0.01	0.01	0.01	0.01	6	0.01	2
1.4.3.3	D-amino-acid oxidase	0.01	0.01	0.01	0.01	0.01	0.01	0.01	0.01	0.01	0.5	0.01	0.01	0.01	0.01	0.01	0.01	0.01	0.01	0.01	0.01	0.01	0.01	0.01	0.01	0.01	0.01	0.01	0.01	0.01	0.01	0.01	0.01	0.01	0.01	0.01	0.01	0.01	2	0.01	0.01
1.4.3.4	Monoamine oxidase	68.86	29.17	71.07	78.5	75.29	85.64	26.29	78.46	57.57	36.21	51.57	76.57	102.67	79.43	47	149.14	28.14	87.38	31.57	67.07	110.14	73.79	68.86	94.21	93	111	61.29	46.21	45.36	52	73.24	18.6	43.86	102.79	88.36	87.5	114.53	69.64	62.36	123.07
1.4.3.5	Pyridoxal 5'-phosphate synthase	1409.34	2093.49	2692.67	2481.82	2531.83	1724.84	1056	2676.67	3282.33	3855.17	1528.84	2375.46	4871.83	3272.33	2911.17	1591.33	4694.98	4973.15	2188	5515.33	1717.99	4284.98	5936.66	1842	4791.83	1360.17	4389.23	5433.3	2737.17	2244.52	899.09	644.66	1793.83	5107.17	1343.51	1137.33	1635.51	1107.5	1795	583.33
1.4.4.2	Glycine dehydrogenase (aminomethyl-transferring)	15530.2	19282.7	13706.3	14259	13807	16340.8	20175.4	17510	13843.3	21624.3	20450.8	13944.5	14139.2	15443.8	19103.5	18529.3	19874.4	13355.5	21511.4	14984.3	14293.5	10779.5	10957.7	11990	13770.2	12823.5	12307	12403.5	18112.6	20322.9	14469.5	22434.1	11870.8	9350.67	13078.1	13382.4	14155.5	13924.4	12270	10194.2
1.4.7.1	Glutamate synthase (ferredoxin)	5957	4798.25	6005.08	5363.84	6767.24	6000.91	6285.76	5017.01	5863.97	2848.68	4551.34	6800.84	5033.68	5395.83	4490.42	5461.01	3412.49	5383.83	4353.75	3902.26	7441.08	6047.14	5586.33	7774	5043.34	8008.08	6515.17	5456.5	4760.18	4642.99	7606.52	6073.68	8452.51	6606.09	8577.15	8210.08	7530.84	8039.49	8491.32	9345.66
1.4.9.1	Methylamine dehydrogenase (amicyanin)	0.01	0.01	0.01	0.01	0.01	0.01	0.01	0.01	0.01	0.01	0.01	0.01	4	0.01	0.01	0.01	0.01	0.01	0.01	0.01	0.01	0.01	6	0.01	0.01	0.01	0.01	0.01	0.01	0.01	0.01	0.01	0.01	0.01	0.01	0.01	0.01	0.01	0.01	0.01
1.4.99.6	D-arginine dehydrogenase	1	0.01	2	3	2	1	2	0.01	0.01	0.01	0.01	0.01	0.01	0.01	3	0.01	0.01	2	0.01	0.01	3	0.01	4	0.01	2	3	0.01	2	0.01	2	0.01	3	0.01	2	2	0.01	0.01	3	0.01	8
1.5.1.1	(NAD(P)H)	0.01	0.01	0.01	0.01	0.01	0.01	0.01	0.01	2	0.01	0.01	0.01	2	0.01	0.01	0.01	0.01	0.01	0.01	0.01	0.01	0.01	2	0.01	0.01	0.01	0.01	0.01	1	3	0.01	0.01	0.01	0.01	0.01	0.01	0.01	0.01	0.01	0.01
1.5.1.10	Saccharopine dehydrogenase (NADP(+), L-glutamate-forming)	16	0.01	13	11	8	0.01	2	5	23	12	0.01	14	0.01	16	6	0.01	3	16	0.01	0.01	26	11	66	5	7	79	0.01	13	22	0.01	35	0.01	73	16	11	41	70	4	48	15
1.5.1.2	Pyrroline-5-carboxylate reductase	15899.2	16369.9	16965.2	16583.7	16964.8	17075.4	17035.2	16734.7	16994.3	16983.8	16631.3	17047.9	17413.4	16650.9	16794.7	16763	17271.5	17403.2	16782.3	17275	16820.5	17467.3	17782.5	16324.7	17228.6	17112.6	17155.7	17837.5	16497.1	16645	16867.3	17694.1	17335.9	17941.8	17418.6	16416	17058.9	16629.6	16976.8	17250.7
1.5.1.20	Methylenetetrahydrofolate reductase (NAD(P)H)	14025.7	15660.4	15543.2	14115.6	16094.6	15945.4	16880.5	15942	16172.8	17391.1	16385.9	16014	15964.3	16155.2	16614.3	15464.7	17590.2	16606.1	16979.8	16705.8	15551.7	15724.9	16572.5	15452.8	16256	15244.7	16307.7	16773.2	16507.6	16504.2	15518.9	17480.5	15404.7	16001.9	15688.1	15380.7	15600.6	15204.2	15199	15332.5
1.5.1.24	N(5)-(carboxyethyl)ornithine synthase	0.01	1	0.01	0.01	0.01	0.01	0.01	0.01	0.01	0.01	0.01	0.01	0.01	0.01	0.01	0.01	0.01	0.01	0.01	0.01	0.01	0.01	0.01	6	0.01	0.01	0.01	0.01	0.01	0.01	2	0.01	0.01	0.01	0.01	0.01	0.01	0.01	10	0.01
1.5.1.28	Opine dehydrogenase	49	15	23	58	6	12	0.5	38	19	6	0.01	29	24	8	17	13	2	13	3.5	22	15	47	30.5	10	19	51	3	8	3	8	31	20	34	34	24	9	13.5	13	7	60
1.5.1.3	Dihydrofolate reductase	15401.3	16757.4	15651.7	15686.4	16455.7	15849.9	15287.6	16542.4	14781.9	17649.5	16381	15167.5	17195.5	16377.6	16779.5	16656.8	17587.2	16803.4	16163.2	16930.5	14876.9	15581.7	16795.6	17042.7	16970.1	15440.5	16266.4	17088.1	15913	16603.5	14882.1	16683.6	14523.2	16782.3	15841.6	14627.4	15593.8	14847.3	15808.1	15087.8
1.5.1.33	Pteridine reductase	3.5	2	6.5	10	6	1	1.5	7.5	1.5	5	0.01	0.01	1.5	0.01	4.5	2	2	5.5	0.5	2	0.01	3	4	0.01	0.01	6	0.01	0.01	5.5	4.5	3	1	7.5	6.5	4.5	0.01	8	3.5	4	3
1.5.1.34	6,7-dihydropteridine reductase	0.01	0.01	0.01	2	0.01	2	0.01	0.01	0.01	0.01	0.01	0.3	2	0.01	0.01	0.01	0.01	0.01	1	4	0.01	0.01	1	0.01	0.01	0.01	0.01	0.14	0.01	2	0.1	0.01	0.01	0.01	0.01	0.01	0.01	0.01	0.01	0.01
1.5.1.36	Flavin reductase (NADH)	0.01	1	0.01	2	0.01	0.01	0.01	0.01	0.01	0.17	0.01	0.3	0.01	5	0.01	0.01	0.01	0.01	1	0.01	2	0.01	2	0.01	0.01	0.17	0.01	0.01	0.01	9	0.1	0.01	0.01	0.01	0.01	0.01	0.01	0.01	0.01	3
1.5.1.38	FMN reductase (NADPH)	896	540.67	774.5	914	1388.5	861.5	587	664.67	784.5	366	602.5	942.8	808.34	909	670	750	480	740.17	502.5	507.5	1015.5	944.5	915.67	2460.5	795.6	1304.34	881.5	1037.64	593.5	900.5	1033.27	1263.67	1119	1068.5	1181	1038.67	967.67	961.5	1559	1830.67
1.5.1.39	FMN reductase (NAD(P)H)	6665.3	7030.85	5520.38	6183.73	6273.26	7149.51	7911.5	7937.88	5180.14	10012.4	9755.57	5419.39	6040.79	7012.19	8391.69	8155.87	8761.31	5086.93	8922.31	7090.01	4955.09	5135.74	4503.3	7967.84	6204.94	3369.16	4908.09	6136.19	7649.22	8902.65	4502.93	9517.55	3961.87	3740.27	5263.52	3796.46	5103.6	3987.24	4333.75	4403.51
1.5.1.41	Riboflavin reductase (NAD(P)H)	0.01	0.01	0.01	2	0.01	0.01	0.01	0.01	0.01	0.01	0.01	0.3	0.01	0.01	0.01	0.01	8	0.01	1	0.01	0.01	0.01	4	0.01	0.01	0.17	0.01	0.01	0.01	0.01	0.1	0.01	0.01	0.01	0.01	0.01	0.01	0.01	0.01	0.01
1.5.1.5	Methylenetetrahydrofolate dehydrogenase (NADP(+))	18042.7	18742.4	18526.2	18403.5	18643.8	18715.9	18751.8	18651.7	18452.8	19082.8	18592.3	18405.9	18852.4	18670.9	18959.7	18566	19053.5	18707.7	18731.3	18809.5	18152.5	18630.3	18859.5	18615.7	18710.8	18255.6	18341.2	19082.5	18435.6	18762.5	18277.3	19283.6	18305.9	18941.3	18782.6	18032	18440.4	18257.8	18166	18287.7
1.5.1.7	Saccharopine dehydrogenase (NAD(+), L-lysine-forming)	10939.7	10750.9	9685.04	10345.1	10283	11174.1	12196.2	11282.8	9259.37	12180.5	12733.6	9875.79	9588.63	10191	11119.8	12431.2	11432.5	8826.14	11965.5	9851.33	10484.8	8856.19	8392.16	10538.5	9542.28	9180.07	9166.22	8913.23	11082.8	11759.1	9997.16	12488.6	9590.06	8224.15	10284.7	9792.87	9785.79	9166.38	9396.45	9840.08
1.5.1.8	Saccharopine dehydrogenase (NADP(+), L-lysine-forming)	2	0.01	0.01	0.01	0.01	0.01	0.01	0.01	2	2	0.01	0.01	0.01	0.01	0.01	0.01	3	0.01	0.01	0.01	0.01	0.01	0.01	0.01	0.01	4	0.01	0.01	4	0.01	0.01	0.01	4	0.01	3	0.01	2	4	0.01	0.01
1.5.1.9	Saccharopine dehydrogenase (NAD(+), L-glutamate-forming)	2	0.01	0.01	0.01	0.01	0.01	0.01	0.01	2	2	0.01	0.01	0.01	0.01	0.01	0.01	3	0.01	0.01	0.01	0.01	0.01	0.01	0.01	0.01	4	0.01	0.01	4	0.01	0.01	0.01	4	0.01	3	0.01	2	4	0.01	0.01
1.5.3.1	Sarcosine oxidase	48	22.5	79	59	44.5	28.5	13	51	35	38	35	87	33	51.5	38.5	45	2.8	56	7.5	34	99	50.5	125.5	18.5	65	50	30.2	55	24.5	83.5	41	62	95	63	76.5	59.92	41.5	48.5	12.5	113
1.5.3.19	4-methylaminobutanoate oxidase (formaldehyde-forming)	0.01	0.01	0.01	0.01	2	0.01	0.01	0.01	0.01	0.01	0.01	0.01	0.01	0.01	0.01	0.01	0.01	0.01	0.01	0.01	0.01	0.01	1	0.01	2	0.01	0.01	0.01	0.01	2	0.01	10	0.01	0.01	0.01	0.01	0.01	0.01	0.01	0.01
1.5.5.1	Electron-transferring-flavoprotein dehydrogenase	13	126	36.75	74	41	26	97	23.5	38	45	15	50	19	22	9	17	43	47	43	45	192	16	55	17	30	78	24.2	17.14	41.25	35	106	46	86	22	93	55	82.75	104	66	21
1.5.5.2	Proline dehydrogenase	9.84	14.49	27.67	17.32	10.83	9.34	21	7.67	13.33	3.67	17.84	21.46	32.83	31.33	21.17	1.83	27.48	54.65	19	25.33	20.49	19.98	61.66	13.5	26.83	27.67	26.73	45.3	17.17	29.52	11.09	15.66	12.83	18.67	37.51	12.16	20.51	11	16.5	25.83
1.5.8.1	Dimethylamine dehydrogenase	0.01	0.01	0.01	0.01	0.01	0.01	0.01	0.01	0.01	0.01	0.01	0.01	0.01	0.01	0.01	0.01	0.01	0.01	0.01	0.01	0.01	0.01	0.01	0.01	0.01	0.01	0.4	0.01	0.01	0.01	0.01	0.01	0.01	0.01	0.01	0.01	0.01	0.01	0.01	0.01
1.5.8.2	Trimethylamine dehydrogenase	0.01	0.01	0.01	0.01	0.01	0.01	0.01	0.01	0.01	0.01	0.01	0.01	0.01	0.01	0.01	0.01	0.01	0.01	0.01	0.01	0.01	0.01	0.01	0.01	0.01	0.01	0.4	0.01	0.01	0.01	0.01	0.01	0.01	0.01	0.01	0.01	0.01	0.01	0.01	0.01
1.5.8.4	Dimethylglycine dehydrogenase	0.01	0.01	0.01	0.01	0.01	0.01	0.01	0.01	0.01	0.01	0.01	0.01	0.01	0.01	0.01	0.01	0.01	0.01	0.01	0.01	2	0.01	0.01	0.01	0.01	0.01	0.01	0.01	0.01	0.01	0.01	0.01	3	0.01	0.01	0.01	0.01	0.01	0.01	2
1.5.98.1	Methylenetetrahydromethanopterin dehydrogenase	0.5	0.01	1	0.01	0.01	0.01	1	0.01	2	0.01	2	0.01	0.01	0.01	0.01	0.01	0.01	0.01	0.01	0.01	0.01	1.5	0.01	0.01	0.01	0.01	0.01	0.01	1	0.01	4	0.01	3	3	0.01	1	6	3	2	0.01
1.5.98.2	5,10-methylenetetrahydromethanopterin reductase	1.5	0.01	1	2	0.01	0.01	1.5	0.01	2	1	2	0.01	0.01	0.01	0.01	0.01	0.01	0.01	0.5	0.01	0.01	1.5	1.5	0.01	0.01	0.01	0.01	0.01	1	0.01	4	0.01	3	3	1	1	7.5	3	2	0.01
1.5.99.14	6-hydroxypseudooxynicotine dehydrogenase	0.01	0.01	0.01	0.01	0.01	0.01	0.01	0.01	0.01	0.01	0.01	0.01	0.01	0.01	0.01	0.01	0.01	0.01	0.01	0.01	0.01	0.01	0.01	0.01	0.01	1	0.01	0.01	0.01	0.01	0.01	0.01	0.01	0.01	0.01	0.01	0.01	3	0.01	1
1.5.99.15	Dihydromethanopterin reductase (acceptor)	0.5	0.01	1	0.01	0.01	0.01	1	0.01	2	0.01	2	0.01	0.01	0.01	0.01	0.01	0.01	0.01	0.01	0.01	0.01	1.5	0.01	0.01	0.01	0.01	0.01	0.01	1	0.01	4	0.01	3	3	0.01	1	6	3	2	0.01
1.5.99.6	Spermidine dehydrogenase	0.01	0.01	0.01	2	0.01	0.01	0.01	0.01	0.01	0.01	0.01	0.01	0.01	0.01	0.01	0.01	0.01	0.01	0.01	0.01	0.01	0.01	0.01	0.01	0.01	0.17	0.01	0.01	1	0.01	0.01	0.01	0.01	0.01	0.01	0.01	0.01	0.01	0.01	0.01
1.6.1.1	NAD(P)(+) transhydrogenase (Si-specific)	0.01	0.01	0.01	2	0.01	3	0.01	0.01	0.01	0.01	2	0.3	0.01	0.01	0.01	0.01	0.01	0.01	1	0.01	4	0.01	0.01	0.01	0.01	1.17	0.01	0.14	0.01	0.01	0.1	0.01	0.01	0.01	2	0.01	0.01	3	0.01	7
1.6.1.2	NAD(P)(+) transhydrogenase (Re/Si-specific)	2535.68	2556.98	5653.84	4350.14	5376.66	3147.68	1199.5	5086.84	6083.66	6862.34	2970.68	4557.93	9353.16	6870.16	5157.34	2876.66	8593.96	9400.3	2873.5	10591.7	2283.98	8447.46	11618.8	3669	9380.16	1683.34	8797.36	10957.7	4871.34	3593.54	2447.68	1751.82	2584.16	10379.3	2654.52	1651.98	2522.02	545	2947	1512.16
1.6.3.3	NADH oxidase (H(2)O(2)-forming)	22.5	8	14	34	3	12	1	8	18	4	2	14	18	0.01	11	6	0.01	6	3	11	0.01	31.5	10	6	4	0.01	3	0.01	4	4	4	0.01	17	5	7	5	11	10	4	0.01
1.6.3.4	NADH oxidase (H(2)O-forming)	3	0.01	4	4	11	5	0.01	1	3	3	3	0.01	1.25	3	8	0.01	0.01	6	0.01	2	0.01	6	0.01	3	0.5	0.01	2	0.01	1	0.01	0.01	4	0.01	4	9	0.01	0.01	0.01	0.01	4
1.6.5.2	NAD(P)H dehydrogenase (quinone)	144	245.33	271.91	226.49	206.82	298.83	243.34	156.84	215.14	153.84	131.85	213.6	190.25	160.33	213.67	121.17	106.47	222.15	147.67	125.34	214.15	157.96	199.49	106.51	153.9	376.18	215.06	117.58	226.43	177.35	333.38	332.67	237.01	147.51	187.33	221.74	341.6	339.49	298.15	241.16
1.6.5.3	NADH:ubiquinone reductase (H(+)-translocating)	96406.4	113197	94494.2	96747.9	91738.5	105567	114787	114444	96148.6	137048	124662	91547.9	102423	105331	119168	108236	129797	97530	126625	115570	84635	90892	90435.9	89510.3	101507	72099.5	88617.8	99640.6	115208	120467	79655.8	119109	78290.4	79404	84964.2	74270.2	85850.4	79663.5	73997.9	64276.8
1.6.5.5	NADPH:quinone reductase	49	52	110.75	67.5	90	62.5	94	24.5	29	43	36	88.8	37	46	69	45	16	78	27	30	52	34	105	31	36	80.17	28.8	34	42.75	84	95.1	73	25	23	66	29.67	67.75	83	21	57
1.6.99.1	NADPH dehydrogenase	4	34	9	0.01	9	0.01	55	5	5	0.01	1	7	3.67	7	7	0.01	4	7	2	11	9	0.01	8.67	2	7	23.67	8	3	14	15	39	33	28	13	9	10	13	20	32	4.67
1.6.99.3	NADH dehydrogenase	6108.61	5246.74	6415.31	6771.92	6174.41	5929.77	3557.83	7005.97	6623.57	7455.22	5817.38	5363.9	8099.62	7611.34	6536.17	5436.21	7654.36	7594.87	4935.24	9097.67	4207.27	7747.76	8428.47	6812.27	8026.13	3466.26	7059.16	8536.82	6409.64	5904.87	3317.88	3652.69	3880.2	7699.35	4417.83	3229.53	4366.48	3154.63	4063.97	3661.46
1.7.1.13	PreQ(1) synthase	10279.1	11007.8	10582.6	11083.4	9906.91	11320.3	10869	12361	11469.8	15253.6	13287.1	10345.7	12719.5	12073.7	13357.2	11262.9	15003.6	11921.4	12764.8	14346.7	8121.58	12019	12180.5	9834.66	12646.1	6248.5	11594.8	13066.7	12495.3	12962.8	7203.37	11755.2	8178.37	10573	9302.18	7163.95	9013.86	7067.23	7553.91	7010.51
1.7.1.15	Nitrite reductase (NADH)	13	3	10.5	18	9	26	20	2	15	16	8	13.6	8	10	8	0.01	40	6	24	8	41	10	45	4	10.5	44.34	19	4.28	12.5	12	26.2	6	9	19	16	9.34	13.5	63	16	53
1.7.1.7	GMP reductase	21.38	24	29.25	20	46.25	23	11	8.38	17.62	9.42	16	20.3	32.25	34	47	9	17	32.62	14	24.5	7	23.12	23	14	16	27.17	20	18	19	20.5	14.1	23	23.88	30.5	25	17.25	16.75	20	22.5	32.75
1.7.2.1	Nitrite reductase (NO-forming)	0.01	3	8	2	3	1	3	0.5	2	0.01	2	0.01	0.01	5	0.01	0.01	0.01	6	0.01	0.01	3	2	2	0.01	5	6	0.4	0.01	0.01	6	0.01	0.01	0.01	0.01	4	0.67	8	0.01	8	16
1.7.2.2	Nitrite reductase (cytochrome; ammonia-forming)	7207.34	8321.49	6016.87	6783.82	5771.83	7776.34	8196	7974.17	5662.83	10322.7	9944.34	5414.46	6253.83	6904.83	8896.17	8188.33	8880.48	5419.65	9358.5	7301.83	4622.99	5115.48	4280.66	6215.5	5959.23	3146	4590.83	5586.76	7920.67	8937.52	4481.59	9067.66	3723.83	3552.67	5012.51	4032.49	5046.51	4344	3761	3639.83
1.7.2.3	Trimethylamine-N-oxide reductase (cytochrome c)	4.84	7.49	11.17	9.32	15.83	5.34	12	3.17	6.33	7.34	9.84	5.76	17.83	8.33	11.17	0.83	16.48	13.65	13	12.33	9.49	4.98	5.66	8.5	1.83	1.67	18.33	11.16	7.67	18.52	3.19	2.66	6.83	12.67	8.51	7.49	3.51	0.01	9.5	0.83
1.7.2.4	Nitrous-oxide reductase	33	3	18.5	23.5	18	10	6	15.5	2	8	2	14	12	33.5	11.5	12	0.01	8	4	20.5	22	29.5	25.5	22	16	8	6	20	2	17.5	0.01	10	1	13.5	9.5	5	3	0.01	8	8
1.7.2.5	Nitric-oxide reductase (cytochrome c)	24	28	23	33	38	13	18	51.5	25	17	24	46	21	39	12	17	13	16	8	19	19	16	31	9	22	8	4.4	25	23	52	3	33	2	9	16	20	21	30	35	44
1.7.3.3	Factor independent urate hydroxylase	0.01	0.01	0.01	0.01	0.01	0.01	0.01	0.01	0.01	0.01	0.01	0.01	0.01	0.01	0.01	0.01	0.01	0.01	0.01	0.01	0.01	0.01	0.01	0.01	0.01	2	0.01	0.01	0.01	0.01	0.01	0.01	0.01	0.01	0.01	0.01	0.01	10	0.01	2
1.7.7.1	Ferredoxin--nitrite reductase	359	180	295.5	337.5	486.83	320.17	164	275.5	400.33	169.17	271.5	464.17	450.34	483.33	318.17	341	188	268	169.5	205.83	429.84	395.83	527.5	482.83	465	688	448.5	405.5	263.34	362.66	460.67	425	449.83	444.33	511.25	584.5	436.84	461.5	651	634
1.7.7.2	Ferredoxin--nitrate reductase	0.01	0.01	0.01	0.01	0.01	0.01	0.01	0.01	0.01	0.01	0.01	0.01	0.01	0.01	0.01	0.01	0.01	0.01	0.01	0.01	0.01	0.01	0.01	0.01	0.01	0.01	0.01	0.01	0.01	0.01	0.01	0.01	0.01	0.01	0.01	0.01	0.01	0.01	0.01	1
1.7.99.1	Hydroxylamine reductase	12885.9	10545	11466.7	12070.5	11709.7	11336.3	11176.1	10888.5	10957.8	7663.93	9980.05	11911	9979.63	11647.7	10016.3	11712.1	7614.14	9581.14	9345.18	8228.82	13472.7	11229.6	10159.9	12663.9	10014.7	14355.3	10382.5	9745.67	10279.8	10194.9	13481.1	10520.2	13647.4	11200	13531.6	14398.4	13090.2	13982.9	13166.3	14064.5
1.7.99.4	Nitrate reductase	2397.84	1574.99	3568.17	4069.32	2689.83	3251.34	730.5	2788.17	4409.83	3710.17	2401.34	2802.76	5276.83	3518.83	3194.17	1771.33	4690.48	5397.65	1848.5	6241.83	1292.99	5599.48	6261.66	2188	4996.73	1148.68	4862.53	5995.66	2749.17	2283.02	608.69	1006.16	1608.33	5911.67	1579.51	1073	1645.01	565.5	1793.5	2206.83
1.8.1.14	CoA-disulfide reductase	0.01	0.01	0.01	0.01	0.01	0.01	0.01	0.01	0.01	0.01	0.01	0.01	0.01	0.01	0.01	0.01	0.01	0.01	0.01	0.01	2	0.01	0.01	0.01	0.01	0.01	0.01	0.01	0.01	0.01	0.01	0.01	3	0.01	0.01	0.01	0.01	0.01	0.01	0.01
1.8.1.15	Mycothione reductase	0.01	0.01	0.01	0.01	0.01	0.01	0.01	0.01	0.01	0.5	2	0.01	0.01	0.01	0.01	0.01	0.01	0.01	0.01	0.01	0.01	0.01	0.01	0.01	0.01	1	0.01	0.01	0.01	0.01	0.01	0.01	0.01	0.01	4	0.67	0.01	3	2	4
1.8.1.2	Assimilatory sulfite reductase (NADPH)	66	53	89.5	55.5	82	40	62	26.5	81	20.67	12	95.6	18	88	24	2	21	99	27	16	76	36	178	28	69.6	167.34	24.4	76.28	40.5	57	70.2	25	144	56	57	106	174.5	43	180	115
1.8.1.4	Dihydrolipoyl dehydrogenase	11418.3	14772.4	12224.2	11765.3	12020.4	12362.6	13680.5	13531.6	12285.5	16080.2	13299.8	11792.8	13724.5	12912.1	14358.9	13004.3	15779.9	13772.3	14980.7	14233.2	11465.5	11589.3	13145.6	9729.91	13289.8	11506.1	12428.5	13218	13565.1	14186.8	11537.2	14365.5	10249.1	12181.3	10951.2	11060.7	11138.5	11100.5	10747	8341.5
1.8.1.7	Glutathione-disulfide reductase	849.84	1090.49	2132.17	1961.32	1998.83	1263.34	83	2155.67	2831.83	3294.17	1182.84	1855.46	4435.33	2805.33	2347.17	1218.83	4169.48	4440.65	1311	5127.83	954.49	3963.98	5474.66	1579.5	4447.83	423.67	4010.73	5209.16	2045.17	1614.52	172.09	183.66	1102.83	4902.67	926.51	358.49	942.51	44	1036.5	362.83
1.8.1.8	Protein-disulfide reductase	8839.64	11090	8806.5	9000.05	8485.59	9369.85	9740	11112.9	8981.97	14571.6	11556.9	8020.65	11338.8	10393	12006.4	10112.2	14075.8	10586.2	12003.3	12856.8	6691.08	9188.72	10261.5	8198.84	11069.9	5067	9252.32	11080.2	10996.1	11521.2	5822.78	9926.04	5750.2	8570.44	6709.03	5491.95	6869.02	5808.24	6028.75	3967.84
1.8.1.9	Thioredoxin-disulfide reductase	25703.7	25772.6	26849.2	25965.7	27771	26729.3	27725.4	25342.1	27046.8	23085.6	24697.5	27956.9	25853	26700.6	25272.1	26069.1	23750.6	25912	25323.8	23735.5	28505.8	26866	26618.2	26932.1	25448.2	31359.8	26185.9	25798.5	25142.1	25617	29448.7	27984.3	29744.6	27247.9	29904.1	29847.5	28195.1	29296	29193.5	29165.6
1.8.2.1	Sulfite dehydrogenase	0.01	0.01	4	1	0.01	0.01	0.01	0.01	0.01	0.01	0.01	0.01	0.01	0.01	0.01	0.01	0.01	3	0.01	0.01	0.01	2	1	0.01	0.01	3	0.01	0.01	0.01	0.01	0.01	0.01	0.01	0.01	0.01	0.01	3	0.01	4	2
1.8.2.2	Thiosulfate dehydrogenase	191	84	105	134	51	83	87	64	86	43	74	106	103	115	78	151	90	103	43	55	103	126	111	96	86	278	104	107	49	59	87	46	91	121	121	198	122	59	143	106
1.8.4.11	Peptide-methionine (S)-S-oxide reductase	14082.1	15782.2	14392.9	14225.8	14109.3	14949.6	15493.2	15542.5	14774	17296	15698.8	14240.9	16023.4	15584.3	16661.7	15195.5	17036	15392.5	16396.8	16225.3	12965.1	14912.8	15142.8	13446.9	15539.9	13106.1	14341.7	15490.2	15569.1	16211.5	13224.5	15671.1	13099.1	14478	13784.4	13504.9	13292.1	13600.3	13188.4	12284.3
1.8.4.12	Peptide-methionine (R)-S-oxide reductase	12110.4	14152.6	12603.3	12560.8	11817.9	13042.3	13775	14052.7	13146.5	16444.7	14342.8	12279.2	14190.5	13954.3	15193.6	13273	15919.8	13721	15108.1	15064.2	10964.9	13108.1	13329.3	10988.7	13730.1	10599	12180.4	13871.7	14133.3	14791.2	11033	14447.6	10607.4	12320.1	11309.8	10738.3	11128.6	10984.8	10296.9	8994.33
1.8.4.8	Phosphoadenylyl-sulfate reductase (thioredoxin)	1799.25	2965.75	1758.92	1349.05	1409.88	1770.24	1872.54	1468.92	1573.54	1203.62	1002.98	1586.42	1557.2	1210.2	1734.36	1237.84	1103.93	1761.95	1685.88	1004.41	1408.72	921.01	1131.74	1129.8	1146.87	2117.75	1181.36	865.1	1496	1515.92	1885	1230.47	1383.31	1018.23	1608.89	2042.2	1619.88	2367.13	2106.36	1072.83
1.8.5.2	Thiosulfate dehydrogenase (quinone)	11	15	14	7.5	17	2	22	0.01	15	0.01	8	16	8.67	14	0.01	0.01	7	10	6	0.01	2	0.01	0.67	4	12	2.67	9	0.01	0.01	10	6	4	0.01	0.01	12	11	11	14	24	17.67
1.8.5.3	Dimethylsulfoxide reductase	25	13.5	33.5	17	25	24	33	3.5	90.5	17.17	6	24.8	3	6.5	17	3.5	11	14.5	41	15.5	33.5	17.5	21.5	13	16	37	35	5.5	16.5	18.5	30.1	45	30	27.5	43.5	50.5	93	84.5	5.5	67.5
1.8.7.1	Assimilatory sulfite reductase (ferredoxin)	67.45	96.36	94.13	57.63	37.36	51.36	91.45	117.16	62.54	64.41	60.17	99.09	70	65.54	72.09	60.27	39.91	65.19	104.91	112.81	60.09	68.54	58.55	84.99	77.54	130.91	97.54	60.09	103.82	91	89.64	44.18	78.72	65.17	126.72	62.36	71.36	111.09	105	35.36
1.8.98.1	CoB--CoM heterodisulfide reductase	1207.7	1034.6	1104.5	1004	950.6	1122	1050.7	651	951.5	635.8	645.5	1091.5	770	785	798.9	998	714.2	1037.4	632.7	594.5	1024.5	1083	936	1321	732	1885	1199.9	856	716.1	841.2	1393.7	748.3	1004.5	1402	1100.8	1453.6	1510.1	1337.2	1435	1225.5
1.8.99.2	Adenylyl-sulfate reductase	811.4	482.2	475	579.66	271.2	535	618.4	340	613	357.6	379	488	511.34	501	540.8	696	520.4	558.48	467.4	403.34	526	619	542	467	419	1249.66	661.14	435	386.2	331.4	465.74	409.6	518	577.34	647.6	1102.2	683.54	443.4	761.66	541.66
1.8.99.3	Hydrogensulfite reductase	387.4	186.2	210	274	119.2	181	213.4	134	189	99.6	146	219	212	237	176.8	302	198.4	208.8	108.4	112	210	269	227	207	185	584	237.8	215	112.2	131.4	190.4	116.6	191	262	282.6	450.2	263.2	177.4	292	222
1.8.99.5	Dissimilatory sulfite reductase	387.4	186.2	210	274	119.2	181	213.4	134	189	99.6	146	219	212	237	176.8	302	198.4	208.8	108.4	112	210	269	227	207	185	584	237.8	215	112.2	131.4	190.4	116.6	191	262	282.6	450.2	263.2	177.4	292	222
1.9.3.1	Cytochrome-c oxidase	2008.5	3825.5	2515.5	1576.5	1796	2171.5	2978	2039	1878	1799	1381	2283	1986.85	1666.5	2340.5	1259.5	1606.5	2424	2744.5	1323	1799.5	1053.5	1584.35	834	1317	3833.35	1141.6	1106.5	2302.5	2037	2534	1573.5	2481	747	1934	2743.01	2430	3754	3201.5	1159.85
1.97.1.4	[Formate-C-acetyltransferase]-activating enzyme	56636.3	55325.7	57311.4	57380.2	60103.1	59623.8	58394.3	55900.4	56276.7	53806.3	56713.2	58973.1	54478.7	56652	55842.9	58540.5	53876.1	56013.6	56071.1	53200.9	60047.1	57978.5	57083.2	63230.8	55937.7	61928	57260.2	58305.5	54739.1	55788.2	59712.3	62749.5	60726.7	60051	62915.9	60159.7	62390.6	60707.7	61323.9	66670.4
1.97.1.9	Selenate reductase	480.5	471	568.5	468	568	439	640.5	444.17	457.5	252.17	334	558.4	459.17	416.5	471.5	371.5	416	532.34	447.5	273.67	523.5	459	430.17	407	474.5	700.33	463.17	375.67	409	465.5	643.47	479.67	786	679.67	581.5	714	1046.67	1266	684.08	879.33
2.1.1.10	Homocysteine S-methyltransferase	1286.73	759.17	1194.32	1443.34	1006.87	1249.97	541.79	912	988.04	526.96	925.4	1097.87	1135.66	812.26	856.16	1122.81	385.48	1127.18	543.07	1019.74	1383.31	1343.07	1121.19	1177.53	1035.8	1262.17	1621.96	1054.55	789.85	775.17	1421.01	871.6	1161.9	1376.3	1394.36	1354.42	1373.78	1076.64	1731.36	1684.49
2.1.1.104	Caffeoyl-CoA O-methyltransferase	0.01	0.01	0.01	0.01	0.01	0.01	0.01	0.01	0.01	0.01	0.01	0.01	0.01	0.01	0.01	0.01	0.01	0.01	0.01	0.01	0.01	0.01	0.01	0.01	0.01	1	0.01	0.01	0.01	0.01	0.01	0.01	0.01	0.01	0.01	0.01	0.01	7	0.01	1
2.1.1.107	Uroporphyrinogen-III C-methyltransferase	8470.46	9247.32	11553	10409.6	11396.1	9643.7	7895.39	10428.6	13441.2	10709.7	7766.58	12145.7	15272	12216	10947.6	9239.18	12966.5	15616.3	8949.59	14917.9	10878.3	15029.8	17592.6	9216.01	14874	12502	15343.2	16132	10412.1	9452.38	10153.9	7793.76	11805.5	16949.8	11717.9	11470.8	10992.7	10705	11982.4	10203.3
2.1.1.113	Site-specific DNA-methyltransferase (cytosine-N(4)-specific)	0.01	1	0.01	1.67	0.01	0.01	0.01	0.01	0.01	0.67	2	0.01	0.01	0.01	0.01	0.01	0.01	0.01	0.01	0.01	0.01	0.01	1.67	3	0.01	0.01	0.01	1.67	0.01	0.01	0.01	0.01	0.01	0.01	0.01	0.01	0.01	3	0.01	0.01
2.1.1.13	Methionine synthase	17889.3	18443.5	17128.5	16557.7	17673	18435.1	20165.5	17302.3	16759.5	16197.2	18224.2	17359.6	15330.5	16570.6	17152.9	18359.3	15582.3	15145.9	18348.8	14427.9	19270	15124.5	14198.2	17536.7	14828.3	19068.2	15425.5	14253	17476.6	17829.2	19561.7	19944.1	18927.2	14602.3	19165.1	19365.2	18070.2	19041.8	18553.8	18734
2.1.1.130	Precorrin-2 C(20)-methyltransferase	5980.22	4705.44	5722.4	5670.85	6134.71	5716.63	6077.5	5068.63	5986.39	2840.69	4448.24	6966.41	5248.84	5657.59	4787.23	5977.82	3523.67	5300.45	4470.27	3653.08	7603.64	6301.59	5949.19	6155.2	5173.64	9215.5	5800.09	5045.55	4790.63	4919.69	8031.13	6153.91	8313.37	6712.3	8390.31	9208.52	7511.8	8167.83	8364.18	8768.4
2.1.1.131	Precorrin-3B C(17)-methyltransferase	6550.22	5670.69	6525.65	6434.68	6983.96	6552.38	6576.75	5420.13	6844.39	3324.02	5103.74	7861.41	6135.84	6147.59	5324.98	6669.82	3801.67	6162.95	4964.52	4241.83	8556.39	7113.09	6706.52	6838.7	5787.64	10388.8	7128.59	5850.38	5274.13	5455.69	8873.63	6429.41	9033.37	7380.55	9450.06	10174.5	8332.3	9109.83	9516.18	9819.4
2.1.1.132	Precorrin-6B C(5,15)-methyltransferase (decarboxylating)	9733.02	12022.2	10207.8	9437.84	11277.9	10947.5	13250.9	10473.5	10003.2	10552.6	11380.6	11816.1	10780.2	9697.76	11002.9	12939.5	11171.1	10573.2	12146.5	8682.83	13011.4	9074.1	10190.4	9390.05	10126.5	14687.2	10988.2	9092.55	10528.2	11769.5	13109.8	12911.4	12970.4	9997.38	13274.7	13815.2	12407.9	12863.1	13458.3	12093.1
2.1.1.133	Precorrin-4 C(11)-methyltransferase	6840.22	5982.69	6879.65	6739.68	7305.96	6798.38	6909.75	5728.13	7180.39	3482.02	5305.74	8236.41	6378.84	6425.59	5565.98	7142.82	3998.67	6427.95	5221.52	4424.83	9276.39	7359.09	7026.52	7119.7	6040.64	11061.8	7434.59	6113.38	5532.13	5743.69	9523.63	7026.41	9570.37	7890.55	9830.06	10823.5	8724.3	9699.83	10001.2	10558.4
2.1.1.14	5-methyltetrahydropteroyltriglutamate--homocysteine S-methyltransferase	3116.63	2136.84	4442.72	4289.27	5001.02	3374.04	1354.95	3648.5	4514.7	3975.75	2591.85	3721.38	5798.5	4635.7	3713.43	2796.43	5081.37	6036.49	2175.91	6467.47	2448.57	6124	7345.71	6456.99	6082.3	2373.59	6025.6	7626.05	3474.91	3130.54	2446.72	2555.5	3178.38	7265.01	3353.24	2243.43	3188.63	1587.59	3704.25	4782.86
2.1.1.144	Trans-aconitate 2-methyltransferase	3	0.01	12	17	3	3	3	4.5	1	5	4	18.3	9	1.5	7	2	0.01	5	6	6	12	2	16	0.01	5	7	0.4	4	0.01	9	5.1	10	3	0.01	4	4.67	7	15	2	12
2.1.1.148	Thymidylate synthase (FAD)	3022.92	1795.87	2943.3	3073.23	2300.2	3124.93	3246.12	2653.46	3398.31	1642.54	2595.07	3050.89	1793.54	2823.77	2290.25	2358.04	1627.18	1889.99	2513.84	2303.18	2962.92	3472.56	1855.55	2710.24	1946.78	2486.57	1987.24	2427.02	2893.82	2201.93	3053.87	2438.85	3386.12	2245.11	3415.57	3024.55	2826.36	3120.19	2390.01	2902.93
2.1.1.151	Cobalt-factor II C(20)-methyltransferase	5980.22	4705.44	5722.4	5670.85	6134.71	5716.63	6077.5	5068.63	5986.39	2840.69	4448.24	6966.41	5248.84	5657.59	4787.23	5977.82	3523.67	5300.45	4470.27	3653.08	7603.64	6301.59	5949.19	6155.2	5173.64	9214.5	5800.09	5045.55	4790.63	4919.69	8031.13	6153.91	8313.37	6712.3	8388.31	9208.52	7511.8	8160.83	8362.18	8764.4
2.1.1.152	Precorrin-6A synthase (deacetylating)	0.01	0.01	0.01	0.01	0.01	0.01	0.01	0.01	0.01	0.01	0.01	0.01	0.01	0.01	0.01	0.01	0.01	0.01	0.01	0.01	2	0.01	1	0.01	0.01	1	0.01	0.01	0.01	0.01	0.01	0.01	3	0.01	0.01	0.01	0.01	3	2	6
2.1.1.157	Sarcosine/dimethylglycine N-methyltransferase	0.01	0.01	0.01	0.01	2	0.01	0.01	0.01	0.01	0.01	0.01	0.01	0.01	0.01	0.01	0.01	0.01	0.01	0.01	0.01	0.01	0.01	0.01	0.01	2	0.01	0.01	0.01	0.01	2	0.01	0.01	0.01	0.01	0.01	0.01	0.01	4	0.01	0.01
2.1.1.163	Demethylmenaquinone methyltransferase	9498.75	11884.2	9611.38	9645.05	9120.36	10143.1	10445.5	11666.5	10172	14994.4	12164.9	8868.02	11864	10926.3	12506.1	10716.2	14534.7	11405.6	12650	13507.2	7511.08	9732.88	10919.9	8501.25	11642.8	6127.58	10089.8	11483	11698.1	12150.5	6941.13	10480.3	6645.12	9127.61	7346.75	6543.55	7818.62	6945.69	6796	4888.26
2.1.1.166	23S rRNA (uridine(2552)-2'-O)-methyltransferase	1150.34	1298.49	2334.42	2166.82	2190.33	1431.34	259	2346.67	2980.83	3463.17	1297.34	1978.46	4572.83	2955.33	2508.67	1407.83	4344.48	4576.15	1569.5	5266.33	1090.49	4168.48	5632.66	1709	4575.83	755.17	4168.23	5334.3	2320.42	1757.02	301.59	258.16	1346.83	5041.17	1086.01	643.49	1124.26	212	1242.5	472.83
2.1.1.17	Phosphatidylethanolamine N-methyltransferase	0.01	0.01	2	2	0.01	2	0.01	0.01	0.01	0.01	4	0.01	2	2	3	0.01	0.01	2	0.01	0.01	2	0.01	3	0.01	0.01	1	0.4	0.01	1	0.01	0.01	0.01	3	0.01	1	0.01	0.01	0.01	0.01	6
2.1.1.170	16S rRNA (guanine(527)-N(7))-methyltransferase	18037.7	18729.4	18499.2	18401.5	18636.8	18696.9	18770.8	18657.7	18496.8	19104.8	18583.3	18404.9	18843.4	18657.9	18968.7	18564	19113.5	18716.2	18803.3	18861.5	18140.5	18637.3	18865.5	18614.7	18714.8	18223.6	18334.2	19085.5	18487.6	18756.5	18290.3	19295.6	18305.9	18945.3	18775.6	18039	18464.4	18247.8	18160	18276.7
2.1.1.171	16S rRNA (guanine(966)-N(2))-methyltransferase	4924.5	4139.24	6152.91	5977.74	6468.4	4798.75	3104.59	5054.17	5791.97	4867.68	3864.85	5865.14	7688.83	6025.66	4905.09	4863.67	5959.47	7820.31	3406.92	7530.42	4874.74	7774.79	9167.32	6311.34	7907	5338.09	8333.56	8726.8	4497.52	3969.51	4833.61	3071	5731.34	9598.59	6157.83	5172.16	5936.85	5027.24	6286.4	6800.49
2.1.1.172	16S rRNA (guanine(1207)-N(2))-methyltransferase	1741.7	1467.32	2851.24	2926.15	3234.62	2044.98	362.29	2588.96	3319.9	3606.88	1615.91	2374.33	4863.25	3376.76	2744.17	1855.47	4380.62	4944.53	1538.07	5531.07	1592.13	4791.27	6024.19	4020.71	4928.63	1449.84	4555.69	6020.01	2373.03	2254.02	999.76	1195.09	1951.69	6022.63	1813.37	916.16	1586.37	629.64	2187.19	2095.9
2.1.1.173	23S rRNA (guanine(2445)-N(2))-methyltransferase	1470.34	1368.99	2773.17	2901.32	2495.33	1667.84	311.5	2471.17	3173.33	3428.17	1527.84	2249.96	4667.83	3194.33	2676.17	1519.33	4328.48	4766.15	1478	5352.83	1142.99	4590.98	5937.16	2062.5	5002.33	710.67	4157.83	5694.3	2276.17	1869.52	401.59	284.16	1726.83	5668.67	1423.51	637.49	2167.01	1071	1311	1429.33
2.1.1.174	23S rRNA (guanine(1835)-N(2))-methyltransferase	0.01	0.01	0.01	2	0.01	0.01	0.01	0.01	0.01	0.01	0.01	0.3	0.01	0.01	0.01	0.01	8	0.01	1	0.01	0.01	0.01	4	0.01	0.01	0.01	0.01	0.01	0.01	0.01	0.1	0.01	0.01	0.01	0.01	0.01	0.01	0.01	0.01	0.01
2.1.1.176	16S rRNA (cytosine(967)-C(5))-methyltransferase	10612.9	9730.85	12447.6	11703.8	12611.5	11061.4	9701.25	10048.5	12744.2	8336.94	8401.75	12728.9	12472.9	11431.2	9908.48	10210.1	9763.65	13158.1	8723.02	11303	12986.4	13715.5	14471.2	12278.4	12422.1	14520.4	13410	13484.4	9920.14	9362.88	12706.7	9712.74	14048.1	15387.1	13413.1	13477.1	12935.9	13071.6	13943.3	14730.1
2.1.1.177	23S rRNA (pseudouridine(1915)-N(3))-methyltransferase	17103.2	18115.9	17616.7	17166	17949.8	17932.9	18282.8	18026.7	17838.8	18725.3	17912.8	17751.9	18444.4	18098.4	18392.2	18179	18663.5	18133.7	18278.3	18296.5	17866.5	17857.8	18280.5	17995.7	18015.3	17648.6	18038.2	18486	17838.1	18290.5	17722.3	18880.6	17331.9	17994.8	18012.6	17466.9	16936.9	16787.8	17700	16861.7
2.1.1.178	16S rRNA (cytosine(1407)-C(5))-methyltransferase	192	84	101	138	51	83	80.5	64	88	44	73	106.3	103	115	78	151	91	98	44.5	55	100	126	109.5	99	86	275.17	104	105	50.5	59	87.1	40	91	121	120	206	120.5	59	139	99
2.1.1.181	23S rRNA (adenine(1618)-N(6))-methyltransferase	118	279	164	84	162	113	249	104	97	66	60	113.3	129	105	175	56	42	148	192	59	117	67	101	24	67	303.17	41	41.14	145	125	170.1	34	158	22	103	261	165	361	251	54
2.1.1.182	16S rRNA (adenine(1518)-N(6)/adenine(1519)-N(6))-dimethyltransferase	18040.2	18736.4	18523.2	18403.5	18643.8	18720.9	18754.8	18645.7	18454.8	19080.8	18594.3	18405.9	18848.4	18670.9	18959.7	18566	19053.5	18707.2	18731.3	18809.5	18140.5	18633.8	18859.5	18619.7	18705.8	18224.6	18341.2	19082.5	18436.6	18761.5	18269.3	19283.6	18296.9	18944.3	18775.6	18033	18446.4	18261.8	18163	18276.7
2.1.1.184	23S rRNA (adenine(2085)-N(6))-dimethyltransferase	396	290	250	270.67	285	238	366	373	312	258.84	270	393	224	518	276	386	307	323	400	206	578	284	310.67	370	214	539	329	239.67	417	325	376	691	434	395	414	497	389	429	285	449
2.1.1.185	23S rRNA (guanosine(2251)-2'-O)-methyltransferase	12591.7	12354.6	13866.6	13278.8	13945.5	12518.6	11607.5	11468.8	14223.2	9501.44	9601.75	14126	13719.2	12651	11323.5	11339.1	10851.1	14478.6	10405	12303	14384.4	14542.5	15379.9	13194.1	13459.1	16457.7	14577.8	14079.9	11498.4	10868.6	15038	11020.7	15541.3	16370.1	14758.1	15571.1	14399.1	15347.3	15646.5	15931.4
2.1.1.186	23S rRNA (cytidine(2498)-2'-O)-methyltransferase	941.84	1194.99	2138.67	1994.82	2006.33	1294.34	123.5	2248.67	2860.83	3394.17	1206.34	1838.46	4412.33	2795.83	2337.17	1225.83	4237.48	4431.65	1467.5	5173.33	952.49	3981.48	5458.66	1589.5	4459.63	413.17	4010.33	5203.66	2222.67	1630.02	188.59	174.66	1225.83	4883.67	899.01	409.99	967.01	116	1052	329.83
2.1.1.187	23S rRNA (guanine(745)-N(1))-methyltransferase	1859.75	1889.17	2023.16	1992	2571.21	2160.31	2300.46	1469.34	2020.85	1070.79	1414.57	2126.2	1415.76	1665.26	1263.33	1890.81	1203.64	1721.33	1707.9	1138.9	3106.97	1792.07	1561.86	3263.2	1412.34	3484	1538.46	1708.18	1632.53	1657.5	3071	2140.6	3131.57	2187.46	2289.69	2493.58	2203.11	2429.14	2788.37	3137.49
2.1.1.189	23S rRNA (uracil(747)-C(5))-methyltransferase	829.84	1082.49	2091.67	1929.32	1963.83	1224.34	77	2139.17	2804.33	3289.17	1162.84	1813.46	4402.83	2773.33	2267.17	1203.83	4164.48	4393.65	1296	5105.33	944.49	3945.98	5449.66	1562.5	4435.83	399.67	3988.33	5187.16	2030.67	1587.52	166.09	149.66	1091.83	4868.67	900.51	343.16	926.51	27	1030.5	327.83
2.1.1.190	23S rRNA (uracil(1939)-C(5))-methyltransferase	23338.2	22698.3	23193.5	23323	24475.7	23501	22817.5	22430.9	22763	21387.4	21911.8	23569.6	23055.9	22718.1	22149.3	23455	21454	23100.2	21807.1	21883.6	24795.9	23538.9	23671.7	26026.4	22869.3	25749.7	24101.8	23540.7	21744.8	22310.3	24327.5	23851.3	25164.6	25071.4	25639.1	24427.6	24084.4	24259.8	25624.6	26372.5
2.1.1.191	23S rRNA (cytosine(1962)-C(5))-methyltransferase	19520.5	19685.2	18265.2	18249	19766	19620.5	20640.6	18237.3	17444.2	16860.6	18936.5	19292.8	17090.3	18198.6	18379	20615.9	16081.2	16780.8	19015	15116.6	20960.2	17051.8	16446.8	20762.9	16905.9	22272.8	18094.3	16682.6	18036.2	18885.8	21301.3	21204.8	21002.9	17360.6	21860.6	22243.1	20741.2	22100.6	21925.7	22634.9
2.1.1.192	23S rRNA (adenine(2503)-C(2))-methyltransferase	18620.4	19340.4	19183.5	18878.2	19430.5	19366.4	19699.8	19309.3	19250.7	19483.3	19122.3	19305.9	19534.1	19433.4	19514.7	19110	19634	19271	19383.8	19189.5	19292.5	19139.1	19595.2	18997.7	19358.1	19560.6	19055.2	19634.2	19167.1	19442	19463.3	20152.6	19171.1	19484.8	19629.1	19126.8	19294.7	19320.8	19176.5	18883.9
2.1.1.193	16S rRNA (uracil(1498)-N(3))-methyltransferase	16951.4	17452.4	17194.5	16958.5	17410.6	17551.1	17717.8	17766.7	17342.5	18497.8	17705	17279.6	17960.7	17692.1	18002.3	17564.3	18324.3	17633	17783.8	18234.8	16843.8	17449.3	17824.3	17710	17602.8	16393.4	17594.5	18064.2	17617.5	17896.2	16933.5	18330.5	16696.5	17521.7	17481.8	16603.2	16381.2	16221.8	16744.3	16272
2.1.1.195	Cobalt-precorrin-5B (C(1))-methyltransferase	9027.38	10629.2	9227.81	9092.68	9497.29	10586.4	12340.6	9542.29	9668.56	10224.2	11137.4	10753.6	9368.33	8894.09	10532	11194.1	9997.17	9331.62	11612.2	8398.83	11026.6	9086.76	8801.69	8267.54	8934.97	11816.4	9673.92	8709.72	9843.8	10921.7	11158.3	12578.7	10925.9	8583.05	11775.7	11912.9	11033	11315.8	11278.8	10920.7
2.1.1.196	Cobalt-precorrin-6B (C(15))-methyltransferase (decarboxylating)	472.7	123.1	467.17	674.51	226.26	637.83	200.2	226	511.34	116.8	386.33	305.83	214.16	199.33	255.73	163.17	113.87	283.91	160.7	359.66	116.17	564.5	234.33	139.83	159.5	136.17	230.4	231.84	220.26	203.37	151.04	265.8	182.33	309	185.88	178.61	179.1	148.7	167	634
2.1.1.197	Malonyl-[acyl-carrier protein] O-methyltransferase	1329.59	1526.74	2462.67	2286.32	2337.83	1459.09	648.25	2524.42	3175.83	3608	1444.34	2162.46	4726.58	3076.58	2617.17	1532.33	4499.48	4739.65	1764	5321.33	1434.99	4216.48	5828.41	1755.75	4764.33	1060.92	4414.08	5374.3	2403.92	2063.77	696.34	427.16	1481.58	5043.67	1143.01	845.49	1368.76	496.25	1580.25	617.58
2.1.1.198	16S rRNA (cytidine(1402)-2'-O)-methyltransferase	19817	21390.2	19789.6	19644.3	19726.4	19901.8	20716	19890.3	19775.3	20336.4	19481.7	19518.8	20007.6	19619.7	20500.1	19469.8	20217	19973	20665.9	19677.7	19175.4	19165.2	19619.7	19156.5	19619.7	19721.4	19266.9	19486.5	20006	20276.3	19735.9	20297.9	19398.5	19325.2	19602.9	19843.2	19646.8	20442	19754.3	18847.5
2.1.1.199	16S rRNA (cytosine(1402)-N(4))-methyltransferase	21972.4	21984.3	22350.9	22001.7	23260.5	22394.6	22239.8	21942.9	21964.6	20848.9	21398.3	22971.3	22769.4	22290.4	21851.4	22801.9	21269	22397.8	21279.8	21295.4	23399.4	22484.2	23200.3	23258.7	22358	24582.3	23268.2	22615.7	21344.6	21782.9	23497.5	23117.6	23667.6	23657.1	24434.9	24184.8	23196.2	23496.8	24303	24230.2
2.1.1.200	tRNA (cytidine(32)/uridine(32)-2'-O)-methyltransferase	849.84	1115.49	2163.17	1946.32	2091.83	1270.34	134	2172.67	2883.33	3334.17	1184.84	1836.46	4449.83	2797.33	2346.17	1242.83	4249.48	4439.65	1415	5191.33	963.49	4001.98	5495.66	1579.5	4466.83	417.67	4039.33	5208.3	2135.67	1637.52	214.09	170.66	1116.83	4893.67	923.51	368.49	965.51	29	1053.5	340.83
2.1.1.201	2-methoxy-6-polyprenyl-1,4-benzoquinol methylase	9498.75	11884.2	9611.38	9645.05	9120.36	10143.1	10445.5	11666.5	10172	14994.4	12164.9	8868.02	11864	10926.3	12506.1	10716.2	14534.7	11405.6	12650	13507.2	7511.08	9732.88	10919.9	8501.25	11642.8	6127.58	10089.8	11483	11698.1	12150.5	6941.13	10480.3	6645.12	9127.61	7346.75	6543.55	7818.62	6945.69	6796	4888.26
2.1.1.206	tRNA (cytidine(56)-2'-O)-methyltransferase	0.5	0.01	1	0.01	0.01	0.01	1	0.01	2	0.01	2	0.01	0.01	0.01	0.01	0.01	0.01	0.01	0.01	0.01	0.01	1.5	0.01	0.01	0.01	0.01	0.01	0.01	1	0.01	4	0.01	3	3	0.01	1	6	3	2	0.01
2.1.1.207	tRNA (cytidine(34)-2'-O)-methyltransferase	9357.94	8287.85	11267.8	10316.2	11769.5	10044.9	8921.75	9233.01	11854.7	7592.44	7753.75	11795	11683.9	10739.8	8886.48	9481.65	8904.15	12103.6	7717.02	10632	12256.9	12881	13671.7	11604.9	11605.6	13380.4	12976.6	12750.9	9005.39	8555.38	12269.2	9288.24	12972.6	14623.1	12580.6	12740.1	11555.1	11648.1	13004.8	13628.6
2.1.1.213	tRNA (guanine(10)-N(2))-dimethyltransferase	0.5	0.01	1	0.01	0.01	0.01	1	0.01	2	0.01	2	0.01	0.01	0.01	0.01	0.01	0.01	0.01	0.01	0.01	0.01	1.5	0.01	0.01	0.01	0.01	0.01	0.01	1	0.01	4	0.01	3	3	0.01	1	6	3	2	0.01
2.1.1.215	tRNA (guanine(26)-N(2)/guanine(27)-N(2))-dimethyltransferase	0.5	0.01	1	0.01	0.01	0.01	1	0.01	2	0.01	2	0.01	0.01	0.01	0.01	0.01	0.01	0.01	0.01	0.01	0.01	1.5	0.01	0.01	0.01	0.01	0.01	0.01	1	0.01	4	0.01	3	3	0.01	1	6	3	2	0.01
2.1.1.216	tRNA (guanine(26)-N(2))-dimethyltransferase	0.5	0.01	1	0.01	0.01	0.01	1	0.01	2	0.01	2	0.01	0.01	0.01	0.01	0.01	0.01	0.01	0.01	0.01	0.01	1.5	0.01	0.01	0.01	0.01	0.01	0.01	1	0.01	4	0.01	3	3	0.01	1	6	3	2	0.01
2.1.1.217	tRNA (adenine(22)-N(1))-methyltransferase	8023.1	6730.36	8179.9	7991.93	8916.21	8209.55	8271.25	6627.34	8271.84	4052.77	6145.91	9226.41	6908.59	7319.42	6164.81	7943.32	4521.67	7151.91	6152.02	5151.16	11037.9	8398.04	7690.52	9509.86	6705.31	12391.8	8278.36	7123.55	6473.47	6519.36	11188.1	8503.08	11399.2	9111.39	11040.6	11658.9	9695.39	10825.6	11422.8	12579.3
2.1.1.219	tRNA (adenine(57)-N(1)/adenine(58)-N(1))-methyltransferase	284.5	97	419.5	147	347	180	305.5	244.5	116	70.5	210	272.67	137	405	133	156	94	151	52.5	81	107	154.5	185.5	196	143	294.5	210	203	216.5	90	654.5	404	99	183	249	335.67	174.5	95.5	227	213
2.1.1.220	tRNA (adenine(58)-N(1))-methyltransferase	284.5	97	419.5	147	347	180	305.5	244.5	116	70.5	210	272.67	137	405	133	156	94	151	52.5	81	107	154.5	185.5	196	143	294.5	210	203	216.5	90	654.5	404	99	183	249	335.67	174.5	95.5	227	213
2.1.1.222	2-polyprenyl-6-hydroxyphenol methylase	839.84	1089.49	2114.92	1946.32	1972.83	1237.84	89	2151.67	2812.33	3296.17	1164.84	1831.96	4419.83	2794.33	2282.17	1207.83	4172.48	4412.65	1304	5113.33	973.49	3952.98	5487.66	1564.5	4451.83	460.67	3990.73	5198.3	2038.42	1610.52	185.09	162.66	1112.83	4872.67	933.51	349.49	951.26	40	1047.5	361.83
2.1.1.223	tRNA(1)(Val) (adenine(37)-N(6))-methyltransferase	10222.1	12082.1	10088.4	10508.6	9879.53	10633.6	10637.7	12303.7	10003.3	15034.3	12404.1	9458.61	12646.6	11330.9	12819.4	11473	14612.2	11749.4	12469.5	13806.7	8641.76	10563.1	11909.7	10255.2	12357.5	6694.99	11159	12540.1	11821.5	12426.8	7296.99	10894.4	7413.75	10537.2	8349.5	7201.06	8401.97	7168.58	8085.5	6799.2
2.1.1.226	23S rRNA (cytidine(1920)-2'-O)-methyltransferase	9079.1	7557.86	9652.4	9286.93	10030.2	9233.05	9052.25	7407.34	9397.34	4395.77	6995.91	10356.1	7536.09	8289.92	6879.31	8454.82	4980.17	8087.41	6558.52	5851.66	11439.9	9374.04	8592.52	10273.4	7595.81	13354.2	9075.76	8004.05	7219.97	7175.86	12339.1	9264.08	12376.2	10241.9	12093.1	12611.1	11513.9	12331.1	12139.8	14127.8
2.1.1.227	16S rRNA (cytidine(1409)-2'-O)-methyltransferase	9079.1	7557.86	9652.4	9286.93	10030.2	9233.05	9052.25	7407.34	9397.34	4395.77	6995.91	10356.1	7536.09	8289.92	6879.31	8454.82	4980.17	8087.41	6558.52	5851.66	11439.9	9374.04	8592.52	10273.4	7595.81	13354.2	9075.76	8004.05	7219.97	7175.86	12339.1	9264.08	12376.2	10241.9	12093.1	12611.1	11513.9	12331.1	12139.8	14127.8
2.1.1.228	tRNA (guanine(37)-N(1))-methyltransferase	18040.7	18730.9	18515.2	18406.5	18627.8	18720.4	18747.2	18648.7	18451.3	19084.8	18585.3	18406.4	18845.4	18674.4	18958.7	18558	19048.5	18700.2	18710.3	18814.5	18137.5	18629.3	18866	18620.2	18716.3	18211.6	18329.7	19081	18429.6	18751	18250.3	19277.1	18284.4	18947.3	18784.1	18022.5	18438.4	18239.3	18130	18283.7
2.1.1.242	16S rRNA (guanine(1516)-N(2))-methyltransferase	1456.17	1392.49	2765.67	2867.82	2484.33	1661.34	313	2440.67	3168.33	3461.67	1479.84	2236.96	4679.83	3199.83	2682.67	1533.33	4317.48	4748.32	1499	5347.83	1192.99	4580.48	5955.99	2043.33	4999.33	725.67	4230.4	5696.8	2287.67	1841.69	406.59	276.33	1707.99	5623.34	1400.01	648.82	2111.18	974.5	1330.67	1437.5
2.1.1.245	Co-methyltransferase	221.7	256.6	354	210	262.1	214	536.2	268	267	104.3	226	290	264	378	140.4	387	130.2	209.4	278.2	149	659.5	368	345.5	95	273	720	297.9	176	209.1	184.2	570.2	565.8	593	429	514.8	729.6	416.1	503.2	489	393.5
2.1.1.246	methyltransferase	133	99.5	123	149	151.5	190	245.5	131.5	187.5	55	95.5	167.5	61.5	58	149.5	99.5	52.5	81	129.5	50.5	123	207.5	85.5	124	70.5	158	110.5	113.5	98.5	100	135	347	145	136	183.75	169	127.5	157.5	132	125
2.1.1.248	[Methylamine--corrinoid protein] Co-methyltransferase	0.01	0.01	0.01	0.01	5	24	58	0.01	22	7	10	0.01	0.01	0.01	29	6	13	9	29	0.01	0.01	0.01	0.01	10	0.01	1	20	0.01	0.01	12	0.01	77	0.01	4	13	12	9	30	10	0.01
2.1.1.250	[Trimethylamine--corrinoid protein] Co-methyltransferase	172.5	71.5	114	178	131.5	71	101.5	151.5	53.5	12	49.5	152.5	34.5	62	58.5	100.5	57.5	70	128.5	110.5	124	216.5	149.5	58	72.5	247	117.5	77.5	53.5	85	231	268	147	289	114	188	83.5	179.5	233	469
2.1.1.255	Geranyl diphosphate 2-C-methyltransferase	0.01	0.01	0.01	0.01	0.01	0.01	0.01	0.01	0.01	0.01	0.01	0.01	0.01	0.01	0.01	0.01	0.01	0.01	0.01	0.01	0.01	0.01	0.01	0.01	0.01	2	0.01	0.01	0.01	0.01	0.01	0.01	0.01	0.01	0.01	0.01	0.01	6	0.01	2
2.1.1.258	Co-methyltransferase	101.2	130.1	177.5	94	133.6	107.5	278.7	125	134	53.3	113	138	132	186.5	72.9	190	66.2	104.4	139.2	69	326.5	175.5	162.5	46.5	133	357	151.9	85	107.6	92.7	281.2	280.8	296	200	258.55	369.6	210.1	252.7	241.5	170.5
2.1.1.264	23S rRNA (guanine(2069)-N(7))-methyltransferase	1470.34	1368.99	2773.17	2901.32	2495.33	1667.84	311.5	2471.17	3173.33	3428.17	1527.84	2249.96	4667.83	3194.33	2676.17	1519.33	4328.48	4766.15	1478	5352.83	1142.99	4590.98	5937.16	2062.5	5002.33	710.67	4157.83	5694.3	2276.17	1869.52	401.59	284.16	1726.83	5668.67	1423.51	637.49	2167.01	1071	1311	1429.33
2.1.1.265	Tellurite methyltransferase	854.84	1099.49	2109.17	1947.32	1994.83	1262.34	83	2150.17	2834.33	3312.17	1187.84	1829.46	4421.83	2805.33	2290.17	1230.83	4164.48	4409.65	1308	5130.33	954.49	3957.98	5471.66	1572.5	4435.83	403.67	4026.33	5187.16	2033.67	1608.52	203.09	172.66	1112.83	4907.67	924.51	372.49	949.51	36	1071.5	370.83
2.1.1.266	23S rRNA (adenine(2030)-N(6))-methyltransferase	952.84	1201.99	2214.42	2020.82	2124.33	1338.84	154.5	2271.67	2883.83	3407.17	1219.34	1864.96	4465.33	2830.83	2419.17	1254.83	4245.48	4467.65	1507.5	5203.33	980.49	4027.48	5510.66	1603.5	4477.33	431.17	4053.73	5226.8	2258.92	1681.02	201.59	189.66	1242.83	4903.67	945.01	418.99	981.76	116	1084	358.83
2.1.1.271	Cobalt-precorrin-4 methyltransferase	6840.22	5982.69	6879.65	6739.68	7305.96	6798.38	6909.75	5728.13	7180.39	3482.02	5305.74	8236.41	6378.84	6425.59	5565.98	7142.82	3998.67	6427.95	5221.52	4424.83	9276.39	7359.09	7026.52	7119.7	6040.64	11061.8	7434.59	6113.38	5532.13	5743.69	9523.63	7026.41	9570.37	7890.55	9830.06	10823.5	8724.3	9699.83	10001.2	10558.4
2.1.1.289	Cobalt-precorrin-7 (C(5))-methyltransferase	471.7	123.1	465.17	674.51	226.26	638.83	200.2	226	511.34	116.8	386.33	303.83	214.16	199.33	255.73	163.17	113.87	283.91	160.7	359.66	116.17	564.5	242.33	139.83	159.5	134.17	227.4	247.84	219.26	203.37	151.04	265.8	182.33	317	185.88	178.61	179.1	148.7	168	658
2.1.1.294	3-phospho-methyltransferase	35	33	29	26	44	49	14	34	60	25	14	56.3	17	21	26	14	27	61	20	41	51	40	41	14	43	82	50	29	32	56	52.1	26	59	51	26	45	65	25	52	29
2.1.1.297	Peptide chain release factor N(5)-glutamine methyltransferase	17488.2	18481.4	17980.2	17522.5	18338.8	18399.9	18588.8	18374.7	18179.8	18975.8	18289.3	18064.9	18646.4	18300.9	18665.7	18301	18924.5	18395.2	18624.3	18608.5	17974.5	18090.8	18457.5	18182.7	18204.8	17969.6	18237.2	18617.5	18263.6	18567.5	18076.3	19198.6	17737.9	18264.3	18380.6	17826	17436.4	17418.8	17951	17355.7
2.1.1.298	Ribosomal protein L3 N(5)-glutamine methyltransferase	840.84	1089.49	2156.92	1944.32	2079.83	1267.84	107	2160.67	2828.33	3300.17	1169.84	1825.96	4444.83	2805.33	2339.17	1235.83	4181.48	4420.65	1335	5132.33	961.49	3989.98	5489.66	1576.5	4450.83	417.67	4031.33	5208.3	2063.42	1633.52	182.09	154.66	1105.83	4888.67	941.51	359.49	941.26	27	1060.5	354.83
2.1.1.33	tRNA (guanine(46)-N(7))-methyltransferase	17738.4	18427.6	18249.7	18184.2	18445.2	18478.7	18464.5	18489.9	18152.5	18927.7	18418.7	18199.4	18639.4	18491.6	18731.9	18330.5	18871.3	18449.1	18456.6	18652.7	17763	18440.9	18644	18436.4	18545.6	17700.6	18093.3	18920.5	18141.7	18542.3	17709.1	19064.3	18028.1	18727.7	18499.8	17419.1	18011.1	17830.6	17710.8	18062.2
2.1.1.34	tRNA (guanosine(18)-2'-O)-methyltransferase	1084.34	1632.99	875.17	742.32	653.83	819.84	906.5	536.67	879.83	498.5	436.84	713.46	828.83	575.33	885.17	688.33	455.98	855.15	784	443.33	606.49	442.48	582.66	418.5	506.83	1162.67	516.33	322.66	623.67	732.52	1075.59	426.16	639.83	433.67	724.51	1230.49	733.01	1207	1000	490.83
2.1.1.35	tRNA (uracil(54)-C(5))-methyltransferase	842.84	1089.49	2160.17	1948.32	2088.83	1261.34	108	2159.17	2826.33	3304.17	1171.84	1825.46	4447.83	2802.33	2340.17	1234.83	4181.48	4420.65	1339	5134.33	964.49	3989.98	5487.66	1583.5	4448.83	415.67	4039.33	5203.3	2065.67	1632.52	182.09	151.66	1105.83	4896.67	927.51	366.49	943.51	27	1068.5	349.83
2.1.1.37	DNA (cytosine-5-)-methyltransferase	22968.4	23644.7	24188.5	22964.2	24715.3	23694.9	23830	24395	23058.1	22702.7	23138.2	23333.1	24108.9	24301.9	22376.9	25284.3	23066.7	22992.5	23019.3	22749.4	27502.4	22982.1	24223.3	24332.2	23685.6	27403.2	23481.1	23110.8	23872	23140.3	25806.2	23445.5	25325.4	23889.4	24871.9	24747.1	24006.8	22980.5	25095.3	23282.8
2.1.1.44	L-histidine N(alpha)-methyltransferase	0.01	0.01	0.01	0.01	0.01	0.01	0.01	0.01	0.01	0.01	0.01	0.01	0.01	0.01	0.01	0.01	0.01	0.01	0.01	0.01	0.01	0.01	3	0.01	0.01	1	0.01	0.01	0.01	0.01	0.01	0.01	0.01	0.01	0.01	0.01	0.01	7	0.01	1
2.1.1.45	Thymidylate synthase	13192.3	15223.3	13517.9	13891.5	14002.1	13903	13764.6	14667.6	13055	16569.3	14897.8	13072.5	15234	14130.7	15306.4	13906	16314.3	14954.5	14989.5	15411.8	12830.5	13460.7	14968.8	13447	14941.8	12663.3	14177.4	15042.5	14217.8	15051.6	12441.3	15271.6	12067.3	14405.7	12799	12005.5	13433.4	12331.4	12876.3	11935.1
2.1.1.61	tRNA (5-methylaminomethyl-2-thiouridylate)-methyltransferase	865.34	1090.99	2182.92	1972.32	2097.83	1277.34	110	2170.67	2827.33	3304.17	1183.84	1845.96	4456.83	2807.33	2355.17	1255.83	4186.98	4436.15	1344	5142.33	968.99	4001.48	5515.16	1582.5	4463.83	429.67	4037.33	5216.3	2068.92	1645.52	191.59	173.16	1132.33	4907.17	951.01	375.99	954.76	36	1069	361.33
2.1.1.63	Methylated-DNA--[protein]-cysteine S-methyltransferase	12344.1	10709.4	12505.1	12983.1	12978.2	11628.3	10316.2	12224.2	12811	10668.6	10507.1	12573.1	13405.7	13745.4	11777.8	11623.9	11773.6	13151.6	10094	12593.3	11936	14310.2	14522.8	14205.7	13425.4	13664.6	12697.4	13961.5	11612	11451.2	12065.4	10783.3	13064	14926.9	13333.5	12922.4	12579.3	12440.5	12817.3	13005.3
2.1.1.64	3-demethylubiquinol 3-O-methyltransferase	839.84	1089.49	2114.92	1946.32	1972.83	1237.84	89	2151.67	2812.33	3296.17	1164.84	1831.96	4419.83	2794.33	2282.17	1207.83	4172.48	4412.65	1304	5113.33	973.49	3952.98	5487.66	1564.5	4451.83	460.67	3990.73	5198.3	2038.42	1610.52	185.09	162.66	1112.83	4872.67	933.51	349.49	951.26	40	1047.5	361.83
2.1.1.67	Thiopurine S-methyltransferase	0.01	0.01	4	0.01	3	0.01	3	0.5	1	0.01	0.01	0.01	2	0.01	0.01	0.01	0.01	3	0.01	0.01	0.01	0.01	1	0.01	2	4	0.01	0.01	0.01	0.01	0.01	0.01	0.01	0.01	4	0.01	0.01	0.01	4	8
2.1.1.71	Phosphatidyl-N-methylethanolamine N-methyltransferase	0.01	0.01	2	2	0.01	2	0.01	0.01	0.01	0.01	4	0.01	2	2	3	0.01	0.01	2	0.01	0.01	2	0.01	3	0.01	0.01	1	0.4	0.01	1	0.01	0.01	0.01	3	0.01	1	0.01	0.01	0.01	0.01	6
2.1.1.72	Site-specific DNA-methyltransferase (adenine-specific)	53986.9	60181	58007.7	54134.5	57613.9	58794	63686.4	59053.7	59002.2	60364.5	57501.4	57040.3	56197.2	57182.8	57537.9	57271.2	61317.7	57083.7	62834.4	57851.1	61331.2	55479.8	56395.6	53095.1	55955.3	58910.1	55478.9	56769.5	59978.7	57559.8	59780.1	59660.7	61177.9	55419.7	56889.5	56727.8	56641.5	57206.1	56041.3	52012.6
2.1.1.74	(FADH(2)-oxidizing)	4212.06	3323.61	4517.41	4761.01	4251.89	4616.64	4517.16	3048.79	5066.08	2132.34	3378.4	4565.9	2745.67	3595.59	3250.39	3202.48	2320.18	3357.79	3524.6	2678.9	4588.14	4669.61	3185.69	4799.52	3111.14	5191.5	2914.26	3567.38	3478.62	3391.37	4977.94	4034.57	5573.35	4196.8	4858.99	4832.93	5345.13	5523.34	4542.04	6192.58
2.1.1.77	Protein-L-isoaspartate(D-aspartate) O-methyltransferase	2746.84	4093.49	3865.67	3370.82	3379.83	3002.84	2022.5	3498.17	4417.33	4491.5	2312.84	3377.46	5974.83	3998.33	4076.17	2383.33	5361.98	6133.15	2992.5	6138.33	2157.99	4789.48	6528.16	2359	5467.83	2765.17	5063.63	5929.16	3514.67	3140.52	2092.09	1419.66	2523.83	5687.17	2500.51	2471.66	2499.01	2507.5	2994	1489.33
2.1.1.79	Cyclopropane-fatty-acyl-phospholipid synthase	730.56	556.99	845.34	611.49	936.74	692.5	977	793.88	862.29	367.42	638.17	1047.29	864.91	1314.66	713	801	445.65	816.62	570.67	461.66	1212.66	821.43	1059.66	724.33	799.83	1695.34	1069.9	749.17	803.75	792.19	1547.43	1546.33	1144.54	939.34	1200.09	1399.58	1091.18	1146	1271.5	1060.24
2.1.1.80	Protein-glutamate O-methyltransferase	5515.93	5298.67	5521.31	5476.9	5190.42	5660.88	4640.53	4484.75	5418.46	3126.06	3889.15	5770.44	4499.01	4447.68	4189.49	5380.11	2956.96	5103.64	4188.09	3863.88	7075.7	4943.05	4746.22	5340.41	4063.4	7913.92	5619.28	4485.75	4546.26	4161.54	6644.6	5704.99	6107.04	5755.5	6091.28	6701.67	6069.76	6527.23	6725.97	8140.97
2.1.1.86	Tetrahydromethanopterin S-methyltransferase	24	0.01	16	22	0.01	0.01	10	18	20	1	20	15	0.01	6	0.01	7	0.01	0.01	0.01	11	9	29	14	2	8	8	0.01	6	10	0.01	50	20	34	58	4	14	60	27	18	53
2.1.1.98	Diphthine synthase	0.5	0.01	1	0.01	0.01	0.01	1	0.01	2	0.01	2	0.01	0.01	0.01	0.01	0.01	0.01	0.01	0.01	0.01	0.01	1.5	0.01	0.01	0.01	0.01	0.01	0.01	1	0.01	4	0.01	3	3	0.01	1	6	3	2	0.01
2.1.2.1	Glycine hydroxymethyltransferase	17527.9	18501.4	17923	17958.3	17938	18759.9	18438.2	18221.3	18358.2	18932.9	18348.8	17808.4	18473.4	17756.4	18663.7	18141	18875.5	18386	18671.8	18763.5	17751.5	18340.1	18114.8	18001.7	17846.3	17431.1	18006.2	18453.9	18105.6	18390	17327.3	18903.6	17487.1	18134.8	18058.1	17304.8	17090.7	17077.8	17512	17395.4
2.1.2.10	Aminomethyltransferase	9152.29	11562.8	8265.37	8608.16	7748.43	9297.09	11332	9689.59	7878.83	11591.6	10945.8	7922.96	7730.25	8395.58	10604.6	9911.33	10708.2	7718.55	11919.2	8182.83	7792.49	6146.98	6073.92	6649.75	7646.03	7203.09	6554.88	6793.6	9981.02	11049.5	8070.04	11732.6	7002.08	5507.17	7361.81	7486.93	8801.36	8948.45	6871	6307.25
2.1.2.11	3-methyl-2-oxobutanoate hydroxymethyltransferase	10756.2	13162.6	11278	11103.9	10693.5	12075.1	12924	12876	12420.5	15873.9	13398.8	11271.8	13296.5	12111.8	14094.9	11355.9	15434.1	12807.3	14322.1	14519.8	9766.05	11719.6	12716.6	9548.55	12929.2	8324.5	12193	12929.9	13272.3	13646.9	9434.3	12381.3	9849.57	10544.9	9968.09	9242.3	10285.1	9709.07	9041.6	7145.91
2.1.2.13	UDP-4-amino-4-deoxy-L-arabinose formyltransferase	0.5	15.25	10.75	10.5	5.25	3.75	17.75	10.5	11	7	11	13.3	3	2	30.75	0.01	0.01	1	17.75	9.75	14.75	7	6	7.5	0.01	65.42	67.5	30.5	7.5	18	17.6	12.5	22	9.25	1	23.25	3	21	23	9
2.1.2.2	Phosphoribosylglycinamide formyltransferase	21477.8	24233.1	21584.1	21762.3	21461.6	23143	25090	23227.6	21747.6	26527.3	25098.7	21687.9	22560	21932.5	24546.8	23587.3	25727.9	22200.8	25937.8	23309.8	21116	20917.7	21208.4	20332	22205.4	20038	21204.8	22138.3	23531.3	24746.3	21117.7	26093.8	20592.5	20397	21321.6	20175	21555.9	20792.6	20334.3	19699.2
2.1.2.3	Phosphoribosylaminoimidazolecarboxamide formyltransferase	25558.8	25889.6	24622.8	25599.7	24852.6	26835.7	27519.5	27078.7	24571	29514.3	29225.4	24523.8	25012.1	26432.4	28255.4	26707.9	28208.8	24004.7	28390.6	26494	22519.6	25139	23377	26949.8	25187.9	21008	23103	25842.7	26714.8	28338.4	22388.2	29449.5	22787.6	23006.1	24824.6	22059.5	23835.7	22655.3	22283	23389.9
2.1.2.5	Glutamate formimidoyltransferase	6601.16	8337.34	5444.83	6045.5	5285.67	6478	8388.5	7409.83	5296.51	9638	8643	5293.17	5714.33	6240.5	8060.33	7682	8544.67	5058	9137.5	6335.34	5180.5	4393.66	4247	4796.66	5663.5	4113.83	4475.83	5036	7430.33	8590.83	5102.5	8947	4374.17	3364.67	4750.42	4650.33	5353	5147	4345	3183
2.1.2.9	Methionyl-tRNA formyltransferase	18111.2	18811.9	18621.5	18496.3	18703	18802.7	18802	18695.2	18502.8	19153.8	18634.3	18506.9	19001.4	18725.9	18992.4	18652	19086.5	18820.3	18805.6	18868.9	18389.2	18708.8	18988.5	18641.2	18792.8	18371.2	18586.3	19150	18549.1	18819.5	18399.8	19384.1	18358.9	19092.2	18831.6	18146	18567.9	18461.8	18330.3	18461
2.1.3.1	Methylmalonyl-CoA carboxytransferase	309	49.5	294.5	438.5	116	384	97.5	86	336	64	232.5	178.5	140	115	180	54	42	210.5	87.5	212	23	351	120.5	97	70	11.5	117	120	137	110	41	151.5	56.5	207	80.5	52	87	47	94.5	457.5
2.1.3.11	N-succinylornithine carbamoyltransferase	5017.8	7277.01	4495.88	4648.23	4028.76	5650.01	7598.5	6332.21	4269.14	8660.41	7641.07	4482.39	4765.45	4761.69	6863.19	6395.87	7724.81	4396.59	8448.31	5615.01	4168.59	3307.24	3107.3	3124.34	4632.14	3092.16	3659.59	4034.69	6505.22	7296.65	3801.59	7808.88	3281.87	2145.77	3665.02	3072.46	4142.26	3810.74	3290.25	1968.01
2.1.3.2	Aspartate carbamoyltransferase	17240.2	17667.4	16465.2	16513.5	16719.8	17531.9	18682.8	16520.7	15690.8	15814.7	17430.3	16623.9	14465.4	15919.9	16718.7	17372	14919.5	14450.1	17434.3	13742.5	17218.5	14722.8	13476.5	17106.7	14330.8	17830.6	14536.2	13981.5	16445.6	17192.5	18157.3	19147.6	17238.9	14115.3	17977.6	17720	17573.4	18307.8	17185	18027.7
2.1.3.3	Ornithine carbamoyltransferase	10589.5	9905.1	12152.7	11390.9	12404.8	11115.8	9519.67	9773.35	12721.7	8159.44	8272.75	12431	12249.3	11189.9	9865.9	9699.15	9249.98	12936.7	8582.6	11244.1	12200.3	13312.9	14033	11990.4	12156.3	13813.3	13431.6	13324.7	9714.56	9077.54	12975.7	9580.24	13349.6	14985.6	12967.8	13301.8	12797.8	13176.1	13562.4	14579.1
2.1.3.6	Putrescine carbamoyltransferase	482.5	302.5	541.5	845.67	333	466.5	107.5	276	349.5	85.17	280.5	380.5	187.75	333.5	273.5	322.5	192	298.5	180	192	234	533	562.67	495	548.5	326.5	130.5	569.67	159.5	210.5	248.5	135	440	516	449	159.5	1082	568.5	301.5	905.5
2.1.3.9	N-acetylornithine carbamoyltransferase	1	0.01	0.01	2	2	0.01	1.5	0.5	0.01	1	0.01	0.01	0.01	0.01	0.01	0.01	0.01	0.01	0.5	0.01	0.01	0.01	1.5	0.01	0.01	1	0.01	0.01	0.01	0.01	0.01	0.01	0.01	0.01	1	0.01	3.5	0.01	0.01	0.01
2.1.4.1	Glycine amidinotransferase	11	10.5	25	8	21	19.5	15.5	3.5	68	6	6	10.5	3	6.5	11	3.5	3	10	16	1.5	9.5	13.5	6	10.5	10	10	13.5	5.5	11	10	5	29.5	22	13.5	31	30.5	68.5	38	5	39
2.10.1.1	Molybdopterin molybdotransferase	2910.7	3805.93	4560.75	4024.99	3915.6	3722.84	2362.7	3864.5	5358.34	4646.14	2806.34	4032.63	6145.83	4281.83	4176.4	2716.83	5652.85	6556.55	3255.7	6690.17	3021.99	5574.14	7042.5	2743.16	5781.43	3483.67	5949.46	6478.33	3999.85	3446.05	2911.29	2444.96	3225.5	6606.34	3047.73	3058.26	3241.86	2941.7	3692	2846.5
2.2.1.1	Transketolase	33108.5	32594.6	34206.4	33455.2	34552.5	33669.5	32442.8	31240.6	32860	26419.9	29623.7	34731.1	31928.9	32009.8	30064.3	32528.1	26663.8	32465.6	29115.9	28739.4	37938.4	32809.6	33449.2	33369	31407.4	41957.3	34230	31599.7	30002.4	30347.9	37992.8	35273.1	37269.1	36453.8	37767.9	38879.4	38348.1	39669.4	38496.2	40651.5
2.2.1.10	2-amino-3,7-dideoxy-D-threo-hept-6-ulosonate synthase	3.5	6	5	0.01	0.01	0.01	1	6	2	0.01	2	0.01	4	0.01	3	0.01	0.01	0.01	0.01	0.01	14	1.5	0.01	3	5	33	0.01	0.01	1	2	17	0.01	11	3	7	1	6	5	7	7
2.2.1.2	Transaldolase	8746.08	8109.19	10263.8	9632.92	10596.2	8694.25	7588.96	8673.06	10232.1	7441.57	6972.18	10541.3	11190.3	10080.3	8646.98	8109.51	8755.51	11479.7	7029.45	10077.4	9767.74	11631.2	12896	10915.6	11168.1	11156.1	12016.8	12079.8	8335.53	8077.38	10213.1	8301.15	11260.2	13258.8	11486	11056.1	10973.6	11055.9	11750.9	12189.6
2.2.1.6	Acetolactate synthase	45426.2	45334.5	50301.5	48156.6	50978.2	48793.5	46258.6	48213.1	51628.2	47313.5	45144.4	51291.8	54477.3	50225	47791.4	47780.2	50350.2	54378.8	45581.7	53467.2	51183.2	55190.8	58139.2	48966.6	53924.3	52274.4	56623.7	56925.9	47009.3	45728.9	48707.5	47625.1	52250.3	58806.5	52488.3	50879	49416.4	47813.7	53209.3	53748.2
2.2.1.7	1-deoxy-D-xylulose-5-phosphate synthase	20677.1	20457.1	20639	20638.9	21218.6	21406.8	20226.2	21483	20407.9	21233.3	21421.4	20245.8	21201.7	21591	21230	21536.4	21000.6	20239.1	20314	21194.3	20193.7	20949.3	20994.7	22393.6	20802.6	19904.2	20781.7	21324.7	20708.5	21157.8	20102.6	20980.2	19747.2	20765.1	21209.4	19946.1	19820	19147.3	20050.4	19705.1
2.2.1.9	synthase	11353.1	16118	11802.8	11862.5	11325.6	13480.4	15708	15395.9	12020.5	21394.1	17766.9	11173.9	14781.8	13275.5	17360.4	14905.7	20325.8	13860.7	18654.3	17009.3	9537.08	11279.2	12598.5	9718.34	14342.4	6704.33	11760.9	13904.5	15698.4	17209.2	8594.18	16263.5	8155.7	10034.9	9404.03	7588.62	9746.27	8241.74	7942.25	5418.84
2.3.1.1	Amino-acid N-acetyltransferase	10869.1	8737.11	12400.1	11920	12366.3	11436.6	10121.5	10138.2	13548.8	8165.74	9042.42	13099.5	12422.2	11991.4	10281.7	9617.48	9775.51	12865.3	8789.22	11655.5	11760.2	14652.4	14248	12141	12486.9	13328.4	13494	13983.6	10239.2	9398.41	12156.1	10109.9	14098.9	15225.7	13770.1	13456.7	12593.3	12644	13305.4	15287.5
2.3.1.101	Formylmethanofuran--tetrahydromethanopterin N-formyltransferase	1	0.01	2	0.01	0.01	0.01	2	0.01	4	0.01	4	0.01	0.01	0.01	0.01	0.01	0.01	0.01	0.01	0.01	0.01	3	2	0.01	0.01	0.01	0.01	0.01	2	0.01	8	0.01	6	6	0.01	2	12	6	4	0.01
2.3.1.109	Arginine N-succinyltransferase	0.01	0.01	0.01	2	0.01	2	0.01	0.01	4	0.01	0.01	0.3	0.01	0.01	0.01	0.01	8	0.01	2	0.01	3	4	8	0.01	0.01	2.17	0.01	0.01	0.01	6	0.1	0.01	0.01	0.01	0.01	0.01	0.01	0.01	0.01	0.01
2.3.1.117	2,3,4,5-tetrahydropyridine-2,6-dicarboxylate N-succinyltransferase	3098.72	3256.99	4352.92	4046.32	4297.83	2943.84	1660	3440.05	4176.95	4056.42	2295.34	3432.13	5759.83	4390.33	3899.67	2421.83	4637.98	5905.27	2396	6062.83	2123.99	5442.6	6712.16	4569	5709.83	2319.67	4992.73	6633.3	3157.42	3022.02	2389.59	1788.16	2810.71	6665.17	2719.26	2248.91	2879.26	2538	3191.5	3247.83
2.3.1.118	N-hydroxyarylamine O-acetyltransferase	11	66	45	2.5	59	33	90	20	36	0.01	27	48.3	21	26	46	25	27	61	68	36	30	47	21	18	16	131.17	67	27	43	65	106.1	76	72	37	43	105	52	93	141	18
2.3.1.12	Dihydrolipoyllysine-residue acetyltransferase	2455.72	2904.49	3731.67	3483.82	3690.08	2815.84	1537.5	3670.55	4498.45	4426.42	2334.84	3760.46	6113.75	4554.33	3920.17	2631.33	5268.98	6108.77	2737.5	6097.83	2798.99	5326.1	7186.83	2853	5996.13	3285.84	5472.93	6312.3	3558.42	3305.02	2306.09	1861.66	3233.71	6276.67	2810.51	2709.58	2803.01	2486.5	3486.25	1911.75
2.3.1.122	Trehalose O-mycolyltransferase	0.01	0.01	0.01	0.01	0.01	0.01	0.01	0.01	0.01	0.5	0.01	0.01	0.01	0.01	0.01	0.01	0.01	0.01	0.01	0.01	0.01	0.01	0.01	0.01	0.01	2	0.01	0.01	0.01	0.01	0.01	0.01	0.01	0.01	0.01	0.01	0.01	6	0.01	2
2.3.1.128	Ribosomal-protein-alanine N-acetyltransferase	17939.2	15283.5	19745.3	18259.8	22245.1	18787.7	16277.8	16323.8	19661.8	11807.7	13709.2	21221.8	18496.7	18077.3	14733.6	17896.1	13408.9	19906.8	13425.5	16225.3	23613.2	20798.7	21737.6	23883.1	18394	26575.2	22440.5	20490.3	15544.1	15069.2	24532.1	18443	24035.2	24657.2	23637.3	24611	21515.1	22091.3	25637.3	27312.6
2.3.1.129	Acyl-[acyl-carrier-protein]--UDP-N-acetylglucosamine O-acyltransferase	15975.4	18504.3	14891.7	15945.3	14229.7	17267.2	18566.5	19460.9	15484.5	25033.5	22090.8	14157.2	17532.2	17897.5	21227.7	18089.7	23166.9	15967	21785.1	20554.3	11099.3	15460.1	14767.9	14604	17502.6	7569.99	14164.4	17274	19428.3	21002.5	10074.1	19555.6	10136.7	12202.5	12379	9483.58	12249.5	10375	9618.67	8095.52
2.3.1.15	Glycerol-3-phosphate 1-O-acyltransferase	21888.7	19668.5	26581.3	25953.7	26698.4	22846.1	19017	21857.2	28216.2	19257.5	17765.3	27201.7	29257.2	25342.3	21629.1	21760.6	23157.3	30483.9	18158.5	27621.5	26982.2	31804	34729.5	26216.2	29493.1	29611.3	30613.7	32356.7	21370.5	20024.3	25460	18588.6	29931	36418	27903.7	27458.8	27629.8	26636.2	28683.4	30493
2.3.1.157	Glucosamine-1-phosphate N-acetyltransferase	5949.44	5273.77	7955.07	7637	7538.96	6905.97	5711	6256.34	8789.84	5936.6	5371.75	7628.87	7943.58	7452.92	6347.56	5426.15	6978.65	8636.39	5449.27	8458.24	7052.79	9509.19	9623.01	7186.53	8292.14	7426.34	7860.92	9555.18	6394.05	5840.22	7350.05	5784.07	8040.74	10289.3	7073.07	6838.34	7572.31	7111.83	6854.19	8277.32
2.3.1.16	Acetyl-CoA C-acyltransferase	445.34	843.99	510.17	343.32	583.83	468.84	1132	493.67	572.33	337.67	328.84	645.76	688	477.83	651.67	416.33	580.98	718.65	850.5	293.33	861.99	293.48	562.83	171.5	408.33	1148.01	390.13	289.8	617.67	693.52	919.19	592.16	895.83	306.67	693.51	922.49	794.01	1271.5	975	385
2.3.1.168	Dihydrolipoyllysine-residue (2-methylpropanoyl)transferase	0.01	0.01	0.01	0.5	0.01	2	3	0.01	5	0.01	1	2	0.67	0.01	0.01	0.01	0.01	4	0.01	0.01	10	2	0.67	0.01	0.3	0.67	0.4	0.01	0.01	1	1	0.01	3	0.01	5	0.01	2	0.01	0.01	7.67
2.3.1.169	CO-methylating acetyl-CoA synthase	99.5	126.5	170.5	94	128.5	116.5	257.5	125	133	50	113	137	132	185.5	67.5	190	64	101	131	69	328	176.5	165	54.5	132	361	145	85	100.5	89.5	281	265	289	198	252.25	356	206	247.5	241.5	170
2.3.1.174	3-oxoadipyl-CoA thiolase	0.01	0.01	0.01	0.01	0.01	0.01	0.01	0.01	0.01	0.01	0.01	0.3	0.01	0.01	0.01	0.01	0.01	0.01	1	0.01	0.01	0.01	0.01	0.01	0.01	0.17	0.01	0.01	0.01	0.01	0.1	0.01	0.01	0.01	0.01	0.01	2	0.01	0.01	0.01
2.3.1.178	Diaminobutyrate acetyltransferase	0.01	0.01	0.01	0.01	1	0.01	0.01	0.01	0.01	0.01	0.01	0.01	0.01	0.01	0.01	0.01	0.01	0.01	0.01	0.01	2	0.01	0.01	0.01	2	0.01	0.01	0.01	0.01	0.01	0.01	10	3	0.01	2	0.67	0.01	4	0.01	5
2.3.1.179	Beta-ketoacyl-[acyl-carrier-protein] synthase II	19061	20011.1	19830.7	19131.5	19586.9	20004.4	20974.5	19717.6	20214.2	20006.5	19378.7	19489.5	19285.9	19318.1	19463.6	19343.4	20116.9	19621.3	20483.6	19793.3	20713.5	19313.9	19433.9	18857	19186.1	19946.2	19316.3	19469.2	20053.7	19373	19947.3	19964.7	20712.3	19449.1	19464	19413.9	19470.3	19319.7	19198.9	18682.5
2.3.1.18	Galactoside O-acetyltransferase	2187.5	1288.58	1638.75	1757	2413.58	1799.92	1345.75	1604.17	1674.83	927.17	1615	2244.64	1625.17	2275.83	1444.42	1958.5	948.5	1637.83	1057.25	1163.08	2429.59	1844.83	2105	2589.33	1561.5	2890.25	2117.5	1927.5	1314.34	1416.66	2296.1	2029.67	2064.83	2219.58	2593.5	2687.5	2162.67	2271	2493	2647
2.3.1.180	Beta-ketoacyl-[acyl-carrier-protein] synthase III	19753.4	21391.7	19542.1	19677.8	19559.7	19577.5	20119.1	19682.1	19491.8	20350.3	19424.1	19452.7	20569.2	19848.4	20772.9	20230.2	20087.5	20292	20269.7	19747.5	19192.1	19385.4	19981.3	19500	19828.1	20440.8	19268	19626.9	19381.8	20429.8	19139.8	19909.8	18998.3	19735.2	19867.2	20374.3	19858.8	20654.1	20089.4	19204
2.3.1.181	Lipoyl(octanoyl) transferase	2178.84	3105.49	3327.92	3044.32	2827.83	2354.84	1650	3359.17	3791.83	4476.17	2023.84	2983.96	5390	3816.83	3481.67	2079.33	5405.98	5648.65	2822	5913.33	2178.49	4588.98	6266.33	2222	5236.63	2170.34	4784.23	5811.3	3408.92	2825.52	1420.59	1231.66	2318.83	5405.67	1880.51	1728.66	2141.26	1703	2426	888
2.3.1.182	(R)-citramalate synthase	4463.8	6264.01	3969.88	4275.73	3658.76	5141.01	6959.5	5955.71	3860.14	8356.41	7389.07	3933.39	4346.45	4448.19	6338.19	6179.87	7293.81	3848.59	7865.31	5405.01	3747.09	3140.74	2898.8	2953.34	4390.64	2325.66	3398.59	3873.69	5950.22	6874.15	3359.09	7388.88	2783.37	2048.27	3262.52	2510.46	3753.26	2991.74	2652.25	1766.51
2.3.1.183	Phosphinothricin acetyltransferase	8244.98	7028.01	9710.4	9083.01	9881.28	8185.63	7748.3	8076.59	9990.01	6858.3	6779.91	10021.7	10603.4	9622.84	7847.24	7981.32	8199.47	10570.5	6764.32	9572.5	10189	11422.2	11961.1	9980.11	10749.4	11041.5	11477.4	11573.7	8003.78	7362.42	9691.78	7372.95	11193.8	12791.9	10434	10294.3	9798.04	9647.38	10906.3	11804.1
2.3.1.184	Acyl-homoserine-lactone synthase	0.01	0.01	0.01	0.01	0.01	0.01	0.01	0.01	4	0.01	0.01	0.01	0.01	0.01	0.01	0.01	0.01	0.01	0.01	0.01	0.01	0.01	0.01	0.01	0.01	0.17	0.4	0.01	0.01	4	0.01	0.01	3	0.01	0.01	0.01	0.01	0.01	0.01	2
2.3.1.187	Acetyl-S-ACP:malonate ACP transferase	0.01	0.01	2	0.01	0.01	2	0.01	0.01	2	0.01	0.01	0.01	0.01	0.01	0.01	0.01	0.01	0.01	1	0.01	0.01	2	2	0.01	0.01	1	0.01	0.01	0.01	3	0.01	0.01	0.01	2	0.01	0.01	2	0.01	0.01	0.01
2.3.1.189	Mycothiol synthase	0.01	0.01	27.5	0.01	3	12	2	14	2	5.5	5	11	0.01	9	0.01	0.01	0.01	0.01	0.01	3	0.01	4	6	6	6	1	3	0.01	6	0.01	26	12	0.01	0.01	10	10.67	1	8	2	10
2.3.1.19	Phosphate butyryltransferase	6285.66	8273.42	5255.74	5624.17	5232.74	6776.74	8450.09	7327.5	5178.31	9509.84	8740.51	5228.34	5719.83	6147	8049.75	7656.84	8459.99	5176.33	9355.92	6345.76	5033.91	4203.98	4014.16	4768.51	5365.17	3614.42	4363.33	4921.5	7427.51	8326.33	4822.52	9213.84	4154.18	3247.09	4899.82	4296.25	4956.17	4940.99	4042.15	3214.66
2.3.1.191	UDP-3-O-(3-hydroxymyristoyl)glucosamine N-acyltransferase	10552.6	12940.7	10522.5	10710.6	9642.25	11332.4	11601.3	12199.7	11493.1	15390.2	12969.7	9930.52	12702.4	11836.9	13951.7	10835.9	14784.1	11978.8	13551.8	14051.2	7219.09	11248.2	11311.3	9052.99	12212.3	5807.83	10284.8	12209.3	12409.8	13139.7	7110.02	11311.7	7355.86	9468.28	8563.03	7288.12	8269.36	8007.24	7296.92	5710.51
2.3.1.193	tRNA(Met) cytidine acetyltransferase	839.84	1088.49	2151.17	1941.32	2035.83	1257.34	98	2159.17	2823.33	3300.17	1169.84	1823.46	4444.83	2797.33	2337.17	1234.83	4181.48	4417.65	1335	5130.33	961.49	3987.98	5484.66	1574.5	4448.83	410.67	4029.33	5203.16	2062.67	1623.52	182.09	151.66	1100.83	4886.67	919.51	355.49	935.51	27	1045.5	339.83
2.3.1.20	Diacylglycerol O-acyltransferase	0.01	0.01	0.01	0.01	0.01	2	0.01	0.01	0.01	0.5	0.01	0.01	0.01	0.01	0.01	0.01	0.01	0.01	0.01	0.01	0.01	0.01	0.01	0.01	0.01	2	0.01	0.14	0.01	0.01	0.01	0.01	0.01	0.01	2	0.01	0.01	6	2	5
2.3.1.201	UDP-2-acetamido-3-amino-2,3-dideoxy-glucuronate N-acetyltransferase	915.5	1686.83	796.67	697.5	656.33	758.67	914.33	496	775.33	492.67	382	673.67	745.17	462	832.67	583	338	757.33	770	407.33	701.34	315.33	476.17	382.33	451.33	975	440	239	561.17	696.33	1066	439	658	362	726.5	1074.5	699.67	1268	950	515
2.3.1.202	UDP-4-amino-4,6-dideoxy-N-acetyl-beta-L-altrosamine N-acetyltransferase	1	0.01	2	0.01	7	0.01	6	0.01	0.01	2	2	0.01	3	0.01	3	0.01	0.01	0.01	4	0.01	3	0.01	0.01	2	0.01	0.01	6	0.01	0.01	4	0.01	0.01	1	5	3	3	0.01	0.01	2	0.01
2.3.1.203	UDP-N-acetylbacillosamine N-acetyltransferase	1	1	2	0.01	7	0.01	6	0.01	0.01	2	2	0.01	3	0.01	3	0.01	0.01	0.01	4	0.01	3	0.01	0.01	2	0.01	0.01	6	0.01	0.01	4	2	0.01	1	5	3	3	0.01	0.01	12	0.01
2.3.1.204	Octanoyl-[GcvH]:protein N-octanoyltransferase	0.01	0.01	2	0.5	2	0.01	3	0.01	0.01	0.01	1	0.01	0.01	0.01	0.01	0.01	0.01	4	2	0.01	5	0.01	0.01	2	0.3	0.01	0.01	0.01	0.01	0.01	1	0.01	3	0.01	2	0.01	2	0.01	0.01	0.01
2.3.1.207	Beta-ketodecanoyl-[acyl-carrier-protein] synthase	0.01	0.01	0.01	0.01	0.01	2	0.01	0.01	0.01	0.01	0.01	0.01	0.01	0.01	0.01	0.01	0.01	0.01	0.01	0.01	0.01	2	0.01	0.01	0.01	1	0.01	0.14	0.01	0.01	0.01	0.01	0.01	0.01	2	0.01	0.01	0.01	0.01	0.01
2.3.1.210	dTDP-4-amino-4,6-dideoxy-D-galactose acyltransferase	2.84	7.49	7.17	5.32	1.83	5.34	0.01	3.17	6.33	3.17	5.84	5.46	11.83	8.33	5.17	0.83	16.48	13.65	6	6.33	3.49	4.98	5.66	4.5	1.83	1.67	6.33	11.16	7.67	4.52	3.09	2.66	4.83	2.67	2.51	1.49	3.51	0.01	5.5	0.83
2.3.1.222	Phosphate propanoyltransferase	0.01	0.01	0.01	6	10	0.01	0.01	0.01	0.01	2	0.01	0.01	0.01	0.01	0.01	0.01	0.01	6	4	2	0.01	0.01	0.01	0.01	0.01	0.01	2	0.01	0.01	0.01	0.01	5	0.01	0.01	9	0.01	0.01	0.01	0.01	4
2.3.1.223	3-oxo-5,6-didehydrosuberyl-CoA thiolase	0.01	0.01	0.01	0.01	0.01	0.01	0.01	0.01	0.01	0.01	0.01	0.3	0.01	0.01	0.01	0.01	0.01	0.01	1	0.01	0.01	0.01	0.01	0.01	0.01	0.17	0.01	0.01	0.01	0.01	0.1	0.01	0.01	0.01	0.01	0.01	0.01	0.01	0.01	0.01
2.3.1.226	Carboxymethylproline synthase	0.01	0.01	0.01	0.01	0.01	0.01	0.01	0.01	0.01	0.01	0.01	0.01	0.01	0.01	0.01	0.01	0.01	0.01	0.01	0.01	0.01	0.01	0.01	0.01	0.01	1	0.01	0.01	0.01	0.01	0.01	0.01	0.01	0.01	0.01	0.01	0.01	3	0.01	1
2.3.1.233	1,3,6,8-tetrahydroxynaphthalene synthase	0.01	0.01	0.01	0.01	0.01	0.01	0.01	0.01	0.01	0.01	0.01	0.01	0.01	0.01	0.01	0.01	0.01	0.01	0.01	0.01	0.01	0.01	0.01	0.01	0.01	0.01	0.01	0.01	0.01	0.01	0.01	0.01	0.01	0.01	0.01	0.01	0.01	2	0.01	0.01
2.3.1.234	N(6)-L-threonylcarbamoyladenine synthase	20008.2	21033.4	20895.5	20324.5	20800.8	21126.4	22453.9	20705.7	21577.3	20579.2	20569.2	21480.3	20486	20946.1	21050.7	20484.4	20729.3	20574.8	21470.2	20162.8	21967.5	21076.1	20774.3	20029	20419.1	21974.6	20034.8	20948.7	20940.3	20907.2	22163	21844	22392.4	20760.8	21845.2	21775.9	21595.6	21976.3	21046.7	20757.2
2.3.1.235	Tetracenomycin F2 synthase	0.01	0.01	0.01	0.01	0.01	0.01	0.01	0.01	0.01	0.01	0.01	0.01	0.01	0.01	0.01	0.01	0.01	0.01	0.01	0.01	0.01	0.01	0.01	0.01	0.01	0.01	0.01	0.01	0.01	0.01	0.01	0.01	0.01	0.01	0.01	0.01	0.01	2	0.01	0.01
2.3.1.241	Kdo(2)-lipid IV(A) lauroyltransferase	10840.6	11727.7	10813.5	11411.1	9672.25	11814.5	12412.5	12592.5	11998.7	15497.1	13835.6	10664.4	12736.8	12747.7	14428.7	10641.5	15074.5	11963.6	13869.8	14418.8	6971.42	12725	11543.8	9376.48	12548.5	5463.5	10288.3	13003.5	12981.4	13488.5	7215.86	12313.4	8066.52	9830.12	9409.03	7437.29	8712.61	8193.74	7276.09	6605.18
2.3.1.242	Kdo(2)-lipid IV(A) palmitoleoyltransferase	0.01	0.01	0.01	2	0.01	0.01	0.01	0.01	0.01	0.01	0.01	0.3	0.01	0.01	0.01	0.01	0.01	0.01	1	0.01	0.01	0.01	0.01	0.01	0.01	0.17	0.01	0.01	0.01	0.01	0.1	0.01	0.01	0.01	0.01	0.01	0.01	0.01	0.01	0.01
2.3.1.243	Lauroyl-Kdo(2)-lipid IV(A) myristoyltransferase	839.84	1088.49	2152.17	1941.32	2075.83	1257.34	102	2159.17	2824.33	3300.34	1169.84	1823.46	4444.83	2797.33	2337.17	1234.83	4181.48	4417.65	1335	5130.33	961.49	3987.98	5484.66	1576.5	4448.83	410.67	4029.33	5203.16	2062.67	1623.52	182.09	151.66	1100.83	4886.67	919.51	359.49	935.51	27	1053.5	339.83
2.3.1.28	Chloramphenicol O-acetyltransferase	7490.77	12182.8	7897.81	7653.84	8448.78	10748.9	13891.9	10196.4	8279.88	15090.2	14075.1	8715.41	8623.42	7739.68	12321	11663.5	13861.1	8623.88	15146.2	9990.58	8315.8	6510.77	6569.44	7450.97	8590.67	7038.59	7821.17	8469.52	10976.4	13124.6	7965.18	15168.6	6572.79	5241.13	7705.68	7079.5	8378.87	7482.88	7588.26	7281.48
2.3.1.29	Glycine C-acetyltransferase	6718	7086.33	5129.5	5124.32	5403	5429.34	6028.5	5547.5	4964.34	4938	5467.34	5049.13	4391.16	6310.83	6250.5	4879.83	4246.15	4321.15	5642	3939.67	3934.99	4339.14	3642.16	5975.16	4148.33	4790	3433.56	4062.16	5320	5619.85	4932.09	4648.66	4441	3396.84	5571.43	5755.99	4806.51	6439	4982.5	3762.83
2.3.1.30	Serine O-acetyltransferase	20216.1	18827.5	19630.1	20043	20347.5	20411	18591	20586.8	19082.3	20519.2	20460.1	19345.5	20039.8	20964.9	20012.7	20434.7	19950.6	19231.8	19100.1	20406.7	19251.7	20485.7	19800.9	23511	20149.7	18433.3	19140.8	21117.7	19773.8	19891.2	18182.3	20377.8	18933	20364.3	19862.3	17698.4	18999.7	17746.6	18913.1	20078
2.3.1.31	Homoserine O-acetyltransferase	265	563	386	211	311	322.5	586	231.5	329.5	234.67	193	353	277.5	243	384.5	198.5	197	394.5	500.5	218	299	160	258.5	117.5	151.5	654	185.3	134.14	359.5	326	512.5	234	386	113	328.5	467.17	373.5	692.5	501.5	157.5
2.3.1.35	Glutamate N-acetyltransferase	8641.11	6999.02	9132.15	8549.67	9607.88	8808.22	8572.25	7096.01	9033.49	4199.44	6675.58	9836.08	7078.85	7893.09	6554.15	7796.15	4800.33	7597.23	6243.02	5653.16	10422.7	8794.38	7932.86	9793.54	7189.31	11985.2	8733.76	7692.35	6968.73	6663.19	11228.3	8832.91	11539.6	9520.55	11311.3	11655.9	10475.5	11252.3	11317.4	13640.6
2.3.1.37	5-aminolevulinate synthase	4	0.01	10	9	4	2	2	3	0.01	0.01	4	14	11	6	7	0.01	0.01	9	0.01	8	10	4	22	0.01	5	10	0.4	4	1	9	3	10	3	0.01	3	2	4	0.01	1	2
2.3.1.39	[Acyl-carrier-protein] S-malonyltransferase	17923.8	18644.6	18254.4	18335.8	18401	18556.5	18527	18533.2	18446.2	19106.7	18457.8	18247.5	18939	18542	18865.9	18743.6	19035	18678	18690.4	18875.2	18359.6	18630.1	18712.6	18725.7	18710.1	18248.8	18213.8	18970.4	18292.6	18700.9	17767.7	18908.3	18272.7	18895.9	18694	17977.9	18256.2	18067.9	18031.6	18352.4
2.3.1.40	Acyl-[acyl-carrier-protein]--phospholipid O-acyltransferase	32	70	32	25	85	30	62	32	136	82	32	55.3	21	17	35	20	149	82	181	155	7	47	62	12	61	17.17	33	37	184	56	73.1	52	45	33	16	28	77	11	8	2
2.3.1.41	Beta-ketoacyl-[acyl-carrier-protein] synthase I	5013.34	4955.23	5231.04	4649.04	5611.07	4780.58	2036.9	5992.41	5423.19	6173.98	4817.32	4088.42	7418.23	6865.79	6047.73	4363.11	6050.92	6617.21	3679.44	8272.97	3300.85	6659.04	7796.36	6765.16	7111.89	2548.48	6034.99	7552.3	4925.5	4682.82	2769.05	1759.28	2635.01	7064.55	3861.49	2856.63	3036.5	2417.66	3087.5	2671.07
2.3.1.46	Homoserine O-succinyltransferase	15593.2	15061.8	16162.4	16302.6	16644.5	16393.7	16263	16835.4	16018.8	17417.1	17080.2	16240.2	16917.1	17058.3	16756.8	16971	17399.6	16487.5	16336.6	17281.5	16236.3	17227.4	17378.7	17249	17309.5	15251.9	16724.3	18117.9	16350.4	16568.5	15610.9	17471.5	16045.5	17478	16710.7	15359.7	16251.1	14996.1	15770.9	16591.9
2.3.1.47	8-amino-7-oxononanoate synthase	2906.84	3819.99	3967.92	3489.32	3521.83	2752.34	2547.5	4030.67	4729.83	5080	2548.84	3650.26	5838.83	4206.33	4108.67	2573.33	6015.98	6163.65	3729	6393.33	2692.49	4972.98	6758.16	2445.5	5790.33	2739.17	5662.13	6034.3	4195.92	3657.02	2069.19	1825.66	2800.33	5582.67	2091.26	2359.99	2758.26	2333.5	3037.5	1311.83
2.3.1.48	Histone acetyltransferase	598.5	269	584	913	339.5	365	189.5	279.5	331.5	113	344	384	214	385.5	310	278.5	137	325.5	133.5	209.5	173.5	569	419.5	460.5	522	281	113	478.5	194.5	222.5	209.5	113	597.5	746	442.5	254.5	1138	991.5	249.5	976.5
2.3.1.50	Serine C-palmitoyltransferase	0.01	0.01	0.01	0.01	0.01	0.01	0.01	0.01	0.01	0.01	0.01	0.01	0.01	0.01	0.01	0.01	0.01	0.01	0.01	0.01	0.01	0.01	0.01	0.01	0.01	0.01	0.01	0.01	1	0.01	0.01	0.01	0.01	0.01	0.01	0.01	0.01	0.01	0.01	0.01
2.3.1.51	1-acylglycerol-3-phosphate O-acyltransferase	20967.2	21058.4	21886.5	21126.3	22488	21561.2	22620.7	21705.4	21606.3	20716	21081.3	22387.4	22021.5	21921.3	21062.9	21965.5	21228	21855.7	21304.1	20934.6	23541.7	21789.3	22584	21680.7	21561	24196	22684.9	21810.2	21399.5	21165.4	23132.5	22594.3	23979.8	22690.8	23651.3	23403.6	22419.3	22656.3	23564.2	22427.3
2.3.1.54	Formate C-acetyltransferase	20613.5	18395	20692	21392.2	22089	20814.8	19369.6	20025.9	19867.9	19132.7	19910.4	21280.7	20017.9	20926.8	19890.7	20756.2	19420.4	20590.6	18790.7	20024.8	21063.9	22103.9	22312.8	25293.8	21286.6	22076.5	21192	23101.1	19003.2	19973.1	20708.8	22484.2	21723.7	23804.1	22439	20938.6	22891.6	20655.5	22218.4	25731.6
2.3.1.57	Diamine N-acetyltransferase	9239.69	10777	7738.67	8308.75	8180.31	9347.91	10537.3	10030.7	7405.76	11947.2	11305.2	7914.43	8283.95	9082.31	10697.2	10319.4	10627.9	7604.05	11454.6	8427.78	7874.08	6546.51	6633.41	8366.68	7884.73	6896	7159.45	7181.76	9941.91	11083.8	7727.54	11821.4	6619.81	5583.02	7852.81	7362.34	7825.58	7850.65	7226.08	5691.31
2.3.1.59	Gentamicin 2'-N-acetyltransferase	0.01	0.01	0.01	0.01	0.01	0.01	0.01	0.01	0.01	0.01	0.01	0.01	0.01	0.01	0.01	0.01	0.01	0.01	0.01	0.01	0.01	0.01	0.01	0.01	0.01	0.01	0.01	0.01	0.01	0.01	0.01	0.01	0.01	0.01	0.01	0.01	0.01	0.01	0.01	3
2.3.1.61	Dihydrolipoyllysine-residue succinyltransferase	1369.84	2424.99	1347.92	1033.82	1102.83	1197.34	1556.5	957.67	1195.33	773.17	639.84	1132.46	1217	869.83	1331.67	803.33	531.98	1244.65	1389	642.33	1062.99	641.48	1001.33	519.5	776.63	2005.84	608.73	503.8	1028.42	1172.52	1612.09	621.16	1227.83	532.17	1062.51	1855.16	1308.26	2205.5	1799	698.5
2.3.1.7	Carnitine O-acetyltransferase	0.01	0.01	0.01	0.01	0.01	0.01	0.01	0.01	0.01	0.01	0.01	0.01	0.01	0.01	0.01	0.01	0.01	0.01	0.01	0.01	0.01	0.01	0.01	0.01	0.01	0.01	0.01	0.01	0.01	0.01	0.01	0.01	0.01	0.01	2	0.01	0.01	0.01	0.01	1
2.3.1.79	Maltose O-acetyltransferase	14255.6	15013	14044.4	13022.2	15294.7	14804.7	17331.3	15267.6	12894.4	14561.4	15556.1	14083.1	12381.3	14438	14043	16020.3	14271.7	12320.2	16105.4	12094.3	16761.8	11798.9	11646.7	16504.3	12255	15756.7	12901.5	12229.9	15127.7	15420	16150.5	19111.7	15382	12043.6	15620.1	14979.2	14016.2	14355.3	14978.7	15172.4
2.3.1.8	Phosphate acetyltransferase	18613.9	19427.5	18865.5	18564.5	19792.5	19115.2	19611.2	19507.6	18547.3	19489.5	18812.5	19408.8	19451.2	19663.9	19550	19653.3	19612.3	19509.1	19425.8	18915.2	19739.1	19196.1	20080.8	19923.9	19511.3	19881.9	19308.4	20093.7	19051.8	19330.3	19688.3	20569.8	19626.3	20109.5	20308.3	19657.2	19997.8	19822.3	19799.8	19410
2.3.1.81	Aminoglycoside N(3')-acetyltransferase	344.5	236	241.2	378.33	378	368.5	194.5	197.67	312.5	233.5	143.5	276.5	231.67	184	248	279	94	289.84	173	191.17	340.5	340.5	331.5	439.5	261.3	474.83	547.17	250.1	192.5	258.5	405.17	225.17	426.5	535.17	424.75	463	401.17	435.5	492.33	642.83
2.3.1.82	Aminoglycoside 6'-N-acetyltransferase	69	75.33	99	58.33	107	113	51	59	105	79	60	60	59	71	71	73	32	82.67	44	65.67	65	48	99	41	39	82.5	113.67	33	61	57	140	151	85	105.67	69	101	141	108	141.33	166.33
2.3.1.86	Fatty-acyl-CoA synthase	0.01	0.01	0.01	0.01	0.01	0.01	0.01	0.01	6	0.01	0.01	0.01	9	0.01	0.01	0.01	0.01	0.01	0.01	0.01	0.01	0.01	0.01	0.01	0.01	0.01	0.01	0.01	0.01	0.01	0.01	0.01	0.01	0.01	0.01	0.01	12	0.01	0.01	0.01
2.3.1.89	Tetrahydrodipicolinate N-acetyltransferase	1100.38	272	908.25	1358.5	1144.25	694	190	460.38	432.12	194.25	532	607	359.67	689	456	494	100	516.62	99	456	430	996.12	492.67	2534	674.5	514.67	338	1004	245	489.5	417	798.5	899.88	1292.5	823	364.75	1054.25	821	869.5	2241.42
2.3.1.9	Acetyl-CoA C-acetyltransferase	8028.28	8171.2	8301.66	8183.17	8375.93	8320.16	8649.24	7050.54	8493.94	4688.54	6428.18	9532.97	7523.58	7945.99	7240.8	7844.34	5309.21	7977.91	7155.74	5121.67	10720.7	8463.4	7831.5	7931.33	7114.8	13637.2	7941.89	7043.07	7079.63	7384.41	11025.4	8806.6	11546.2	8888.01	11153.4	12114.1	11038.7	12556.4	11481.8	12316.4
2.3.2.10	UDP-N-acetylmuramoylpentapeptide-lysine N(6)-alanyltransferase	16	2	5	6	5.5	8	8	5	15.5	6	4	4	11	11	10	13	5	4	2	1.5	3	18	8	8	4	22	16	8	6	5	8	7.5	12.5	18	37	19	4	11	13	22.5
2.3.2.13	Protein-glutamine gamma-glutamyltransferase	2.5	0.5	0.01	4	1	2	3	0.01	0.01	2	0.01	0.01	5.67	0.01	0.01	2	6	0.01	3	0.01	0.01	0.01	3.17	0.01	2.3	15.67	0.01	0.01	2	2	0.01	40	2	5	5.5	6	2	1.5	3	1.67
2.3.2.16	Lipid II:glycine glycyltransferase	0.01	0.01	0.01	0.01	0.01	0.01	0.01	0.01	0.01	0.01	0.01	0.01	0.01	0.01	0.01	0.01	0.01	0.01	0.01	0.01	2	0.01	0.01	0.01	0.01	0.01	0.01	0.01	0.01	0.01	0.01	0.01	3	0.01	0.01	0.01	0.01	0.01	0.01	0.01
2.3.2.17	glycyltransferase	11	0.01	3	2	5	0.01	0.01	1	5	0.01	0.01	4	6	5	4	4	0.01	2	0.01	0.01	7	12	6	8	0.01	8	5	8	3	3	0.01	6	11	10	20	4	0.01	1	10	15
2.3.2.18	glycyltransferase	0.01	0.01	0.01	0.01	2	0.01	0.01	0.01	0.01	0.01	0.01	0.01	0.01	0.01	0.01	0.01	0.01	0.01	0.01	0.01	4	0.01	0.01	0.01	0.01	0.01	0.01	0.01	0.01	0.01	0.01	0.01	3	0.01	0.01	0.01	0.01	0.01	0.01	0.01
2.3.2.2	Gamma-glutamyltransferase	1008	726	823.25	945.5	612	861	1580.5	766	1285	521	921	1413.8	870.67	1204.5	1346	515	597.5	753.5	1114	592	501	1526	805.17	590	904.3	1217.51	521.8	964	916.25	1130	803.1	986	1471	602	1624.5	1458	1211.25	1689	1065	1041.67
2.3.2.27	RING-type E3 ubiquitin transferase	0.01	1	0.01	1.67	0.01	0.01	0.01	0.01	0.01	0.67	0.01	0.01	0.01	0.01	0.01	0.01	0.01	0.01	0.01	0.01	0.01	0.01	1.67	0.01	0.01	0.01	0.01	1.67	0.01	0.01	0.01	0.01	0.01	0.01	0.01	0.01	0.01	0.01	0.01	0.01
2.3.2.3	Lysyltransferase	5.88	9	17.25	8.25	13.25	8	1.5	9.38	4.12	2.25	5	9	18	4	13.5	2	8	6.62	3	11	25	7.12	10	8	7.8	37	4.4	3	8	5.5	13	9	13.88	7.5	12.75	6.25	13.75	5.25	17.25	20.75
2.3.2.6	Leucyltransferase	3534.39	6630.75	3619.35	3363.05	3239.59	4830.1	6784.75	4704.13	3670.97	7349.41	6497.91	3563.35	4026.03	3343.77	6170.86	5223.2	6588.79	3962.74	7467.81	4610.34	2984.08	2413.22	2550.71	1859.09	3609.57	2584.58	2865.07	3067.39	5164.64	6245.92	3323.43	6814.54	2470.45	1589.94	3121.03	3026.45	3312.52	3647.49	2745.5	1582.09
2.3.2.8	Arginyltransferase	11.5	7.5	26.5	20	23	13.5	18.5	13.5	8	10	6	23	18.5	6.5	22.5	11	16	17.5	7	11	19	14.5	35	6.5	14.5	28	18.9	11.64	8.5	27	6	31.5	21	22	45	12.5	17.5	10	16	30.5
2.3.3.1	Citrate (Si)-synthase	11981.4	13151.1	14309.7	12578.2	14520.5	12348.5	11432.7	11676.4	13581.8	9307.62	8883.01	13919.3	14250.9	12234.2	10691.2	12343	11160.1	14978	10074.7	12082.9	15599	13512.3	15595.1	13520.5	13621.4	17423.7	15294	13894.4	11362	10429.4	16013.4	10729.3	16134.3	16988.5	15462.5	15847.8	14744.2	15630.8	16717.2	16320.3
2.3.3.10	Hydroxymethylglutaryl-CoA synthase	19.88	9	30.25	19	37.25	23	2.5	8.38	17.62	10.75	17	20	29.25	27	47	9	5	30.62	13.5	18.5	4	24.62	10.5	14	12	11	19	13	18	12.5	11	15	12.88	31.5	22	14.25	18.25	12	19.5	28.75
2.3.3.13	2-isopropylmalate synthase	16058.4	17492.8	17676.1	16754.1	17309.8	17497.5	18198.7	17236.8	18202.1	17582.8	16813.4	17800.7	17543.6	16706.2	17285.9	17179	18140.6	18090.8	18117.1	17818.6	17881.4	17314.6	18065.8	15591.4	17502.7	18025.2	17973.6	17969.4	17494.8	17212.9	18133.2	18724.7	18060.1	18109.8	17632.7	17698.4	18047	17878.7	17735.5	17887.5
2.3.3.14	Homocitrate synthase	177.12	68.37	166.64	192	171.28	155.28	85.98	159.58	140.14	69.52	112.14	147.14	170.67	169.86	95.8	305.28	71.68	171.39	89.54	131.14	252.78	164.08	132.72	196.42	192.3	222	102.38	102.42	105.42	114.4	178.21	48.46	142.72	210.58	184.82	198.2	244.59	195.68	125.72	229.64
2.3.3.15	Sulfoacetaldehyde acetyltransferase	189	84	101	134	52	83	80	64	86	43	73	106	103	115	78	151	90	98	43	55	100	126	106	96	88	271	104.8	103	49	61	87	40	94	121	119	198	117	59	139	104
2.3.3.5	2-methylcitrate synthase	0.01	0.01	0.01	3	3	2	3	1.5	2	0.5	0.01	2.3	2	0.01	2	1	0.01	0.01	0.01	0.01	0.01	2	3	0.01	2	2	2	3.14	0.01	5	0.1	0.01	5	0.01	23	0.01	2	0.01	3	12
2.3.3.9	Malate synthase	6	0.01	41	11.5	8	17	8	17.5	13	5.5	10	29.6	9.67	12	9	1	0.01	16	1	8	13	8	32.67	6	16	18.84	5.4	9.14	6	15	27.2	25	8	7	33	14.67	13	8	9	24.67
2.4.1.1	Glycogen phosphorylase	21717.9	21165.4	20689.5	20871.8	21348.4	21492	22136.9	19922	19113.7	17561.7	20419.3	21179.4	18373.8	19597.1	19628.3	21634.3	17236.3	18391.1	19854.6	16341.9	22342.2	18853	17704.2	22254.7	18195.8	23862.2	19336.3	17778.7	19327.7	20100.2	23247.3	22693.2	22711.9	19592.1	24024.2	23430.1	23222.2	24055	23430.2	24990.6
2.4.1.10	Levansucrase	0.01	0.01	0.01	0.01	0.01	0.01	0.01	0.01	0.01	0.01	0.01	0.01	0.01	0.01	0.01	0.01	0.01	0.01	0.01	2	0.01	0.01	0.01	0.01	0.01	0.01	0.01	0.01	1	0.01	0.01	5	1	0.01	0.01	0.01	0.01	0.01	0.01	0.01
2.4.1.11	Glycogen(starch) synthase	1070	1639	848	728.5	659	789	887	525.5	818	480	435	740.5	820	556.5	902	700	381	812	762	416	602.5	419	557.5	403	503.5	1162.5	514	327	563	737.5	1036.5	402	655.5	439	762.5	1206	727	1195	1011	503
2.4.1.12	Cellulose synthase (UDP-forming)	19.5	51.42	40.75	14.5	34.25	44.75	71.75	39.5	61	43	40	20.3	30.17	23	33.75	25	63	47.67	92.75	56.75	65.75	34	33	38.5	35	92.42	79.5	15.5	68.5	22	80.27	34	86	100.25	33	51.25	47.17	61	122	70
2.4.1.129	Peptidoglycan glycosyltransferase	6245.61	5909.84	8310.73	7805.65	7944.54	6861.06	5691.58	6827.17	8281.49	6028.27	5310.59	7952.71	8894.25	7550.92	6119.82	6417.31	6997.31	9395.38	5488.19	8610.49	9110.88	9163.53	10814.9	6348.38	8814.97	8865.59	9596.52	9579.51	6613.32	5505.71	8290.38	5571.73	8523.91	11034.2	7787.99	7971.59	8181.23	7505.33	8351.01	7966.31
2.4.1.14	Sucrose-phosphate synthase	0.01	0.01	0.01	0.01	0.01	0.01	0.01	0.01	0.01	0.01	2	0.01	0.01	0.01	0.01	0.01	0.01	0.01	0.01	0.01	0.01	0.01	0.01	0.01	0.01	0.01	0.01	0.01	0.01	0.01	1	0.01	3	0.01	0.01	0.01	3	0.01	0.01	0.01
2.4.1.144	Beta-1,4-mannosyl-glycoprotein 4-beta-N-acetylglucosaminyltransferase	58.5	175.25	57.25	43.5	29.25	50.75	78.25	60.5	73	43	61	77	90	30	52.75	50	33	106.5	53.25	49.75	191.75	85.5	80	24.5	72	184.25	234.5	86	81.5	79	80.5	42.5	88	96.25	80	146.25	125.5	139	211	64
2.4.1.15	Alpha,alpha-trehalose-phosphate synthase (UDP-forming)	326.25	311.75	271.75	263	208	159.75	277.75	179.75	283.5	144	207.5	308.8	220.25	186.25	158.5	250	120.5	251	206	152	348.5	170.5	256.25	106.25	221.5	513.42	310.15	99.64	217	206.75	399.85	103	262.25	135.5	191	426.67	331.5	311.75	427.25	251.75
2.4.1.161	Oligosaccharide 4-alpha-D-glucosyltransferase	50	52	56	41	38	37	68	5	30	39	23	49	6	30	45	42	11	62	18	9	65	28	82	28	14	110	22	31	50	39	96	21	94	25	41	42	100	41	52	24
2.4.1.18	1,4-alpha-glucan branching enzyme	20657.6	20688.2	19734.9	19244.7	20760	20960.8	22307.4	19353	18956.5	17443.4	19957.3	20533.6	17309.1	19028.4	18973.7	20703.4	16997.3	17552.1	20011.8	15957.8	21901.5	17758.3	16731	21057.5	17268.3	22873.8	18631.2	16936.6	19223	19625.2	22912.7	22476.4	22022.4	17905.9	22723.5	22618.8	21610.8	22819.8	22234.1	23106.8
2.4.1.180	Lipopolysaccharide N-acetylmannosaminouronosyltransferase	2.84	7.49	7.17	5.32	1.83	5.34	0.01	6.17	6.33	3.17	5.84	5.46	11.83	8.33	5.17	0.83	16.48	13.65	6	6.33	3.49	7.98	5.66	4.5	1.83	1.67	6.33	11.16	7.67	4.52	3.09	2.66	4.83	2.67	2.51	1.49	3.51	0.01	5.5	0.83
2.4.1.182	Lipid-A-disaccharide synthase	9772.13	11580.3	9890.8	10228.6	9111.92	10705.7	10958	11802.7	10859.8	15046.6	12667.7	9451.35	12091.8	11453.9	13253	10358.9	14531.1	11389.4	12957.8	13757.8	6819.75	11033.9	10977.6	8740.66	11837	5164.83	9937.82	12041.3	11987.1	12587.3	6334.02	11003.7	6976.86	9183.78	8033.03	6403.12	7847.69	7023.24	6599.92	5274.01
2.4.1.187	mannosaminyltransferase	3372.22	3348.94	3994.07	3856.34	3719.55	4033.31	4407.49	3143.95	4815.58	1962.01	3227.07	4421.74	3311.33	3442.42	3347.56	3386.81	2591.68	3356.29	3312.77	2522.23	4368.65	4200.61	3440.69	2673.69	3083.57	5412.67	3243.19	2893.05	3442.63	3473.03	4646.61	3663.9	5412.18	3717.13	5092.41	5413.1	4462.47	4978.84	4464.2	5135.91
2.4.1.19	Cyclomaltodextrin glucanotransferase	0.01	0.01	0.01	0.01	0.01	0.01	1	0.5	0.01	0.01	0.01	0.01	0.01	0.01	0.01	0.01	0.01	0.01	0.01	0.01	0.01	0.01	0.01	0.01	0.01	0.01	0.01	0.01	0.01	0.01	0.01	0.01	0.01	0.01	0.01	0.01	0.01	0.01	0.01	0.01
2.4.1.20	Cellobiose phosphorylase	1767.77	1455.68	1358.35	1612.9	1294.75	1700.78	1287.59	1447.05	1365.42	1507.67	1464.05	1499.2	1673.71	1367.8	1372.44	1514.16	1150.58	1304.01	1456.2	1496.08	1495.11	1343.13	1319.93	1226.18	1338.08	1220.49	1966.59	1159.44	1575.78	1554.73	1523.5	1688.92	1289.02	1364.11	1212.39	1348.04	1594.65	1315.26	1489.54	1358.56
2.4.1.208	Diglucosyl diacylglycerol synthase (1,2-linking)	155	126	108	243	109.5	123	60	96	89.5	77	70	96	151	121	75	185	54	125	66	66.5	192	169	118	223	98	317	125	33	63	133	174	133.5	188.5	281	244	160.67	173	159	146	184.5
2.4.1.21	Starch synthase	17070.6	17513.3	16262.1	16307.6	16628.5	17430.9	18206.2	16403.1	15507.1	15691	17263.4	16385	14312.8	15687.9	16471.2	17187.2	14823.3	14195.7	17233.2	13638.4	16969.6	14359.4	13239.2	17213.1	14182	17405.9	14267.7	13804.6	16230.4	17055.5	17800.4	18943	16961.6	14060.1	17638.3	17374.5	17351.6	17963	17094	17799
2.4.1.211	1,3-beta-galactosyl-N-acetylhexosamine phosphorylase	2588.5	2424.83	2625.5	2233.42	3339.83	2316.67	2797	2337.17	2516.33	1187.84	1928.5	3198.17	2748.67	2782.83	2083.67	3009	1847.5	2651.33	1957.5	1450.83	3597.84	2542.33	3016.67	2795.83	2550	4656.5	2961.5	2175.17	2155.84	2264.66	3788.5	2692.67	4115.83	3128.33	4369	4546.5	3364.17	3908.75	4273.75	3614
2.4.1.212	Hyaluronan synthase	837	265.5	721.5	1006.5	402	973	1054.5	560	1273	383	942.5	1123.5	598	969	1010	203	448	501.5	768.5	592	107	1454	532.5	488	600	292.5	380	804	750	846	441	851.5	1084.5	499	1194.5	892.25	821	1014	587.5	1029.5
2.4.1.216	Trehalose 6-phosphate phosphorylase	0.01	0.01	0.01	0.01	2	0.01	0.01	0.01	0.01	0.01	0.01	0.01	0.01	0.01	0.01	0.01	0.01	0.01	2	0.01	0.01	0.01	0.01	2	0.01	0.01	0.01	0.01	0.01	0.01	0.01	0.01	0.01	0.01	0.01	0.01	0.01	0.01	0.01	0.01
2.4.1.227	acetylglucosaminyltransferase	18038.2	18721.4	18523.2	18403.5	18634.8	18715.9	18747.8	18645.7	18452.8	19080.8	18594.3	18405.9	18845.4	18665.9	18959.7	18566	19049.5	18707.2	18731.3	18805.5	18138.5	18631.8	18849.5	18615.7	18701.8	18206.6	18341.2	19079.5	18434.6	18753.5	18258.3	19278.6	18282.9	18944.3	18775.6	18029	18442.4	18243.8	18158	18274.7
2.4.1.230	Kojibiose phosphorylase	22	21.67	18	21.25	35	66	17.5	17.34	17.5	13	15	51	52.67	26	78.5	41	12	74.67	10	17	0.01	11.5	14	3	15	55	167	12	48	58	41.17	30.84	22	27	17	58	64.17	20.25	85	25
2.4.1.245	Alpha,alpha-trehalose synthase	2.5	5.5	4	3	7	8.5	7.5	3	5.5	4	0.01	3.5	3	3.5	6	0.01	6	3	3	1	5	7.5	8.5	4.5	6.5	14	10.5	2.5	2	4.5	6	14.5	4.5	10	17.5	7.5	7	5.5	7	16
2.4.1.246	Mannosylfructose-phosphate synthase	0.01	0.01	0.01	0.01	0.01	0.01	0.01	0.01	0.01	0.01	0.01	0.01	0.01	0.01	0.01	0.01	0.01	0.01	0.01	0.01	2	0.01	0.01	0.01	0.01	0.01	0.01	0.01	0.01	0.01	0.01	0.01	0.01	0.01	0.01	0.01	0.01	0.01	0.01	2
2.4.1.247	Beta-D-galactosyl-(1->4)-L-rhamnose phosphorylase	5	41.25	15.75	0.83	9.75	6.75	63.25	15	9.5	3	5.5	24.5	7.17	14	25.25	4.5	2.5	31.34	18.25	26.92	13.75	12.5	8.5	11.5	9.5	52.58	41.67	10.5	19	26	55.17	43.5	37	19.92	10	29	16.67	32.5	81.33	5.33
2.4.1.25	4-alpha-glucanotransferase	17671.5	16797.5	16850.6	17249.6	17522.9	17955.9	18703	17207.2	15606.3	16245.9	18197.4	17433.5	14508	16990.7	16764.5	17856.2	15295	14676.1	17570.3	14148.9	17579.2	15630.2	14190.6	18300.7	15092	17732.4	15150.5	15101.7	16849.5	17312.4	18294.4	20634	18270.5	15740.7	18849	17638.1	18915.9	18853.4	17501.2	19309.5
2.4.1.250	D-inositol-3-phosphate glycosyltransferase	1	0.01	27.5	2	3	12	2.5	14	2	6.5	5	11	0.01	9	0.01	0.01	0.01	0.01	0.5	3	0.01	4	7.5	6	6	2	3	0.01	6	0.01	29	12	2	0.01	11	10.67	2.5	9	2	8
2.4.1.266	Glucosyl-3-phosphoglycerate synthase	2.5	5.5	4	3	7	8.5	7.5	3	5.5	4	0.01	3.5	3	3.5	6	0.01	6	3	3	1	5	7.5	5.5	4.5	6.5	16	10.5	2.5	2	4.5	6	14.5	4.5	10	17.5	7.5	7	13.5	7	21
2.4.1.276	Zeaxanthin glucosyltransferase	0.01	0.01	0.01	0.01	0.01	0.01	0.01	0.01	0.01	0.01	2	0.01	0.01	0.01	0.01	0.01	0.01	0.01	0.01	0.01	0.01	0.01	0.01	0.01	0.01	0.01	0.01	0.01	0.01	0.01	0.01	0.01	0.01	0.01	0.01	0.01	0.01	0.01	0.01	0.01
2.4.1.279	Nigerose phosphorylase	20	0.01	14	13	12	36	0.01	16	11	13	9	19	41	17	28	33	0.01	36	0.01	17	0.01	11	14	0.01	15	31	39	0.01	8	14	4	12	0.01	27	16	28	25	3	22	25
2.4.1.280	N,N'-diacetylchitobiose phosphorylase	139.5	213.91	168.75	116.83	107.58	139.42	145.75	111.5	130.33	63.67	129	146.67	167.67	100.33	107.42	153	60	199	86.75	111.75	312.09	180.33	135	124.83	133	283.58	367.17	119.5	122.84	115.66	154.5	103.5	198.33	195.25	165	201	211.67	202	377.33	310.33
2.4.1.281	4-O-beta-D-mannosyl-D-glucose phosphorylase	1348.62	1160.78	892.88	1112.29	896.61	1155.78	1105.2	1499.49	823.87	1677.24	1277.84	1009.09	1144.67	1301.37	1280.67	1144.27	1221.91	752.2	1515.66	1329.06	933.84	867.37	763.05	943.82	1049.51	708.49	1005.71	784.09	1333.66	1470.5	758.81	1406.18	724.05	656.26	745.22	617.94	896.2	604.09	621	484.69
2.4.1.287	galactofuranosyltransferase	0.01	0.01	0.01	0.01	0.01	0.01	0.01	0.01	0.01	0.5	0.01	0.01	0.01	0.01	0.01	0.01	0.01	0.01	0.01	0.01	0.01	0.01	0.01	0.01	0.01	1	0.01	0.01	0.01	0.01	0.01	0.01	0.01	0.01	0.01	0.01	0.01	3	0.01	1
2.4.1.288	decaprenol beta-1,5/1,6-galactofuranosyltransferase	1	7	12	0.01	10	13	163	11	2	4.5	23	29	21	69	0.01	0.01	0.01	24	7	0.01	0.01	8	11	0.01	0.01	15	22	0.01	54	4	176	48	1	0.01	23	16.34	16	29	0.01	3
2.4.1.289	N-acetylglucosaminyl-diphospho-decaprenol L-rhamnosyltransferase	0.01	0.01	0.01	0.01	2	0.01	0.01	0.01	0.01	0.5	0.01	0.01	0.01	0.01	0.01	0.01	0.01	0.01	0.01	0.01	2	0.01	0.01	0.01	0.01	1	0.01	0.01	0.01	0.01	0.01	0.01	0.01	0.01	0.01	0.01	0.01	3	0.01	1
2.4.1.290	acetylgalactosaminyltransferase	1	0.01	2	0.01	7	0.01	6	0.01	0.01	2	2	0.01	3	0.01	3	0.01	0.01	0.01	4	0.01	3	0.01	0.01	2	0.01	0.01	6	0.01	0.01	4	0.01	0.01	1	5	3	3	0.01	0.01	2	0.01
2.4.1.291	4-alpha-N-acetylgalactosaminyltransferase	1	0.01	2	0.01	7	0.01	6	0.01	0.01	2	2	0.01	3	0.01	3	0.01	0.01	0.01	4	0.01	3	0.01	0.01	2	0.01	0.01	6	0.01	0.01	4	0.01	0.01	1	5	3	3	0.01	0.01	2	0.01
2.4.1.292	1,4-N-acetyl-D-galactosaminyltransferase	2	0.01	4	0.01	14	0.01	12	0.01	0.01	4	4	0.01	6	0.01	6	0.01	0.01	0.01	8	0.01	6	0.01	0.01	4	0.01	0.01	12	0.01	0.01	8	0.01	0.01	2	10	6	6	0.01	0.01	4	0.01
2.4.1.315	Diglucosyl diacylglycerol synthase (1,6-linking)	2229.08	1517.44	2493.64	2436.17	1954.01	2498.78	3171.78	1943.74	3049.32	1155.05	1984.14	2654.64	1615.83	2057.52	1839.89	1788.95	1415.82	1697.84	2241.34	1508.14	2926.95	2579.57	1831.22	1409.57	1609.77	2603.67	1513.15	1591.76	2311.65	1925.37	3074.68	2247.83	3581.21	1845.76	2884.02	3103.1	2568.66	2915.48	2270.39	2497.98
2.4.1.319	Beta-1,4-mannooligosaccharide phosphorylase	1570.26	994.17	1111.54	1461.33	1325.92	1250.67	862.17	1279.42	993.66	1317.83	1512.5	1058.83	1046.93	1615.58	1265.58	1433.17	1102	1001.84	815.08	1107.25	1218.08	1099.16	976.25	2093.24	1192.34	1136.16	1292.59	1168.43	1235.17	1390.75	1031.25	786.17	675.58	1054.59	1026.83	1173.66	1250.17	793.75	1049.59	1164.25
2.4.1.320	1,4-beta-mannosyl-N-acetylglucosamine phosphorylase	1570.26	994.17	1111.54	1461.33	1325.92	1250.67	862.17	1279.42	993.66	1317.83	1512.5	1058.83	1046.93	1615.58	1265.58	1433.17	1102	1001.84	815.08	1107.25	1218.08	1099.16	976.25	2093.24	1192.34	1136.16	1292.59	1168.43	1235.17	1390.75	1031.25	786.17	675.58	1054.59	1026.83	1173.66	1250.17	793.75	1049.59	1164.25
2.4.1.321	Cellobionic acid phosphorylase	0.01	0.01	0.01	0.01	0.01	0.01	0.01	0.01	0.01	0.01	0.01	0.01	0.01	0.01	0.01	0.01	0.01	0.01	0.01	0.01	0.01	0.01	0.01	0.01	0.3	1	0.01	0.01	0.01	0.01	0.01	0.01	0.01	0.01	0.01	0.01	0.01	0.01	0.01	0.01
2.4.1.325	TDP-N-acetylfucosamine:lipid II N-acetylfucosaminyltransferase	2.84	7.49	7.17	5.32	1.83	5.34	0.01	3.17	6.33	3.17	5.84	5.46	11.83	8.33	5.17	0.83	16.48	13.65	6	6.33	3.49	4.98	5.66	4.5	1.83	1.67	6.33	11.16	7.67	4.52	3.09	2.66	4.83	2.67	2.51	1.49	3.51	0.01	5.5	0.83
2.4.1.4	Amylosucrase	492.5	520.83	522	486.42	550.83	594.17	530	408.5	407.83	220.84	368.5	511.84	413.67	451.33	348.67	517	179	418.83	292	305.83	787.84	604.33	604.17	678.83	514	776	687	552.17	289.84	319.66	677	526	648.83	872.33	692.5	716.5	706.17	603.75	935.75	930
2.4.1.44	Lipopolysaccharide 3-alpha-galactosyltransferase	0.01	0.01	0.01	0.01	0.01	0.01	0.01	0.01	0.01	0.01	0.01	0.6	0.01	0.01	0.01	0.01	0.01	0.01	0.01	0.01	0.01	0.01	0.01	0.01	0.01	0.01	0.01	0.01	0.01	0.01	0.2	0.01	0.01	0.01	0.01	0.01	0.01	0.01	0.01	0.01
2.4.1.46	Monogalactosyldiacylglycerol synthase	1	0.01	0.01	2	0.01	0.01	0.5	0.01	0.01	1	0.01	0.01	0.01	0.01	0.01	0.01	0.01	0.01	0.5	0.01	0.01	0.01	1.5	0.01	0.01	0.01	0.01	0.01	0.01	0.01	0.01	0.01	0.01	0.01	2	0.01	1.5	0.01	0.01	0.01
2.4.1.5	Dextransucrase	2	0.01	0.01	0.01	0.01	5	0.01	1	4	0.01	0.01	0.01	3	3	3	3	0.01	0.01	2	0.01	0.01	4	0.01	0.01	0.01	3	7	0.01	3	2	2	0.01	4	5	4	4	0.01	2	0.01	2
2.4.1.52	Poly(glycerol-phosphate) alpha-glucosyltransferase	11.76	8	39.5	23	29.5	29	2	12.76	15.24	6.5	13	28	27.5	23	76	12	4	39.24	0.01	18	8	14.24	6	11	6	10	16	14	9	22	0.01	27	9.76	24	22	16.5	5.5	12	5	27.5
2.4.1.57	Phosphatidylinositol alpha-mannosyltransferase	92	17	291.5	9	275	83	373	162	24	21.5	118	169	55	342	52	5	3	75	16	21	7	31	75	83	51	32	125	87	198	35	626.5	356	4	60	128	115	57	53	86	103
2.4.1.58	Lipopolysaccharide glucosyltransferase I	0.01	0.01	0.01	2	5	24	58	0.01	22	7	10	0.6	0.01	0.01	29	6	13	9	29	0.01	0.01	0.01	0.01	10	0.01	1	20	0.01	0.01	12	0.2	77	0.01	4	13	12	9	30	10	0.01
2.4.1.64	Alpha,alpha-trehalose phosphorylase	15.5	49.25	40.75	14.5	55.25	29.75	73.75	10.5	29	15.5	31	31	15	2	54.75	16	30	21	86.75	21.75	55.75	37	36	23.5	3.3	149.25	128.5	38.5	22.5	46	105.5	57	59	34.25	33	85.92	40	128	183	44
2.4.1.7	Sucrose phosphorylase	1213.38	930.42	1371.5	1068.5	1687.5	1156.75	1210.75	1178.55	1074.62	588.25	919	1559.97	1096.17	1453	932.25	1206	480	1251.79	807.75	763.75	1718.75	1340.12	1623	1512.5	1005.8	1854.25	1809.5	1352	1077	897	2098.27	1910.17	1527.38	1469.25	1913.5	2198.5	1510.42	1724.5	1960.5	1575.75
2.4.1.8	Maltose phosphorylase	125.38	166	149.25	121	108.25	141	149	63.38	84.12	125.25	69	137	130	93	138	88	36	152.62	106	56	165	90.12	121	58	67.1	218	77	54	88	122.5	186	66	132.88	77.5	95	119.25	204.75	137	191.5	98.75
2.4.1.80	Ceramide glucosyltransferase	0.01	0.01	0.01	0.01	0.01	0.01	0.01	0.01	4	0.01	0.01	0.01	2	0.01	0.01	0.01	0.01	0.01	0.01	0.01	2	0.01	3	0.01	0.01	0.01	0.01	0.01	1	6	0.01	0.01	0.01	0.01	1	0.01	0.01	0.01	0.01	2
2.4.1.83	Dolichyl-phosphate beta-D-mannosyltransferase	12372.5	13683	10993.1	11254.2	10683.3	12467.9	14523.7	12472.2	10926.6	13481.8	14026.5	11116.5	10947.5	11860.5	13408.8	12851.8	12485.1	10068.4	14202.1	10711.1	10714.5	9915.98	8731.93	10737.8	10391.9	10372.9	9821.03	9520.62	12696.2	13669.1	11154.4	14370.1	10395.4	8234.02	11537	11457.6	11251.6	12307.2	10834.1	10814.1
2.4.1.87	N-acetyllactosaminide 3-alpha-galactosyltransferase	0.01	24	11	1	1	16	49	9	47	30	13	0.01	2	0.01	9	7	70	22	68	44	17	5	11	0.01	9	5	10	5	49	0.01	26	28	8	0.01	2	54	15	36	31	0.01
2.4.2.1	Purine-nucleoside phosphorylase	18710	18853	18734.1	19551	19433.5	19208.7	16909.2	18759.2	17804	18884.6	18436.2	18229.3	19203.9	18630.2	18757.5	19322.6	18900.8	19134.3	17867.8	19049.6	18113.6	18810.1	19570	21552.9	19283.6	19136.7	18812.4	20070.8	17759.8	18845.2	17579.9	19350	17921.5	20615.9	18838.5	17778.9	19571.5	18662.5	19085.3	20662.3
2.4.2.10	Orotate phosphoribosyltransferase	21416	21412.8	21946.7	21456.8	22577.2	22069	21978.2	21521.9	21777	20678.2	21040.8	22344.7	21717.2	21667.3	21185.4	21770.2	20763.8	21650.8	21014.7	21057.7	23290.7	21828.5	22687.8	22319.5	21505.1	23339.5	22743.2	22187	21151.4	21131.2	22856.8	22801	23035.1	22749.5	23143.5	22971.8	22395.7	22247.2	22939.3	23260.2
2.4.2.12	Nicotinamide phosphoribosyltransferase	6.34	3	4.34	3.67	11.67	7	8.67	3.34	4.33	6.17	4.33	6.33	8.01	3	9	1.67	2	2.33	4.33	0.01	7.33	2.33	1	10.66	5.67	2.33	7.67	1.33	3.33	6	6.33	0.67	1	8	10.33	4.33	9.33	8	13.34	10.67
2.4.2.14	Amidophosphoribosyltransferase	26226.5	28451.1	26289.5	25666.7	27261.3	27938.3	29999	27446.3	26131.4	28962.9	28467.2	26724.7	26241.3	26302.5	27751.8	28167.9	28543.3	26386.7	29729.9	26200.6	27576.6	25098.6	25229.6	26790	26067.9	27268	26005.8	26153.6	27354	28320.2	27398.8	31197.5	27123.8	25554	27502.8	26598.3	27019.3	26757.5	27444.8	26939.5
2.4.2.17	ATP phosphoribosyltransferase	13894.4	15483.9	15363.5	14379.7	15184.1	15542.1	16324.2	15285.2	15778	16124.4	15128	15605.6	15965.5	14811.1	15486.3	15241.9	16639.8	16237	16127.3	16214.3	15541.3	15497.8	15998.8	13924.5	15558.8	15216.9	16165	16352.7	15472	15340.2	15392.5	16600	15343	15773.2	15498	14826.2	14761.7	14465.1	15466.6	14729
2.4.2.18	Anthranilate phosphoribosyltransferase	13663	14618.9	14744.8	13955.2	14644.4	14941.1	15872.8	14996.3	15220.4	15774.1	14773.5	15091.6	15642.5	14570.1	15165.3	14605.9	16453.8	15799.4	15702.8	15984.3	14442.8	15048.1	15826.3	13589	15292.6	13846.4	15960	15955.2	15249.5	15104.7	14457.5	16274	14777.6	15239.2	14775	14267	14217	13813.6	14923.6	14008.2
2.4.2.19	Nicotinate-nucleotide diphosphorylase (carboxylating)	12450.1	13086.4	11781.3	11751.5	11811.7	12628.8	14163.7	12947.2	10824.1	13299.3	13646.5	11578.4	10219.1	11397.6	12509.3	13318.5	12243.1	10423	13879.9	10774.2	12917.4	9776.62	9609.16	12047.9	10374.2	11994.7	10320.4	10093.1	12756.1	13177	12558.3	15194.9	11740.6	9469.4	11886.5	11559.9	12649.9	12019.1	11316.5	11232.8
2.4.2.2	Pyrimidine-nucleoside phosphorylase	4738.1	3304.44	4657.65	5432.84	5025.3	4581.3	3021.83	3582.51	4122.67	2062.44	3104.41	4709.58	3587.43	3659.93	3196.9	4454.65	2021.5	3971.56	2602.27	2938.42	5690.47	4628.71	4660.03	6148.87	3547.47	6532.83	4607.19	4135.21	3272.8	3429.69	5886.29	4821.41	5670.59	5703.97	5818.98	5855.51	5657.55	5631.33	5833.68	7559.65
2.4.2.21	Nicotinate-nucleotide--dimethylbenzimidazole phosphoribosyltransferase	10771.3	12090.4	10521.9	10695.9	10824.7	12056.3	14090	11656.8	10972.2	12165.1	13021	11936.6	10446.5	10717.7	12351.7	12603.7	11821.6	10332.5	13349.3	9988.33	12320.6	10426.3	9811.39	10298.8	10333.2	12996.3	10494.1	9786.64	11709.2	12980.6	12305.4	14495.8	12122	9456.33	13041.9	12937.1	12538.9	12521.8	12087	11783.8
2.4.2.22	Xanthine phosphoribosyltransferase	14678.6	14004.6	14744.4	15450.3	15773.6	15034.6	14818.8	15846.6	14760	16798.8	16273	15254.1	16557.9	16338.7	16338.7	16084.4	16921	15694.3	15354	16524.5	14492.1	16575.9	16524.1	16672.8	16748.2	13679.8	15640.8	17408.2	15041	16177.3	13559.2	16733	14576.7	16968.8	15824.8	13862.3	14661.8	13625.6	14513.9	15892.6
2.4.2.28	S-methyl-5'-thioadenosine phosphorylase	1428.69	927.44	1505	1592.51	1191.93	1848.33	1738.7	1057.83	2323.35	706.3	1520.83	1847.5	1090.66	1396.83	1626.56	645.67	828.04	1118.08	1353.2	1199	705.67	2095.16	1050.33	790.82	1081	935.17	1147.9	1241.34	1361.59	1461.37	1276.04	1581.47	1684.66	1041.84	1915.8	1765.77	1725.77	1896.7	1258.17	2006.84
2.4.2.29	tRNA-guanine(34) transglycosylase	18044.7	18758.4	18496.7	18408.5	18641.8	18719.9	18778.8	18643.7	18506.8	19105.8	18599.3	18404.9	18840.4	18650.9	18962.7	18577	19118.5	18720.2	18802.3	18863.5	18142.5	18635.3	18860.5	18616.7	18711.8	18232.6	18348.2	19081.5	18498.6	18774.5	18272.3	19290.6	18309.9	18948.3	18767.6	18033	18462.4	18255.8	18153	18267.7
2.4.2.3	Uridine phosphorylase	13161.9	15341.6	13007.4	12918.5	13592.3	14087.2	14883.7	15117.2	13698.3	17309.7	15486	13860.2	15648.1	15131.4	16184.3	14779	17167.1	14979.6	16248.6	15846.6	12350.6	14139.5	14752.6	13317.5	15420.3	11920.8	14117.4	15472.7	14922.4	15734.8	11778.3	14817	12186.6	13616.6	13376.7	12368.6	12935.6	12678.1	12913.2	10687.6
2.4.2.30	NAD(+) ADP-ribosyltransferase	0.01	0.01	0.01	0.01	0.01	0.01	0.01	0.01	2	0.01	0.01	0.01	3	0.01	0.01	0.01	0.01	0.01	0.01	0.01	0.01	0.01	0.01	0.01	0.01	0.5	0.01	0.01	0.01	0.01	0.01	0.01	0.01	0.01	0.01	0.01	4	0.01	0.01	0.01
2.4.2.37	NAD(+)--dinitrogen-reductase ADP-D-ribosyltransferase	0.01	0.01	4	0.01	0.01	0.01	0.01	0.01	0.01	0.01	0.01	0.01	0.01	0.01	0.01	0.01	0.01	3	0.01	0.01	0.01	0.01	1	0.01	0.01	3	0.01	0.01	0.01	0.01	0.01	0.01	0.01	0.01	0.01	0.01	3	0.01	4	2
2.4.2.4	Thymidine phosphorylase	0.2	3.6	29.5	4	6.6	13	17.2	14	5	8.3	7	11.3	0.01	11	7.4	2	10.2	7.4	9.2	3	8	7	12	6	6	2.17	7.4	0.01	11.6	5.2	28.3	15.8	3	0.01	14.8	22.27	5.6	24.2	2	13
2.4.2.43	Lipid IV(A) 4-amino-4-deoxy-L-arabinosyltransferase	0.01	0.01	0.01	2	0.01	0.01	0.01	0.01	0.01	0.01	0.01	0.3	0.01	0.01	0.01	0.01	0.01	0.01	1	0.01	0.01	0.01	0.01	0.01	0.01	0.17	0.01	0.01	0.01	0.01	0.1	0.01	0.01	0.01	0.01	0.01	0.01	0.01	0.01	0.01
2.4.2.44	S-methyl-5'-thioinosine phosphorylase	0.01	0.01	0.01	0.01	2	0.01	1	0.5	0.01	0.01	0.01	0.01	0.01	0.01	0.01	0.01	0.01	0.01	0.01	0.01	0.01	0.01	0.01	0.01	0.01	1	0.01	0.01	0.01	0.01	0.01	0.01	0.01	0.01	0.01	0.01	2	0.01	0.01	1
2.4.2.45	Decaprenyl-phosphate phosphoribosyltransferase	0.01	0.01	0.01	0.01	0.01	0.01	0.01	0.01	0.01	0.5	0.01	0.01	0.01	0.01	0.01	0.01	0.01	0.01	0.01	0.01	0.01	0.01	0.01	0.01	0.01	1	0.01	0.01	0.01	0.01	0.01	0.01	0.01	0.01	0.01	0.01	0.01	5	2	1
2.4.2.46	Galactan 5-O-arabinofuranosyltransferase	0.01	0.01	0.01	0.01	0.01	0.01	0.01	0.01	0.01	0.5	0.01	0.01	0.01	0.01	0.01	0.01	0.01	0.01	0.01	0.01	0.01	0.01	0.01	0.01	0.01	1	0.01	0.01	0.01	0.01	0.01	0.01	0.01	0.01	0.01	0.01	0.01	3	0.01	1
2.4.2.47	Arabinofuranan 3-O-arabinosyltransferase	0.01	0.01	0.01	0.01	0.01	0.01	0.01	0.01	0.01	0.5	0.01	0.01	0.01	0.01	0.01	0.01	0.01	0.01	0.01	0.01	0.01	0.01	0.01	0.01	0.01	1	0.01	0.01	0.01	0.01	0.01	0.01	0.01	0.01	0.01	0.01	0.01	3	0.01	1
2.4.2.48	tRNA-guanine(15) transglycosylase	0.5	0.01	1	0.01	0.01	0.01	1	0.01	2	0.01	2	0.01	0.01	0.01	0.01	0.01	0.01	0.01	0.01	0.01	0.01	1.5	0.01	0.01	0.01	0.01	0.01	0.01	1	0.01	4	0.01	3	3	0.01	1	6	3	2	0.01
2.4.2.52	Triphosphoribosyl-dephospho-CoA synthase	1253.1	529.66	971.67	1108.66	1270.33	1263.34	1329	985.93	1576.57	635.01	1137.84	1782.46	1149.75	1584.33	1399.17	871.83	673.48	904.56	961	883.83	842.49	1889.72	1384	1734.5	1319.33	1297.67	1272.83	1635.5	1004.17	1252.52	1185.76	1497.66	1854.59	1238.67	1971.51	1871.99	1625.18	1740	1516.5	2327.33
2.4.2.53	Undecaprenyl-phosphate 4-deoxy-4-formamido-L-arabinose transferase	206	424.75	320.25	223	244.75	248.75	455.25	210	359.5	202	201.5	285.8	335	232	199.25	268.5	182.5	282.5	363.25	224.25	593.75	311	314	89.5	252.5	659.42	526	183.5	376	225	528.6	436.5	454	350.25	357	606.75	488.5	537	582	346
2.4.2.54	Beta-ribofuranosylhydroxybenzene 5'-phosphate synthase	0.5	0.01	2	0.01	0.01	0.01	2	0.01	4	0.01	4	0.01	0.01	0.01	0.01	0.01	0.01	0.01	0.01	0.01	0.01	1.5	0.01	0.01	0.01	0.01	0.01	0.01	2	0.01	8	0.01	5	3	0.01	2	12	3	2	0.01
2.4.2.6	Nucleoside deoxyribosyltransferase	15.38	9	24.25	16	36.25	16	0.01	7.38	11.12	9.25	13	17	26.25	24	35	6	5	28.62	8	17	2	19.12	9	14	9	7	12	13	12	8.5	2	9	6.88	17.5	15	6.25	10.75	4	17.5	24.75
2.4.2.7	Adenine phosphoribosyltransferase	16101.1	15682.4	16448.5	16714.5	16547	16688.4	16405.8	17102.6	16312.4	17921.1	17341.3	16406.4	16862.4	17121.9	17060.7	16586.5	17659.5	16746.3	16829.8	17758.5	15708.5	17231.9	17091.5	17413.7	17222.1	14714.1	16715.1	17888.5	16797.6	16923	15402.8	17640.1	15798.3	17188.3	16445.6	14842.8	16232.7	15469.8	15191.5	16157.9
2.4.2.8	Hypoxanthine phosphoribosyltransferase	18001.2	18694.9	18564.7	18407	18699.3	18742.9	18747.8	18607.7	18511.8	19039.8	18599.8	18466.9	18891.9	18712.4	18949.7	18636	19034.5	18749.2	18609.3	18792.5	18191.5	18653.8	18931	18635.7	18725.6	18375.1	18433.7	19120	18314.6	18775	18403.8	19432.6	18244.9	19025.3	18850.3	18121.5	18571.9	18343.8	18259	18399.7
2.4.2.9	Uracil phosphoribosyltransferase	21085.2	20698.5	21502.9	22115.5	20960.5	21681.2	21428.9	20653.3	21929.8	20445.2	20970.4	21701	20896.1	21199.2	21456.2	20730.8	20412.5	20943.5	20829.9	20685.7	20414.4	22351.1	21136.5	21123.1	21082.9	21527.4	20222.9	21441.6	20558.1	21216.6	21164.9	21622.5	21788.1	22120.5	22364	21266.3	22466.4	22451.7	20816.9	22377.6
2.4.99.12	Lipid IV(A) 3-deoxy-D-manno-octulosonic acid transferase	9117.97	11339.5	9377.47	9469.56	8792.25	9936.18	9843.5	11252.4	9781.31	14676.6	11825.7	8384.18	11549.4	10508.4	12248.7	10117.9	14077.5	10987.4	12170.8	13263.5	6703.75	9666.72	10505.1	8286.5	11197.5	4908.5	9585.99	11271.8	11296.8	11757.5	5922.02	10167.2	5870.69	8786.11	6792.86	5488.29	7017.69	5920.74	6077.92	4494.01
2.4.99.13	(Kdo)-lipid IV(A) 3-deoxy-D-manno-octulosonic acid transferase	9117.97	11339.5	9377.47	9469.56	8792.25	9936.18	9843.5	11252.4	9781.31	14676.6	11825.7	8384.18	11549.4	10508.4	12248.7	10117.9	14077.5	10987.4	12170.8	13263.5	6703.75	9666.72	10505.1	8286.5	11197.5	4908.5	9585.99	11271.8	11296.8	11757.5	5922.02	10167.2	5870.69	8786.11	6792.86	5488.29	7017.69	5920.74	6077.92	4494.01
2.4.99.14	(Kdo)(2)-lipid IV(A) (2-8) 3-deoxy-D-manno-octulosonic acid transferase	9117.97	11339.5	9377.47	9469.56	8792.25	9936.18	9843.5	11252.4	9781.31	14676.6	11825.7	8384.18	11549.4	10508.4	12248.7	10117.9	14077.5	10987.4	12170.8	13263.5	6703.75	9666.72	10505.1	8286.5	11197.5	4908.5	9585.99	11271.8	11296.8	11757.5	5922.02	10167.2	5870.69	8786.11	6792.86	5488.29	7017.69	5920.74	6077.92	4494.01
2.4.99.15	(Kdo)(3)-lipid IV(A) (2-4) 3-deoxy-D-manno-octulosonic acid transferase	9117.97	11339.5	9377.47	9469.56	8792.25	9936.18	9843.5	11252.4	9781.31	14676.6	11825.7	8384.18	11549.4	10508.4	12248.7	10117.9	14077.5	10987.4	12170.8	13263.5	6703.75	9666.72	10505.1	8286.5	11197.5	4908.5	9585.99	11271.8	11296.8	11757.5	5922.02	10167.2	5870.69	8786.11	6792.86	5488.29	7017.69	5920.74	6077.92	4494.01
2.4.99.16	Starch synthase (maltosyl-transferring)	102	40	328.5	16	311	110	252	193.5	82	56	151	180.67	39	288	64	13	71	73	89	85	9	41	85.5	99	78	25	116	103	236	47	595.5	383	22	66	125	135.67	77	33	91	119
2.4.99.17	S-adenosylmethionine:tRNA ribosyltransferase-isomerase	25190.2	27651.4	24141.3	24913.7	24258.3	26024.4	27329.2	26711.5	23940.3	29635	28307.4	23769.2	25112.8	25356.1	27891.4	26919.9	28076.3	24146.1	28526.6	26058	23315.6	23422.4	23154.8	24743	24826.4	21906.2	22940.8	24477.2	26421.8	27977.7	22740.4	27891.5	22278.4	22266.1	23805.1	22324.6	23674.4	23255.6	22278.3	21437.9
2.4.99.18	Dolichyl-diphosphooligosaccharide--protein glycotransferase	190.5	84	102	134	51	83	81	64	88	43	75	106	103	115	78	151	90	98	43	55	100	130.5	108	96	86	271	104	103	50	59	91	40	96	124	119	205	123	62	141	100
2.4.99.19	Undecaprenyl-diphosphooligosaccharide--protein glycotransferase	1	0.01	2	0.01	7	0.01	6	0.01	0.01	2	2	0.01	3	0.01	3	0.01	0.01	0.01	4	0.01	3	0.01	0.01	2	0.01	0.01	6	0.01	0.01	4	0.01	0.01	1	5	3	3	0.01	0.01	2	0.01
2.5.1.1	Dimethylallyltranstransferase	17919.2	18585.9	18441.7	18331	18577.3	18642.9	18702.2	18535.7	18393.3	18970.8	18539.8	18369.9	18827.9	18632.4	18889.7	18547	18985.5	18659.2	18556.8	18728.5	18128.5	18591.3	18849.5	18590.7	18672.3	18202.1	18319.2	19065	18225.6	18695	18241.8	19251.6	18144.9	18929.3	18775.1	17970.2	18406.9	18168.8	18148	18272.7
2.5.1.10	(2E,6E)-farnesyl diphosphate synthase	17919.2	18585.9	18441.7	18331	18577.3	18642.9	18702.2	18535.7	18393.3	18970.8	18539.8	18369.9	18827.9	18632.4	18889.7	18547	18985.5	18659.2	18556.8	18728.5	18128.5	18591.3	18849.5	18590.7	18672.3	18202.1	18319.2	19065	18225.6	18695	18241.8	19251.6	18144.9	18929.3	18775.1	17970.2	18406.9	18168.8	18148	18272.7
2.5.1.101	N,N'-diacetyllegionaminate synthase	283	134.5	160.67	283	111.33	169.67	127.33	147.17	126.33	66.67	134	140.67	229.34	110	63.67	149	69	157	60	96.33	346.34	173.33	157.67	282.33	182.33	196	274	149	98.67	101.33	162.17	70.17	97	390	162	207	150.84	174	452	404
2.5.1.105	5'-phosphate synthase	4160.49	3652.46	4200.97	3779.64	4988.96	4418.53	4232.32	3612.5	4961.2	2340.72	3307.5	5443.09	3705.85	4332.37	3631.66	4020.94	2352.61	3857.92	3326.94	2864.14	5339.26	4788.7	4526.89	5045.48	3836.21	6601.74	4715.11	4355.76	3474.59	3701.86	5536.84	4938.15	5620.05	4983.5	6363.35	6396.79	5742.13	5732.79	6035.84	7029.03
2.5.1.108	2-(3-amino-3-carboxypropyl)histidine synthase	0.5	0.01	1	0.01	0.01	0.01	1	0.01	2	0.01	2	0.01	0.01	0.01	0.01	0.01	0.01	0.01	0.01	0.01	0.01	1.5	0.01	0.01	0.01	0.01	0.01	0.01	1	0.01	4	0.01	3	3	0.01	1	6	3	2	0.01
2.5.1.114	tRNA(Phe) (4-demethylwyosine(37)-C(7)) aminocarboxypropyltransferase	0.5	0.01	1	0.01	0.01	0.01	1	0.01	2	0.01	2	0.01	0.01	0.01	0.01	0.01	0.01	0.01	0.01	0.01	0.01	1.5	0.01	0.01	0.01	0.01	0.01	0.01	1	0.01	4	0.01	3	3	0.01	1	6	3	2	0.01
2.5.1.120	Aminodeoxyfutalosine synthase	999.2	338.1	935	1368.5	484.6	1318.5	443.7	395.5	1070.5	290.8	799	626.5	523.67	436	575.4	336	348.2	655.9	453.2	763	186.5	1089.5	451.67	391.5	322.3	375.17	518.9	491.5	535.1	417.2	289.7	532.3	316	632.5	386.8	412.1	379.6	311.7	436	1163.17
2.5.1.15	Dihydropteroate synthase	12926.1	14417.4	13200.5	13121.4	12715.5	13757.5	13896.5	14674.7	13910.5	16644	15001.1	12943.2	14715.7	14379.1	15503.6	13639.5	16342	14367.1	15333.6	15784.8	11254.7	13867.4	14124.3	11810.4	14382.6	10699	13247.5	14453.9	14787.8	14992.5	11322.7	14656	11215.1	12949.7	12513.1	11482.4	12171.1	11513.6	11190.3	9642.83
2.5.1.16	Spermidine synthase	5752.37	4280.53	5700.34	5410.67	6062.35	5691.92	6109.62	4659.5	6193.84	2749.46	4309.5	6729.63	4872.34	5244.99	4447.47	5522.84	3300.54	5180.09	4382.28	3633.08	7274.75	5952.15	5650.83	5803.14	4742.81	8091.75	5719.74	4769.67	4853.85	4626.87	7828.64	5698.81	8391.82	6282.6	7846.38	8653.01	7023.86	7964.7	7617.18	8559.34
2.5.1.17	Cob(I)yrinic acid a,c-diamide adenosyltransferase	17914.7	18119.5	16983.6	17078.3	16567	18821.2	21077.4	17128.2	18542.3	16405.3	18868.4	18818.8	15702.1	17559.2	18606.8	17634.7	15956.4	15286.5	19078.3	14459.9	17602.7	16846.9	14443.4	15589.4	15084.2	18641.8	15153.1	14685.3	17749.3	18864.8	18499.6	20770.5	19080.9	13828.1	19751.4	19705.5	18334.5	19737.8	17856.3	17942.7
2.5.1.18	Glutathione transferase	850	1081	2139.5	1979	2007	1255	99	2151.5	2821	3293.67	1184	1860.9	4441	2814	2311	1211	4167	4433	1308	5121	999	3977	5559	1558	4483	467.02	3990.8	5210.56	2037.5	1655	174.3	212	1127	4886	962	351	979.5	30	1044	432
2.5.1.19	3-phosphoshikimate 1-carboxyvinyltransferase	17896.2	18713.4	18470.5	18268.5	18501.5	18647.4	18746.8	18607.2	18419.8	19058.8	18555.8	18315.9	18795.1	18636.4	18906.7	18497	19043	18671.7	18700.3	18764.5	18087.5	18500.3	18818	18403.2	18643.3	18171.1	18300.7	19019.5	18413.6	18716.5	18214.3	19258.6	18250.4	18761.3	18659.6	18011.5	18401.2	18244.3	18106	18066.9
2.5.1.2	Thiamine pyridinylase	0.01	0.01	0.01	0.01	0.01	0.01	0.01	0.01	2	0.01	0.01	0.01	0.01	0.01	0.01	0.01	0.01	0.01	0.01	0.01	0.01	0.01	0.01	0.01	0.01	0.01	0.01	0.01	0.01	1	0.01	0.01	0.01	0.01	0.01	0.01	0.01	0.01	0.01	0.01
2.5.1.21	Squalene synthase	20	33	72	17	128	44	59	33	80	45	25	23	47	24	79	39	85	48	119	86	26	56	48	17	31	16	51	21	105	53	48	21	25	25	25	26	37	2	23	13
2.5.1.26	Alkylglycerone-phosphate synthase	22.5	11.5	12	22	4.5	8	1.5	25.5	6.5	1.5	4.5	32.5	4.5	18	10.5	9.5	2.5	18	8.5	23.5	11	29.5	24.5	4	12.5	42	7.5	15.5	6.5	13	21	23	18	37	9	28.67	5.5	14.5	15	57
2.5.1.29	Geranylgeranyl diphosphate synthase	17073.4	17494.4	16272.8	16377.7	16486.5	17373.1	18584.2	16372	15565	15668.7	17364	16528	14369	15820.1	16540.5	17311.2	14804	14229.5	17212.8	13588.2	17152	14596.3	13337.8	17012.2	14216.5	17774.4	14281.5	13852.7	16146.2	17048.5	18056.7	19087	17035.1	14035.7	17826.6	17603.7	17461.7	18138.8	17082.5	17913.8
2.5.1.3	Thiamine-phosphate diphosphorylase	22065.5	26377.7	22857	22237.5	22535.2	25767.9	30263	26438	23892.5	32380.1	30555.9	24007.1	24511	24110.2	28927.1	26775.4	31184.2	24184.9	31585.8	26855.5	21896.2	22499.5	22453.8	20877.7	24554.1	19393.9	23177.8	24451.3	27254.9	29460.7	21777.7	31623.3	21366.6	20177.9	23176.9	20834.3	22794.6	21190.9	20689.9	19610.8
2.5.1.30	Heptaprenyl diphosphate synthase	8884.44	7548.69	9306.12	9119.09	9748.38	9342.83	8925.33	7394.38	9596.69	4496.11	6825.05	10270.7	7555.85	7910.12	6800.15	8766.93	4975.28	7991.86	6848.66	5959.31	11998.5	9370.67	8401.75	10179.3	7310.04	13333.2	9148.27	7695.13	7291.19	7202.02	12113.9	9295.44	12366.3	10141.1	11801	12694.2	10588	11786.4	12200.1	14090.2
2.5.1.31	diphosphate specific)	18061.4	18764.6	18536.2	18426.2	18683.9	18774.9	18836	18707.9	18482.8	19112.8	18598.3	18451.9	18921	18699.9	19016.1	18595	19123.7	18755.2	18777.5	18843.5	18213	18655.3	18937.2	18629.7	18769.8	18406.6	18453.1	19153.2	18455.7	18807.7	18363.7	19389.1	18377.9	19001.3	18850.1	18145.7	18520.7	18366.5	18251	18347.2
2.5.1.32	15-cis-phytoene synthase	32	16	33.75	43	14	2	7.5	25	7	2	9	43	25	20	14	9	4	19	0.5	25	25	23	71.5	2	24.3	44	1.4	19	8.25	38	29	48	22	33	10	12	15.25	28	12	73
2.5.1.39	4-hydroxybenzoate polyprenyltransferase	3434.04	4620.59	4663.92	4302.07	3929.93	3843.84	2561.2	3969.34	5267.33	4852.97	2709.34	4062.96	6448	4416.83	4539.57	3067.33	5677.18	6728.05	3572.7	6742.33	3147.99	5611.98	7220.83	2942	5947.93	3461.34	5769.63	6526.3	4133.52	3539.72	2943.29	2228.63	3303.33	6622.17	2918.31	3319.59	3073.36	3245.95	3686.25	2719.5
2.5.1.41	Phosphoglycerol geranylgeranyltransferase	10.5	27	12	5	14	11	30	13	60	34	17	13	5	0.01	9	8	68	22	80	61	2	15.5	11	3	18	5	10	5	74	14	36	19	19	10	2	10	34	5	2	0.01
2.5.1.42	Geranylgeranylglycerol-phosphate geranylgeranyltransferase	10.5	3	3	4	8	0.01	1	4	14	1	4	8	3	0.01	0.01	4	10	0.01	12	7	0.01	8.5	0.01	3	9	0.01	4	0.01	22	14	13	4	12	10	0.01	1	19	4	2	0.01
2.5.1.44	Homospermidine synthase	0.01	0.01	2	2	0.01	1	0.01	0.01	0.01	0.01	2	0.01	0.01	0.01	3	0.01	0.01	2	0.01	0.01	2	0.01	2	0.01	0.01	1	0.4	0.01	0.01	0.01	0.01	0.01	0.01	0.01	0.01	0.01	0.01	0.01	0.01	2
2.5.1.46	Deoxyhypusine synthase	228	498.5	291.5	183.5	236	228.5	467.5	176	218	172.5	145	269	234.5	181.5	312.5	164.5	99.5	311	334	131	245.5	129	187	89	114.5	590.5	132	111.5	235	255	364	123.5	285	87	233	381	299	612.5	424.5	104.5
2.5.1.47	Cysteine synthase	20053.3	21031.7	21626.1	20793.5	21949.5	22027.6	21861	20992.6	22135.1	20813.8	20560.5	21700.3	20751.8	20778.7	20525.5	21419.2	21073.8	21538.5	21310.4	20973.8	23288.2	21393.5	21568.9	22516.3	20940.8	23431.3	21545.4	21762.3	21265.4	20933.6	22550.7	22574.5	22511.5	22363.1	22075.2	21920.1	22537.2	21844.6	22384.8	23250.2
2.5.1.48	Cystathionine gamma-synthase	3242.88	2881.08	4737.5	4386.15	4378	3692.59	3095.75	4164.05	5585.96	4344.92	3473.34	4777.8	6675.5	5296.83	4668.25	3132.83	5927.65	6391.61	3284.25	6642.09	2799.24	6838.76	7383.33	3259.16	6491.63	3142.25	5863.73	6969.66	4200.5	3895.35	3128.76	2357.33	4730.38	7015.76	4592.18	3816.82	3616.93	3455	3813.33	3544.08
2.5.1.49	O-acetylhomoserine aminocarboxypropyltransferase	28445.9	32426.3	28791.5	27795	29543	31832.8	36657.1	30496	27142.6	32903	34528.9	29428.7	25784.3	27595.7	31387.2	33051.7	31245.7	26270.1	35306.8	26274.8	31154.8	24785.5	23760.8	28651.4	26114.1	29831.7	26446.1	25760.7	30814.6	32560.9	31415.5	38295.5	29518.5	24121.1	30944.6	29484.6	31236.7	30484.9	29520.8	30901.5
2.5.1.54	3-deoxy-7-phosphoheptulonate synthase	17522.4	15037.2	20110	18984.5	20596.2	18470.5	18150	16243.6	20870.5	11722.3	14539.7	21658.4	18382.5	18928.8	15800.1	16618.1	13876.3	19444.9	14489	15828.2	21883.5	21873.6	21457.7	20219.7	18787.8	24792.6	20253.5	20286.4	16273.9	15454.5	23461.4	18121.6	25073.4	23245.4	24084.4	24350.4	22568.8	23923.9	23705.4	25689.9
2.5.1.55	3-deoxy-8-phosphooctulonate synthase	9997.13	11702.3	10061.8	10361.6	9334.92	10841.7	11155	12042.7	11016.8	15114.6	12820.7	9734.35	12234.8	11877.9	13394	10650.9	14583.1	11586.4	13075.8	13807.8	7290.75	11241.9	11222.6	9041.66	11979	5639.83	10144.8	12246.3	12169.1	12787.3	6617.02	11586.7	7310.86	9512.78	8419.03	6729.12	8132.69	7323.24	6813.92	5678.01
2.5.1.56	N-acetylneuraminate synthase	1443.16	658.92	1109.74	1556.67	946.74	1492.24	555.09	753	1012.81	531.84	960.01	1013.34	931.33	801	675.75	963.34	461.99	898.83	452.92	923.26	1190.91	1319.98	872.16	1567.01	782.67	1187.09	1185.33	1043.5	608.51	578.83	853.52	682.34	681.18	1452.09	893.82	1079.5	990.67	731.49	1462.15	2414.16
2.5.1.6	Methionine adenosyltransferase	18551.1	19651.9	19383.8	19058.2	19679.1	19689.5	19382.5	19232.2	19254.9	19592.4	19300.4	19176.5	19599	19412.4	19647.2	19530.7	19569.1	19448.2	19435.9	19270.7	19202.1	19434.5	19622.7	19671.9	19453.8	19730.9	19195.6	19943.1	19069	19379	19325	20118.2	19196.3	19800.8	19795.2	19259.5	19352.4	19273	19486.2	19530.1
2.5.1.61	Hydroxymethylbilane synthase	6599.01	6624.96	7985.95	7237.63	7826.41	6966.17	6513.11	7100.62	9153.79	6509.26	5697.91	8628.12	9669.66	8354.96	7459.82	6521.41	8005.07	9967.63	6351.18	8908.21	7556.89	9859.47	10766.6	6490.19	9268.84	9273.25	9664.29	9687.61	7249.36	6658.05	7905.51	6426.24	8877.74	10594.1	9111.14	8916.46	8156.75	8570.93	8996.36	7657.43
2.5.1.68	(2Z,6E)-farnesyl diphosphate synthase	0.01	0.01	27.5	0.01	5	12	2	14	2	5.5	5	11	0.01	9	0.01	0.01	0.01	0.01	0.01	3	2	4	6	6	6	1	3	0.01	6	0.01	26	12	0.01	0.01	10	10.67	1	8	2	10
2.5.1.7	UDP-N-acetylglucosamine 1-carboxyvinyltransferase	21124.6	21971.6	22163	21328.3	22283.8	22202.5	22762.2	21627.8	22310.8	20994.8	21168	22341.5	21569.9	21913.1	21426.3	22372.1	21180.3	21928.7	21848.8	20972.4	24256.2	21680.9	22038.1	21427.8	21523.7	24558.9	21796.4	21676.7	21619.6	21554.4	23947.9	23223.8	23366.7	22644.7	23030.3	23411.3	22889.6	23235.1	22809.8	23060.3
2.5.1.72	Quinolinate synthase	12195.2	12723.9	11558	11506.5	11560.5	12387.8	13540.7	12658.3	10516	13088.1	13465	11169.4	9855.13	11177.6	12210.3	12998.5	11920.1	10125.4	13454.9	10605.2	12314.4	9628.5	9311.66	11957.9	10128.7	11332.7	10121.4	9963.1	12425.1	12830.5	11969.3	14849.9	11218.7	9267.9	11499	11070.6	12185.1	11363.6	10880	11002.1
2.5.1.73	O-phospho-L-seryl-tRNA:Cys-tRNA synthase	0.5	0.01	0.01	0.01	0.01	0.01	0.01	0.01	0.01	0.01	0.01	0.01	0.01	0.01	0.01	0.01	0.01	0.01	0.01	0.01	0.01	1.5	0.01	0.01	0.01	0.01	0.01	0.01	0.01	0.01	0.01	0.01	1	0.01	0.01	0.01	0.01	0.01	0.01	0.01
2.5.1.74	1,4-dihydroxy-2-naphthoate polyprenyltransferase	8926.14	11059	9122.05	9029.55	8726.59	9440.35	9880.5	11272.4	8959.47	14536.1	11670.9	8179.52	11372.3	10678	12072.9	10103.7	13972.8	10645.2	11925.8	12841.8	6691.08	9218.72	10349	8282.34	11118.3	5013.33	9332.92	11181.9	11085.9	11539.7	6337.68	10246	5742.2	8643.44	6764.53	5603.12	6920.77	5823.24	6064.25	4103.84
2.5.1.75	tRNA dimethylallyltransferase	25260	27463.9	24377.1	24888.7	24450.1	26076.4	27399.8	26925.9	23916	29696.8	28428.9	23816.8	25038.3	25620.1	27833.4	26874.9	28167.3	24088.7	28512.1	26078	23233.1	23440	23151.8	24849	24845.9	21572.2	23036.8	24558.7	26668.8	27965.2	23129.9	28378.5	22287.8	22300.1	23801.1	22276	23640.7	23005.6	22138.8	21496.2
2.5.1.76	Cysteate synthase	28	11	26	15.5	23	0.01	13	7.5	29	4	0.01	30.5	2	28.5	2	0.01	3	24	4	0.01	27.5	12	61.5	5	19.5	81.5	0.01	13	18	9.5	36.5	0.01	71.5	16	5.5	46	74	17	70	32
2.5.1.77	7,8-didemethyl-8-hydroxy-5-deazariboflavin synthase	1	0.01	2	0.01	0.01	0.01	2	0.01	4	0.01	4	0.01	0.01	0.01	0.01	0.01	0.01	0.01	0.01	0.01	0.01	3	0.01	0.01	0.01	0.01	0.01	0.01	2	0.01	8	0.01	6	6	0.01	2	12	6	4	0.01
2.5.1.78	6,7-dimethyl-8-ribityllumazine synthase	15052.2	15602.6	14950.7	14980.1	15312.8	15761.5	15006.5	16022.5	15335.9	17392.3	16351.6	15076.8	16580.4	16030.1	16898.6	15821	17080	16121.7	16053.6	17191.8	13474.2	16021.8	16132.5	16489.4	16313.6	13096.5	15972.9	17016.5	15602.3	16464	13311.8	16503.6	13532.2	15563.7	15166.1	13979	14233.5	13673.6	14475.3	14360.6
2.5.1.89	diphosphate specific)	0.5	0.01	1	0.01	0.01	0.01	1	0.01	2	0.01	2	0.01	0.01	0.01	0.01	0.01	0.01	0.01	0.01	0.01	0.01	1.5	0.01	0.01	0.01	0.01	0.01	0.01	1	0.01	4	0.01	3	3	0.01	1	6	3	2	0.01
2.5.1.9	Riboflavin synthase	13889.7	14214.1	14013.7	14203.1	14082.8	14755.5	14378.5	15466.5	14551.9	17009.3	15838.6	14376.8	15888.4	15395.1	16066.6	15195	16813	15355.7	15448.6	16679.8	12961.2	15450.8	15640	14351.4	15769.6	12363.5	15436.5	16253.7	15091.3	15654	12407.8	15583.6	12939.2	14930.7	14340.6	13023	13665.5	12718.1	13205.3	12939.6
2.5.1.90	All-trans-octaprenyl-diphosphate synthase	8988.14	11272	8944.3	9109.55	8524.09	9486.35	9804.5	11262.4	9077.97	14707.6	11623.4	8095.85	11410.3	10465	12119.4	10149.2	14143.8	10772.2	12209.3	13012.8	6741.08	9258.72	10336	8248.34	11137.5	5128.83	9299.82	11155.5	11287.1	11622.2	5929.18	9972.54	5934.7	8627.44	6718.03	5582.95	6925.02	5923.24	6066.75	3982.84
2.5.1.96	4,4'-diapophytoene synthase	0.01	0.01	0.01	0.01	0.01	0.01	0.01	0.01	0.01	0.01	0.01	0.01	0.01	0.01	0.01	0.01	0.01	0.01	0.01	0.01	2	0.01	0.01	0.01	0.01	0.01	0.01	0.01	0.01	0.01	0.01	0.01	0.01	0.01	0.01	0.01	0.01	0.01	0.01	0.01
2.5.1.97	Pseudaminic acid synthase	68.5	175.25	83.25	63.5	58.25	64.75	84.25	60.5	73	61	63	101	131	41	55.75	70	33	116.5	72.25	58.75	232.75	85.5	104	26.5	87	203.25	277.5	96	106.5	83	107.5	61.5	89	124.25	83	149.25	155.5	175	213	106
2.6.1.1	Aspartate transaminase	26045	29487	25217.2	25897.2	24878.4	26842.3	28566.7	27894.5	24905.9	30655.9	29166.2	25185.2	26553.9	26526.5	29144.2	28480.3	29178.7	25384.2	29777.9	26637.5	24784.2	24338.3	24281.2	24243.9	25952.3	24616.5	23759.4	25054.7	27438.2	29251	24419.6	29065.1	23474.3	23274.6	25427.7	24493	25309	25329.8	23609.4	22353.3
2.6.1.102	GDP-perosamine synthase	1.5	7.42	3.75	13.75	5.25	0.75	20.25	2.67	0.01	0.01	8	0.01	2.67	0.01	12.25	0.01	1	11.67	8.75	5.75	12.75	15	7	9.5	0.01	11.25	23.5	2.5	4	15	13.67	11.67	21	4.25	1	8	7.17	17.25	17	6
2.6.1.109	8-amino-3,8-dideoxy-alpha-D-manno-octulosonate transaminase	2.5	5.5	4	5	7	7.5	7.5	3	7.5	8	0.01	3.5	3	5.5	9	0.01	6	5	3	1	5	7.5	8.5	4.5	6.5	14	10.5	2.5	4	4.5	6	14.5	6.5	10	21.5	9.5	10	5.5	7	12
2.6.1.11	Acetylornithine transaminase	14747.4	15806.9	16138.5	15398.7	16001.6	16042.1	16595.8	15793.7	16420.5	16406.3	15662	16381.6	16489.5	15597.6	16051.3	15630.4	16837.8	16848.5	16357.8	16602.8	15957.8	16288.3	16784.3	14699	16464.8	15924.4	16813	17088.2	15935.5	15850.7	15927	17069	16262.5	16761.2	16261.5	15577.7	16029.7	15624.6	16129.1	16239.5
2.6.1.13	Ornithine aminotransferase	1019.5	1880	914	702.5	781	836	1103.5	572	842	539	428	771.5	852.67	544	1007	617	348	885	929.5	427	711	383	554.17	342	495	1235.67	451.4	268	678	815	1184	407	745	349.5	766	1275	813.5	1551	1150	471.17
2.6.1.16	Glutamine--fructose-6-phosphate transaminase (isomerizing)	18471	19076.3	18906.7	18809.8	19080.5	19221.9	19155.1	19112.3	18899.4	19305.8	19008.6	18846.8	19154.6	18985.5	19279.5	18843.6	19401.1	19065.5	19051.8	19300.1	18403.1	19105.9	19176.3	19354.4	19088.3	18762.1	18940.1	19421.8	18899.3	19183.4	18776.8	19672	18659	19610.4	19336.9	18515.1	19090.7	18835	18729.4	18956.3
2.6.1.17	Succinyldiaminopimelate transaminase	8727.73	7926.35	10370.1	9618.99	10984.1	9727.56	8378.75	8934.13	11282.7	7467.69	7404.92	11014	11269.3	9982.42	8613.65	8768.98	8904.48	11779.3	7677.02	10555.3	11439.7	12157.9	13075.4	10859.2	11149.8	12137.6	12525.4	12351	8917.48	8105.04	11113.4	8655.57	12189.7	13623.9	11874	11871.5	10617.5	10787.3	12333.9	12883.1
2.6.1.18	Beta-alanine--pyruvate transaminase	4	0.01	10	9	3	1	3	3.5	4	0.01	4	14	11	3	7	0.01	0.01	9	0.01	5	7	4	23	0.01	7	10	1.4	6	0.01	13	0.01	13	0.01	2	4	2	6	0.01	0.01	9
2.6.1.19	4-aminobutyrate--2-oxoglutarate transaminase	469.88	134.17	589.5	687	291.25	659.5	150.5	203.38	477.12	109.25	423.5	330.6	243.67	232	263	103	99	309.79	149.5	359	62	551.12	206	218	208.8	50.67	203	250	232.25	228.5	153.87	310.5	138.38	322.5	208	124.25	223.67	201.5	179	750.25
2.6.1.2	Alanine transaminase	2212	2134.16	3964.66	3638.32	3581.32	2439.33	1398.34	3328.84	3943.64	3763.01	2223.85	3265.97	5471.83	4183.33	3257.17	2402.17	4885.97	5456.82	2073.67	5817.01	2513.15	5308.46	6880.82	2573.51	5716	2256.67	5039.33	6266.3	3104.68	2601.85	2226.78	1381.17	2989.01	6548.68	2652.83	2143.16	3167.35	2070.49	2487.48	2426.32
2.6.1.21	D-amino-acid transaminase	1393.5	546.17	1137.17	1346.18	1052.66	1274.33	1465	1080.17	1867.84	650.67	1276.33	1884.33	1178.5	1858.33	1459.83	805.67	730.67	1031.18	1101	838.66	985.67	1999	1335.17	1069.33	1224	1423.84	1041.4	1364.01	1250.16	1424.17	1187.51	1832.67	1884.83	1180.5	2006.83	1860.01	1584.67	1779.5	1393	1828.67
2.6.1.22	(S)-3-amino-2-methylpropionate transaminase	12	24.17	57	10	18	22	2	15	7	10	19	27.3	14.67	20	0.01	3	8	11.67	4	12	0.01	11	13	8	12	6	3	2	22	18	31.77	17	4	0.01	16	12	5.17	8	0.01	7
2.6.1.34	UDP-N-acetylbacillosamine transaminase	1	0.01	2	0.01	7	0.01	6	0.01	0.01	2	2	0.01	3	0.01	3	0.01	0.01	0.01	4	0.01	3	0.01	0.01	2	0.01	0.01	6	0.01	0.01	4	0.01	0.01	1	5	3	3	0.01	0.01	2	0.01
2.6.1.36	L-lysine 6-transaminase	0.01	0.01	0.01	2	0.01	0.01	0.01	0.01	3	4	0.01	0.01	0.01	2	3	0.01	0.01	2	0.01	0.01	0.01	0.01	3	0.01	3	2	0.01	0.01	5	0.01	7	0.01	2	0.01	6	2	3	6	3	1
2.6.1.37	2-aminoethylphosphonate--pyruvate transaminase	369.75	402.75	391.25	469	272.5	504.25	350.25	286.75	439.5	177.5	334	350.5	244.75	214.75	236	355.5	259	355.5	314	246.5	369.5	355.5	409.25	151.75	345.5	576.92	430.75	241.5	311	265.25	472.75	297.5	257.75	198.5	269.5	481.5	583.5	570.75	463.75	353.75
2.6.1.42	Branched-chain-amino-acid transaminase	18991.9	20754.9	19449.6	19093	19525.7	19579.7	19212.5	19096.6	18803.9	19484.8	18770.1	18596.2	19644	18639	19474.8	19366.5	19340.9	19656.1	19208.4	19282.9	18832.9	18255.9	19281.7	18808.8	19019.8	19849.4	18950.2	18933.4	18781.6	19195.2	19439.5	19348.9	18194.9	19427.5	18905.6	18951	19033.1	19311	19292.2	18797.3
2.6.1.44	Alanine--glyoxylate transaminase	189	84	101	134	52	83	80	64	86	43	73	106	103	115	78	151	90	98	43	55	102	126	108	96	88	271	104	103	49	61	87	40	97	121	121	198	117	61	139	104
2.6.1.45	Serine--glyoxylate transaminase	189	84	101	134	52	83	80	64	86	43	73	106	103	115	78	151	90	98	43	55	102	126	108	96	88	271	104	103	49	61	87	40	97	121	121	198	117	61	139	104
2.6.1.51	Serine--pyruvate transaminase	189	84	101	134	52	83	80	64	86	43	73	106	103	115	78	151	90	98	43	55	102	126	108	96	88	271	104	103	49	61	87	40	97	121	121	198	117	61	139	104
2.6.1.52	Phosphoserine transaminase	17045.5	17765.4	17529.4	17328.7	17594.5	17653.4	17923.5	17960.9	17257.8	18550.5	17882.8	17425.3	18107.8	17992.4	18263.4	17754	18530.1	17871.6	18023.6	18125.2	17085	17734.6	18046.2	17771.7	18074.8	16518.2	17360.8	18547	17694.7	17864.3	16792.1	18381.2	17149.1	17763.5	17596.9	16634.3	17117.6	16892.4	17058.1	17046.5
2.6.1.55	Taurine--2-oxoglutarate transaminase	38	36	52	33	37	51	34.5	24	39	25.5	11	65	63	34	53	35	0.01	86	25.5	21	39	27	37.5	3	29	68	45	6	67	45	41	21	43	41	43	85	59.5	60	45	38
2.6.1.57	Aromatic-amino-acid transaminase	1935.49	1429.84	3068.25	3237.51	2630.83	2478.83	1399.5	2906.83	4352.35	3768	2315.83	3173.3	5156.99	3913.33	3561.66	1641.67	4711.34	5063.18	2246.5	5878	1262.67	5842.66	6184.16	2210.32	5229	868.67	4591	6174.48	2934.74	2634.67	770.44	1267.67	2322.66	5671.34	2391.25	1449.67	1942.42	1262	1759.17	1819.67
2.6.1.59	dTDP-4-amino-4,6-dideoxygalactose transaminase	222.34	453.24	315.62	201.32	241.58	258.09	465.25	243.17	379.83	201.17	220.34	324.46	308.83	254.33	227.42	282.33	224.98	316.15	355.25	232.58	574.24	323.98	322.66	217	268.73	661.92	546.33	233.26	381.67	237.52	529.59	423.16	457.83	425.42	378.51	654.24	540.01	531	642.5	370.33
2.6.1.62	Adenosylmethionine--8-amino-7-oxononanoate transaminase	3802.17	3544.83	4585.76	4609	3974.83	3865.67	3235.67	4397.84	5928.51	5072	3543	4823.29	6662.83	5422.16	5009.33	2963.67	6123.32	6665.16	3935.83	6897.33	2851.99	6884.97	7590.32	3139.48	6648.5	3465	6092.4	7145.97	4644.24	4240.19	2633.26	2563.5	3915.99	6420.01	3673.59	3604.99	3621.26	3291	3975.01	2841.67
2.6.1.66	Valine--pyruvate transaminase	2214.5	2139.66	3968.66	3643.32	3588.32	2446.83	1405.84	3331.84	3949.14	3767.01	2223.85	3269.77	5474.83	4191.83	3263.17	2402.17	4899.97	5459.82	2077.67	5818.01	2518.15	5315.96	6890.32	2578.01	5722.5	2270.84	5049.83	6268.8	3106.68	2611.35	2232.88	1395.67	2993.51	6558.68	2672.33	2150.66	3174.35	2075.99	2494.48	2441.32
2.6.1.76	Diaminobutyrate--2-oxoglutarate transaminase	374.5	461	614.5	297	447	554	1054	466	638.5	299.17	356	481	68.5	294	132.5	248	327	280.5	661	291	1120	202	220.5	36	167	581.17	327	154.14	612.5	199.5	884	364	1035.5	128.5	302.5	480.34	402.5	466.5	352	134
2.6.1.77	Taurine--pyruvate aminotransferase	189	84	101	134	51	83	80	64	86	43	75	106	103	115	78	151	90	98	43	55	100	126	108	96	86	271	104	103	49	59	87	40	94	121	119	204	117	59	139	99
2.6.1.81	Succinylornithine transaminase	0.01	0.01	0.01	2	0.01	2	0.01	0.01	0.01	0.01	0.01	0.3	0.01	0.01	0.01	0.01	0.01	0.01	2	0.01	0.01	0.01	0.01	0.01	0.01	0.17	0.01	0.01	0.01	0.01	0.1	0.01	0.01	0.01	0.01	0.01	0.01	0.01	0.01	0.01
2.6.1.82	Putrescine aminotransferase	488.56	201.6	374.57	450	269.39	464.14	1048.49	433.29	917.57	326.01	616.57	958.87	446	865.43	845.4	143.14	371.34	323.61	693.77	274.57	141.64	1062.29	408.36	432.71	516	275	231.19	650.71	636.96	732.2	401.87	762.23	1044.86	301.29	1148.16	894.6	775.96	1036.34	460.86	556.07
2.6.1.83	LL-diaminopimelate aminotransferase	12718.2	12718.6	12592.3	12241.8	12839.8	13426.1	15106.5	12506.7	13031.4	11974.9	14020.5	13593.8	11492.5	12114.6	12939.4	13787.7	11895.7	11429.5	13692	10813.7	14225.5	11700.2	11140.5	11857.7	11356.4	13803.4	12062.4	10848.8	12852.8	13251.2	13987.6	15101.3	14456.7	11414.2	14773.9	14311.2	14049.2	14129	13254.5	14749.1
2.6.1.85	Aminodeoxychorismate synthase	6792.93	6362.34	8729.02	8187.37	8478.52	6900.94	4402.45	9315.3	9226.8	10774	6954.25	7188.98	12438	10723.1	8778.43	6792.03	11981.5	11918.3	6602.01	13928.7	5408.07	11549.2	13999.5	8310.59	12455	4239.42	11151.3	13724	8680.91	7605.64	4425.22	4976	5654.78	12843.1	5759.34	4347.38	5521.13	3863.19	5506.5	3799.09
2.6.1.86	2-amino-4-deoxychorismate synthase	0.01	0.01	0.01	0.01	0.01	0.01	0.01	0.01	0.01	0.01	0.01	0.01	0.01	0.01	0.01	0.01	0.01	0.01	0.01	0.01	0.01	0.01	0.01	0.01	0.01	0.01	0.01	0.01	0.01	0.01	0.01	0.01	0.01	0.01	0.01	0.01	0.01	2	0.01	3
2.6.1.87	UDP-4-amino-4-deoxy-L-arabinose aminotransferase	0.01	0.01	0.01	2	0.01	0.01	0.01	0.01	0.01	0.01	0.01	0.3	0.01	0.01	0.01	0.01	0.01	0.01	1	0.01	0.01	0.01	0.01	0.01	0.01	0.17	0.01	0.01	3	0.01	0.1	0.01	0.01	0.01	0.01	0.01	0.01	0.01	0.01	0.01
2.6.1.9	Histidinol-phosphate transaminase	17757.6	18301.7	19881.9	19364.3	19877	19515.7	18215	20289.3	20648.4	22202.6	19511.1	19672.1	22602.1	20754.4	20764.3	19102.4	22959.5	22613.4	19665.5	23932.9	18053.7	22295.9	23739.1	19136.6	22779.8	17127.7	22225.7	24008	20081	19738.9	17298.8	18965.1	18323.9	23080.6	18936.9	16927.6	18601.5	16771.5	18089.6	18044.8
2.6.1.92	UDP-4-amino-4,6-dideoxy-N-acetyl-beta-L-altrosamine transaminase	1	0.01	2	0.01	7	0.01	6	0.01	0.01	2	2	0.01	3	0.01	3	0.01	0.01	0.01	4	0.01	3	0.01	0.01	2	0.01	0.01	6	0.01	0.01	4	0.01	0.01	1	5	3	3	0.01	0.01	2	0.01
2.6.1.96	4-aminobutyrate--pyruvate transaminase	3	0.01	10	8	2	1	0.01	2	0.01	0.01	6	14	9	1	7	0.01	0.01	7	0.01	5	5	2	18	0.01	5	5	0.01	4	0.01	9	0.01	10	0.01	0.01	0.01	2	2	0.01	0.01	2
2.6.1.97	Archaeosine synthase	0.5	0.01	1	0.01	0.01	0.01	1	0.01	2	0.01	2	0.01	0.01	0.01	0.01	0.01	0.01	0.01	0.01	0.01	0.01	1.5	0.01	0.01	0.01	0.01	0.01	0.01	1	0.01	4	0.01	3	3	0.01	1	6	3	2	0.01
2.6.1.98	UDP-2-acetamido-2-deoxy-ribo-hexuluronate aminotransferase	10	27	11	5	14	11	29	13	58	34	15	13	5	0.01	9	8	68	22	80	61	2	14	11	3	18	6	10	5	73	14	32	19	16	7	2	9	28	2	0.01	3
2.6.99.2	Pyridoxine 5'-phosphate synthase	1665.09	2556.74	1662.67	1348.32	1336.83	1424.09	2182.25	1622.42	1746.83	1631	1180.34	1626.96	1236.58	1232.58	1578.17	1083.33	1706.48	1613.65	2209	1206.33	1514.99	820.48	1084.41	780.75	1116.33	2004.92	1344.48	746.3	1972.92	1714.77	1657.34	1530.16	1568.58	619.17	1121.01	1719.49	1641.76	2058.25	1726.25	798.08
2.7.1.1	Hexokinase	550.06	260.1	510.07	749.5	305.39	713.14	234.49	334.29	555.07	234.01	446.07	322.07	276	238.43	327.9	214.14	193.84	345.61	358.27	441.07	146.14	574.79	223.86	250.71	212.5	119	236.69	256.71	439.46	249.2	156.27	251.73	280.86	339.79	197.66	204.6	242.96	258.34	186.86	648.57
2.7.1.100	S-methyl-5-thioribose kinase	229.86	228	183.24	192.17	238.12	186.81	379.12	245.63	213.9	127.05	123.57	306.24	264.01	225.43	226.17	229.14	252.64	258.21	270.07	125.9	408.48	196.12	267.87	175.54	207.33	360.34	227.29	147.38	227.53	271.83	383.24	292.77	391.86	262.29	333.86	344	341.7	370.64	325.36	443.24
2.7.1.107	Diacylglycerol kinase (ATP)	5851.2	5593.51	7262.49	7053.9	7351.97	5833.9	4880.24	5903.92	7379.85	5873.76	4441.08	6637.03	7618.5	6517.34	5553.9	5413.47	7003.32	8341.05	4998.27	8014.23	7220.63	7926.22	9394.44	8209.79	7960.3	7000.59	7760.17	9039.01	5855.22	5414.97	6354.11	4825.89	7217.15	9775.63	5926.42	6059.84	6555.14	6096.34	6938.53	7332.07
2.7.1.11	6-phosphofructokinase	34637.3	33402.2	34730.2	34057.1	37580.5	35104.3	33130.2	31775.7	33649.2	26807.5	29920.1	35956.6	33251.7	32450.9	30732.8	34806.8	27806.8	33700.3	29836.7	29155.5	39505.2	33984.6	35062.5	39885.7	32254.6	43026	36065.3	33486.8	30709.5	31470.5	39384.9	35949.4	39269.1	37780.9	40444.7	41032.8	37624.7	38792.4	42360.5	44188.8
2.7.1.113	Deoxyguanosine kinase	0.5	0.01	0.01	0.5	0.01	0.01	3	0.01	0.01	0.01	1	0.01	0.01	0.01	0.01	0.01	0.01	2	0.01	0.01	5	1	0.01	0.01	0.3	0.01	0.01	0.01	0.01	0.01	0.01	0.01	0.01	0.01	2.75	0.01	0.01	0.01	0.01	0.01
2.7.1.12	Gluconokinase	1170.6	1154.99	2522.67	2402.32	2262.33	1671.34	159	2289.93	3158.57	3374.67	1451.34	2054.63	4616.33	2940.83	2533.17	1288.83	4212.48	4629.39	1397	5351.33	1005.49	4363.22	5614.16	1693.5	4529.13	465.34	4131.73	5324.16	2225.67	1734.52	351.59	310.16	1172.09	5104.67	1031.01	431.66	1032.51	68	1154	851.83
2.7.1.130	Tetraacyldisaccharide 4'-kinase	8788.47	11270.5	9064.97	9009.06	8639.25	9508.68	9709.5	11146.4	9395.81	14599.6	11579.2	8185.18	11396.4	10383.9	12054.7	10059.9	14027.5	10766.9	12060.3	13050.5	6673.75	9265.22	10375.1	8176	11117	4872	9440.49	11127.3	11136.8	11627	5870.02	9955.21	5789.69	8563.11	6689.86	5412.79	6913.69	5835.24	5970.42	4013.51
2.7.1.14	Sedoheptulokinase	36.5	3.5	39.5	35	64.5	51.5	0.01	34.5	23	13.5	23.5	34.5	22.5	27	13.5	32	15	0.01	15.5	26.5	43.5	44.5	32.5	121.5	29	22.5	25.5	58.5	0.01	9	29	28	22.5	82	18.5	17	40	39	67	118
2.7.1.144	Tagatose-6-phosphate kinase	700	457.67	755.5	1073	500.5	638	345	429.5	471	185.5	426.5	535.5	282.17	483.5	466.5	448.5	255	483.67	296	292.5	300.5	755	673.5	641	687.5	477	238.5	660	300	344.5	361.67	247.5	742	901.5	635.75	431.5	1551.67	1294.5	498.5	1191
2.7.1.146	ADP-specific phosphofructokinase	4.5	30.5	15	0.5	4.5	6	48.5	12.67	11.5	0.01	6.5	24.5	12	14	17.5	4.5	3.5	24	10.5	19.5	9	10.5	4.5	4	9.5	41	16.5	9.5	18.5	21	40.5	32.67	26	17	10	30.5	19.5	19	40	0.01
2.7.1.147	ADP-specific glucokinase	4.5	30.5	15	0.5	4.5	6	48.5	12.67	11.5	0.01	6.5	24.5	12	14	17.5	4.5	3.5	24	10.5	19.5	9	10.5	4.5	4	9.5	41	16.5	9.5	18.5	21	40.5	32.67	26	17	10	30.5	19.5	19	40	0.01
2.7.1.148	4-(cytidine 5'-diphospho)-2-C-methyl-D-erythritol kinase	17251.7	17378.4	17905.2	17923.5	18115.8	18099.9	18115.2	18247.7	17805.8	18733.8	18292.3	17920.9	18216.4	18287.9	18244.7	18104	18800.5	18125.2	18129.8	18510.5	17745.5	18381.3	18517	18350.7	18332.8	17600.6	17989.2	18913.5	18004.6	18202.5	17481.3	18985.6	17903.9	18671.3	18258.6	17152	18009.9	17298.8	17476	17944.7
2.7.1.15	Ribokinase	8197.49	7661.09	10019.4	9895.51	9975.19	8420.05	6755.88	8100.94	9722.92	6661.15	6430.25	9879.54	10605.3	9404.59	7695.58	8507.98	8248.95	11011.4	6345.49	9470.33	10434.7	11155.8	12634.2	8873.04	10976.2	12209.1	11085.9	11398	7373.78	7229.52	10297	7139.61	10693.2	14002.6	10474.2	10367.5	11061.5	10758.6	10988.5	11875.7
2.7.1.156	Adenosylcobinamide kinase	11418.1	12720.1	11241.5	11314.6	11666	12497.5	14670	12172.4	11669.9	12564.8	13357.6	12889.8	11333	11572.9	12928.8	13570	12116	10971.4	13835.3	10376.2	13623.5	11162.3	10833.6	11055.8	11159.2	14438.2	11561.3	10501	12331.3	13623.6	13607.2	15412.6	13228.8	10603	14013.1	14471.2	13490.5	13699.3	13388.7	13056
2.7.1.16	Ribulokinase	205.5	392.5	265	312.17	250	346	368	170	278.5	169.67	220.5	178.8	166.75	110	213.5	138	192	234	335	250	481	170	155.17	153	133.5	353.67	219	97.67	293.5	211.5	601.1	310.5	279	163.5	288	440	379	448.5	442.5	240.5
2.7.1.161	CTP-dependent riboflavin kinase	0.5	0.01	1	0.01	0.01	0.01	1	0.01	2	0.01	2	0.01	0.01	0.01	0.01	0.01	0.01	0.01	0.01	0.01	0.01	1.5	0.01	0.01	0.01	0.01	0.01	0.01	1	0.01	4	0.01	3	3	0.01	1	6	3	2	0.01
2.7.1.162	N-acetylhexosamine 1-kinase	0.01	0.01	0.01	0.01	0.01	1	1	0.5	0.01	0.01	0.01	0.01	0.01	6	0.01	0.01	0.01	0.01	0.01	0.01	0.01	0.01	0.5	0.01	0.01	0.01	0.01	0.01	0.01	0.01	3	0.01	0.01	0.01	0.01	0.01	0.01	0.01	0.01	1
2.7.1.165	Glycerate 2-kinase	2.5	11.5	6	2	4.5	6	1.5	7.5	8.5	4	4.5	17.5	4.5	14	13.5	4.5	2.5	20	8.5	12.5	2	10.5	7.5	2	6.5	33	7.5	9.5	8.5	13	11	3	14	6	7	26	8.5	9.5	13	0.01
2.7.1.166	3-deoxy-D-manno-octulosonic acid kinase	10	8	61	12	117	33	28	20.5	20	11.17	9	10	42	24	70	31	17	24	39	25	24	42	35	14	15	12	41	16	32	36	16	2	9	18	25	17	11	0.01	23	18
2.7.1.167	D-glycero-beta-D-manno-heptose-7-phosphate kinase	2225.33	1685.83	3324.17	3510.83	2874.16	2837.17	1689.5	3039.5	4619.18	3905.17	2615.67	3387.96	5433.82	4119.16	3803.83	1806.5	4951.82	5306.83	2435.5	6108.33	1353.16	6007.14	6339.32	2345.32	5392.33	1288.17	4850.83	6334	3164.66	2840.69	958.43	1587.33	2491.49	5843.01	2659.51	1747.66	2263.18	1606.5	1975.67	2133
2.7.1.168	D-glycero-alpha-D-manno-heptose-7-phosphate kinase	2199.78	1607.15	1960.86	1707.42	2381.64	1826.81	1757.65	1811.95	1772.56	876.4	1456.74	2310.4	2033.03	2103.35	1481.2	2252.58	1261.3	1929.32	1299.63	1398.79	2503.94	2068.32	2098.48	2873.23	2061.32	2990.4	2473.09	1894.78	1588.52	1707.74	2453.63	1787.08	2731.55	2524.78	2951.29	2922.02	2378.82	2656.42	2989.42	3549.15
2.7.1.169	Pantoate kinase	0.5	0.01	1	0.01	0.01	0.01	1	0.01	2	0.01	2	0.01	0.01	0.01	0.01	0.01	0.01	0.01	0.01	0.01	0.01	1.5	0.01	0.01	0.01	0.01	0.01	0.01	1	0.01	4	0.01	3	3	0.01	1	6	3	2	0.01
2.7.1.17	Xylulokinase	9806.66	8796.84	9390.77	9141.23	9908.66	9423.46	8782.59	8788.1	8235.53	5909.6	7531.06	9508.67	8434.3	9029.29	7894.61	9297.99	5649.56	8347.95	7714.2	7006.57	11234.9	8883.89	8544.94	10254.3	8022.28	12850.5	9536.12	8053.28	8366.13	7880.91	12498.3	9571.75	10619.9	9900.78	11324.4	12186.1	11336.4	11893.8	12392	12254.8
2.7.1.170	Anhydro-N-acetylmuramic acid kinase	1875.34	3135.82	3273.42	2649.15	3038.33	2217.84	1236	2785.17	4107.33	3818.67	1638.34	2789.46	5376.33	3438.33	3403.67	1873.83	4561.98	5441.32	2324	5715.5	1612.99	4458.98	6192.66	1937.5	5018.83	1741	4754.9	5550.3	2803.92	2546.02	1360.09	650.16	1933.33	5311.84	1747.51	1739.16	1832.26	1609.5	2304.33	894.66
2.7.1.175	Maltokinase	0.01	0.01	0.01	0.01	0.01	0.01	0.01	0.01	0.01	0.01	0.01	0.01	0.01	0.01	0.01	0.01	0.01	0.01	0.01	0.01	0.01	0.01	0.01	0.01	0.01	1	0.01	0.01	0.01	0.01	0.01	0.01	0.01	0.01	0.01	0.01	1	7	2	6
2.7.1.176	UDP-N-acetylglucosamine kinase	439	498	706.5	430	489	719.5	1069.5	509	730.5	320	458	519	118	323	165	265	369	311.5	692	398	1119	273	250.5	59.5	198	591	376.5	192	648.5	230.5	898	381.5	1052	153	335.5	494	439.5	480.5	369.5	187.5
2.7.1.177	L-threonine kinase	470	112.5	455.17	668.51	212.66	625.83	153	220	505.34	111	384.33	299.83	213.16	188.33	248.33	157.17	101.67	268.51	144.5	357.66	106.17	552	235.33	141.83	157.5	80.17	215	247.84	214.66	184.17	108.84	248	157.33	310	171.08	146.01	154.5	112.5	144	648
2.7.1.181	Polymannosyl GlcNAc-diphospho-ditrans,octacis-undecaprenol kinase	35	33	29	26	44	49	14	34	60	25	14	56.3	17	21	26	14	27	61	20	41	51	40	41	14	43	82	50	29	32	56	52.1	26	59	51	26	45	65	25	52	29
2.7.1.182	Phytol kinase	23	15	8	24	9	0.01	7.5	18	2	2	2	15	3	11	0.01	7	4	0.01	0.5	15	9	17	23.5	2	12	23	0.01	9	2	7	20	29	20	31	7	8	5.5	12	5	55
2.7.1.184	Sulfofructose kinase	13.5	14.5	6	8	4.5	6	13.5	7.5	6.5	11	4.5	29.8	4.5	12	9.5	4.5	10.5	18	27.5	20.5	25	12.5	19.5	2	9.5	58	24.9	9.5	6.5	13	36.1	3	15	18	3	32	6.5	49.5	13	15
2.7.1.19	Phosphoribulokinase	3	0.01	12	8	0.01	0.01	2	2	0.01	0.01	2	14.3	9	3	4	0.01	0.01	8	1	5	3	2	19	0.01	3	8.17	0.01	4	0.01	7	0.1	0.01	3	0.01	0.01	2	5	0.01	4	2
2.7.1.2	Glucokinase	24412.5	30118.8	24058.9	23736.2	24791.6	27426.2	31818.5	26717.6	22862.8	31149.9	30931.7	24737.3	22781.8	23357.2	28721.7	29068.8	28689.9	22916.9	32322.9	23632.1	25495.5	19654.4	19969.7	22837	22711.8	24504.6	22232	21498.8	27135.9	29980.4	26012.2	33978.3	22941.4	19335.4	24751.8	24042.8	26226	25730.1	23796	23822.2
2.7.1.20	Adenosine kinase	438.36	415.5	409.07	501.5	357.79	541.64	324.29	354.29	419.07	177.21	399.07	401.07	342.5	337.43	314.5	452.64	359.64	404.71	265.57	334.57	340.14	412.29	443.86	302.21	390.5	748	311.79	353.71	299.36	330	434.07	276.93	355.86	388.79	567.36	518.5	784.36	604.14	412.36	554.07
2.7.1.21	Thymidine kinase	10208.1	12329.1	10403.9	10670.4	10313.7	10928.7	10818.8	12206.3	10438.5	15258.4	12450.7	9611.26	12509.4	11526.5	12920.5	11555.4	14579.9	11957.8	12810.6	13714.8	8612.24	10690.8	11902.1	11267.9	12237.7	7258.34	10843.9	12596.3	11959.1	12864.7	7927.71	11560.5	7738.86	10410.5	8550.56	7247.43	8890.83	7799.15	8212.75	6585.4
2.7.1.22	Ribosylnicotinamide kinase	847.84	1103.49	2116.17	1949.32	1967.83	1237.34	102	2164.17	2815.33	3311.17	1160.84	1835.46	4414.83	2781.33	2279.17	1205.83	4183.48	4410.65	1327	5118.33	974.49	3959.98	5480.66	1564.5	4468.83	475.67	4025.33	5187.16	2070.67	1593.52	222.09	200.66	1113.83	4896.67	903.51	367.74	960.51	117	1043.5	354.83
2.7.1.23	NAD(+) kinase	18040.2	18737.4	18523.2	18404	18643.8	18720.9	18752.8	18645.7	18454.8	19080.8	18594.3	18405.9	18848.4	18670.9	18959.7	18566	19053.5	18707.2	18731.3	18809.5	18140.5	18633.8	18859.5	18619.7	18705.8	18224.6	18341.2	19082.5	18436.6	18759.5	18271.3	19283.6	18299.9	18944.3	18777.6	18033	18446.4	18261.8	18173	18276.7
2.7.1.24	Dephospho-CoA kinase	23157.8	24577.8	22830.6	23301	23068.2	24426.5	25097.5	25267.7	22264.1	27827.6	26981.9	22202.2	23525.9	24327.5	25809.7	25375.9	26498.8	22459.4	26010.6	24774.7	21714.2	22520.7	22035	23944	23545	19628.5	21716.5	23824.6	24696	25978.8	21204.7	26837	20794.7	21507.3	22588.1	20140	22049	20785.1	20465.8	20511.4
2.7.1.25	Adenylyl-sulfate kinase	1488.2	1963.65	1135.99	1065.15	927.45	1047.15	1426.79	1001.96	1156.73	884.38	709.91	1052.7	1049	862.09	1338.84	1004.47	833.12	1107.86	1314.07	701.4	872.47	653.1	822.02	742.54	837.13	1557.5	759.19	537.37	1020.62	1211.18	1303.16	923.09	988.52	661.96	1024.87	1500.49	1108.29	1652.64	1305.19	824.73
2.7.1.26	Riboflavin kinase	17918.7	18659.4	18413.2	18290.7	18483.8	18578.9	18694.2	18577.2	18373.3	19038.8	18550.3	18253.4	18754.4	18595.4	18884.2	18451	19049.5	18639.2	18712.3	18706.5	18046	18490.3	18621	18410.7	18564.3	18159.1	18120.7	18862.5	18389.1	18700	18174.8	19236.6	18167.4	18692.3	18703.1	17877	18289.4	18148.6	18093.3	17982.7
2.7.1.27	Erythritol kinase	0.01	0.01	0.01	0.01	0.01	0.01	0.01	0.01	0.01	0.01	2	0.01	0.01	0.01	0.01	0.01	0.01	0.01	0.01	0.01	0.01	0.01	0.01	0.01	0.01	0.01	0.8	0.01	0.01	0.01	0.01	0.01	0.01	0.01	0.01	0.01	0.01	0.01	0.01	0.01
2.7.1.29	Glycerone kinase	47.5	145	106	106	49	151	49	84.17	76	49.5	48	94	56	69	59	113	91	136	99	45	106	154	203	149	120.3	223.5	41	107.14	57	83	124.5	6.67	79	81	192.75	77.01	365	246	137	94
2.7.1.30	Glycerol kinase	10671	9732.77	12167	11651.2	12398.5	10852.2	9525.5	10306.2	12580	8443.39	8304.42	12812	12779.1	11596.1	9972.18	10469.2	9863.52	13218.7	8931.73	11419.5	13303.8	13741.1	14694.2	12618.7	12718.5	14810.8	13836.2	13707.3	10135.3	9628.01	12893	10324.1	14512.3	15784.2	13666.7	13843.9	13192.7	13373	14254.9	15152.3
2.7.1.31	Glycerate 3-kinase	13482.4	12717.2	13734	14148.7	14344.6	13731.1	12607.8	14486.1	12988.6	15613.4	14720.3	13080.2	14958.6	14489.8	14311.5	14893.9	15476.4	14512.7	13452.9	15621.8	12498.5	14675.3	15194	15482	15277.2	11442.7	14702.7	15804.1	13577.9	14415.2	11989.9	14949.1	12066.5	15924.4	13540	11585.7	12997.2	11079.4	12852.6	13942.2
2.7.1.33	Pantothenate kinase	19523.6	20751	20343.8	20282.5	20581.6	20575	20819.5	20070.2	20256.9	20439.1	20186.4	20467.5	20445	20235.4	20719.7	20299.2	20522.6	20462	20744.9	19985.6	20376.6	20172	20375.8	19836.9	20368.8	20936.1	19633	20542.2	20022	20544	20457	20964.7	20572.3	20708.6	20739.5	20158.8	21176.4	21083.5	20099.9	20832.2
2.7.1.35	Pyridoxal kinase	14805.9	14094.4	15339.4	15536.5	15978.3	15679.6	15467.8	16010.2	15387.9	16687.2	16407.8	15679	16275	16605.9	16157.9	16000.4	16946.1	15846.2	15633.3	16627.3	14964.7	16743.6	16644.7	16735.9	16776.8	14407.6	15642.7	17523.2	15641.6	16096.4	14474.9	16943.4	15323	16999	16105.9	14196	15261	14198.2	14726.9	15790.2
2.7.1.36	Mevalonate kinase	826.88	1405	696.25	538	582.25	661	667.5	431.38	687.62	372.75	315	532	678.25	424	754	474	258	643.62	623.5	313.5	425	274.62	407.5	284	393	738	364	189	458	583.5	839	324	478.88	311.5	558	962.25	532.25	1028	794.5	397.75
2.7.1.39	Homoserine kinase	8115.25	7231.02	9808.75	9723	9471.42	8858.58	6919.96	7965.05	10425.8	7124.89	6745.18	9613.3	9954.83	8732.49	7902.81	7256.01	8206.51	10522.5	6755.45	10000.9	9107.9	11215.9	11583.3	9520.49	10042.2	9701.09	10661.5	11374.6	7985.69	7372.05	9172.48	7429.47	10419.2	12517.1	9406.46	9063.26	9579.78	9058.69	9726.66	11490.1
2.7.1.4	Fructokinase	21809.6	23326.2	21537.1	21733.7	22897.1	23258.8	23191.8	24422.4	20175.8	27009.5	25910.6	21201.8	23106.8	23496.8	24312.5	25412.7	25638.2	22105.4	24988.2	23831.8	22233.1	21067.6	21779.1	23944.7	22961.7	20295.7	21834.4	23404.8	23637.7	24506.8	20707.4	26138	20003.9	21439	21676.1	19593	21091.7	19444.9	20724.1	19962.2
2.7.1.40	Pyruvate kinase	18011.4	18721.8	18499.8	18401.3	18664.2	18704	18804	18618.2	18313.8	19031.5	18560.5	18415.1	18857.9	18690.4	18963.3	18553.3	18998.3	18695	18657.6	18758.6	18136.4	18601.6	18862.8	18687.4	18688.6	18289.7	18351.2	19077.6	18360.8	18763.3	18271.6	19300	18286.3	18976.9	18816.8	18057.2	18362.4	18326.8	18248.2	18365.8
2.7.1.44	Galacturonokinase	105	305	139	92	236	380	387	238	207	528	444	310	264	180	472	258	369	269	622	360	80	133	109	54	216	69	227	128	341	442	161	372	79	74	170	49	140	108	43	41
2.7.1.45	2-dehydro-3-deoxygluconokinase	18471.6	20344.8	17684.2	18313.9	18987.8	19732	21012.8	21050.7	17309.8	24371.8	22300.7	18326.2	21020.7	19674.9	21522	22368.2	23522.7	19856.2	22473.4	21573.5	18185.2	18600.9	19253.2	19053.1	20423.9	16354.3	19779.8	20448.6	20338	21589.9	16909.4	22734.2	16973	19165.4	19580.9	16490.2	18072	17135.6	17836.7	17176.6
2.7.1.47	D-ribulokinase	0.01	0.01	0.01	0.01	0.01	0.01	0.01	0.01	0.01	0.01	2	0.01	0.01	0.01	0.01	0.01	0.01	0.01	0.01	0.01	4	0.01	0.01	0.01	0.01	0.01	0.01	0.01	0.01	0.01	0.01	0.01	0.01	0.01	0.01	0.01	0.01	0.01	0.01	2
2.7.1.48	Uridine kinase	25535.4	30362.8	24725.8	25616.5	25281.6	28491.7	31093.5	29463.8	24755.9	35759.3	33223.9	25044	27498.7	26939.1	31884.3	30450.4	33470.1	26043.6	33727.9	29039.6	24216.3	24372.8	24254.8	25533.9	26859.9	21765.5	24912.7	26598.1	29568.2	32315.8	23045.1	33090.7	22117.1	22204.8	24848.2	22445.4	24286.1	22843.6	23118.1	20857.5
2.7.1.49	Hydroxymethylpyrimidine kinase	16978.3	19126.4	17789.9	17399.5	18078.3	19559.4	21180.8	20157.2	18035	23882.3	22374.4	18167.8	19212.8	19049.9	21223.6	20505.9	22899.3	18883.7	22390.4	21018.3	17173.8	18275	18311	17968.8	19410.5	15318.2	18393.5	20143.6	20106.8	21229.9	16513.2	22857.5	16151.1	17216.3	17661.6	15717.2	16977.7	15454.6	16217.3	16001.9
2.7.1.5	Rhamnulokinase	6286.3	8140.59	6090.13	5793.82	6557.34	7251.93	9429.25	7344.88	5802.97	8629.09	8561.07	6880.86	6359.04	6177.52	7781.11	8346.87	8243.81	6614.76	9332.06	6523.76	7238.18	5422.07	5456.81	6129.17	6205.24	6957.24	6804.76	5926.7	7400.56	8184.31	7176.86	9905.55	6418.2	5582.52	7530.52	7134.63	7220.6	7111.49	7415.33	6934.34
2.7.1.50	Hydroxyethylthiazole kinase	6768.94	4788.6	6584.82	6411	7186.79	6472.14	6036.5	5330.51	6369.17	3028.44	5050.75	7605.54	5589.42	6272.75	5068.73	6271.65	3236.65	5850.06	4308.27	4301.74	7816.63	7119.52	6295.68	8535.36	5626.14	9078.17	6872.19	6297.35	4945.64	5099.38	8735.22	7175.74	8095.07	7399.31	9100.07	9164.09	7827.4	8463.33	9162.02	10743.1
2.7.1.51	L-fuculokinase	657.34	520.99	536.67	509.16	548.33	497.84	638	609.67	483.83	287.84	393.34	755.96	454.83	745.33	358.67	660.83	337.48	600.65	474.5	342.83	1036.99	613.48	571.5	671	497.83	1280	684.33	490	525.17	424.52	915.09	939.66	825.33	947.67	905.01	839.99	900.51	770.5	1074.25	813.83
2.7.1.52	Fucokinase	0.01	1	0.01	0.01	2	15	0.01	0.01	0.01	0.01	11	0.01	0.01	0.01	0.01	7	5	4	5	0.01	0.01	0.01	0.01	2	3	0.01	17	2	4	0.01	11	5	0.01	0.01	0.01	0.01	4	0.01	0.01	0.01
2.7.1.53	L-xylulokinase	71.34	50.99	28.17	53.24	6.33	11.34	97	33.67	15.83	48.84	14.34	92.96	16.33	28.33	31.17	12.33	50.98	36.65	92.5	68.83	104.49	40.48	85.83	13.5	31.33	146.67	90.23	28.33	26.17	25.52	153.09	53.66	48.83	90.67	16.51	66.49	22.01	169.75	45.5	103.83
2.7.1.55	Allose kinase	2	14	14	0.25	25	3	20.5	2	13	1	9	3.3	12	0.01	12.5	8	11	17	26	4	6	17	2	2	0.01	26	22	6	9	23	26.1	24	19	11	18	33	23	23.25	48	9
2.7.1.56	1-phosphofructokinase	9996.17	7561.42	11077.6	11704	11149.2	9927.92	7912.76	9107.51	11290.6	7284.68	7793.35	11536.5	11341.2	10473	8649.25	9302.84	8668.64	11835.3	7171.25	10681.8	11406.6	13308.1	13704.2	11896	11974.6	12046.2	12165.8	13001.7	8596.02	8225.84	10889.3	8064.51	12756.3	15130.1	12338.1	11508.4	12604.7	12175	12060.2	14398.2
2.7.1.58	2-dehydro-3-deoxygalactonokinase	33	9	0.01	21	1	0.01	37	0.5	2	33	2	36.3	0.01	0.01	9	0.01	24	0.01	59	24	69	8	47	0.01	11	77	51.4	0.01	0.01	3	83.1	0.01	12	32	3	24	3	113	0.01	43
2.7.1.59	N-acetylglucosamine kinase	829.84	1082.49	2091.17	1931.32	1961.83	1224.34	75	2139.17	2804.33	3289.17	1162.84	1813.46	4402.83	2773.33	2267.17	1203.83	4164.48	4393.65	1296	5105.33	944.49	3947.98	5449.66	1562.5	4435.83	399.67	3988.73	5187.16	2032.67	1587.52	166.09	149.66	1091.83	4868.67	896.51	342.49	928.51	27	1030.5	328.83
2.7.1.6	Galactokinase	16281	16779.9	16429	16435.5	17032.4	16765.1	16222.5	17100.4	15537.5	18214.4	17076	15868.9	17346.6	16607.1	17070.1	16967.8	17725.9	16941.6	16915.1	17658	15797.8	16177.1	16873.3	17365.4	17059.8	14793.6	16784.9	17306.1	16626.8	16894.2	15466.8	17253.7	15142.3	17161	15993.8	14428	15281.4	14590.1	15572.4	15569.5
2.7.1.60	N-acylmannosamine kinase	2.84	9.49	7.17	5.32	1.83	5.34	0.01	3.17	6.33	3.17	5.84	5.46	11.83	8.33	5.17	0.83	16.48	13.65	5	6.33	6.49	4.98	5.66	4.5	1.83	1.5	6.33	11.16	7.67	4.52	3.09	2.66	4.83	2.67	2.51	1.49	3.51	0.01	5.5	0.83
2.7.1.63	Polyphosphate--glucose phosphotransferase	102	19	378.5	21	410	130	252	200.5	44	33.5	143	176.67	76	312	122	36	20	75	48	49	30	69	109.5	110	70	30	147	114	195	69	579.5	366	12	77	144	143.67	55	29	109	124
2.7.1.66	Undecaprenol kinase	376.24	218.5	289.82	460.25	328.54	394.64	134.79	252.67	230.19	117.46	202.07	313.57	192.25	259.43	201.5	407.14	160.14	240.33	161.57	183.57	340.14	386.91	353.86	444.21	343.3	498.5	155.29	302.21	156.86	281.5	341.07	189.93	331.74	517.79	426.86	243.75	527.61	357.89	355.61	500.32
2.7.1.69	Protein-N(pi)-phosphohistidine--sugar phosphotransferase	30169.5	19231.7	35368.9	41779.6	36414.4	30024.7	12965.5	27661.5	34284.7	27463.1	22532.5	30984.5	40992.3	33984.8	28115.3	24137.5	33718.7	43556.3	17480.5	43921.5	23201.3	48098.9	51205.5	46619.2	44024	26503.7	39819.6	51765.7	24705.5	24851.4	20115.6	20154.7	31029.8	58213.2	29540.2	21823.9	32098.7	24859.5	30893	43983.6
2.7.1.71	Shikimate kinase	22612.8	22805.9	23214.5	22401.8	23774.5	23116.9	23613.2	22637.6	22773.3	21200.8	21807.7	23553.6	22943	22592	22062.5	23418.8	21832.3	23155.5	22095.9	21776.4	24843.3	22819.7	23497.8	23654.6	22622.5	25190.2	23763.8	22990.6	22065.3	21967.7	24540	23358.4	24879.5	24146.8	25230.3	24721.6	24155.4	24110.5	24828.9	24795
2.7.1.72	Streptomycin 6-kinase	0.01	0.01	0.01	2	0.01	0.01	0.01	0.01	2	0.17	0.01	0.3	3	0.01	0.01	0.01	0.01	0.01	0.01	0.01	4	0.01	0.01	0.01	0.01	0.17	0.4	0.01	0.01	0.01	0.1	0.01	0.01	0.01	2	1.34	7	8	4	2
2.7.1.73	Inosine kinase	0.01	0.01	0.01	2	0.01	0.01	0.01	0.01	0.01	0.01	0.01	0.3	0.01	0.01	0.01	0.01	0.01	0.01	1	0.01	0.01	0.01	0.01	0.01	0.01	0.17	0.01	0.01	0.01	0.01	0.1	0.01	0.01	0.01	0.01	0.01	0.01	0.01	0.01	0.01
2.7.1.74	Deoxycytidine kinase	0.5	0.01	0.01	0.5	0.01	0.01	3	0.01	0.01	0.01	1	0.01	0.01	0.01	0.01	0.01	0.01	2	0.01	0.01	5	1	0.01	0.01	0.3	0.01	0.01	0.01	0.01	0.01	0.01	0.01	0.01	0.01	2.75	0.01	2	0.01	0.01	0.01
2.7.1.76	Deoxyadenosine kinase	16.5	27	39	7.5	28	8	3	2	7	8	19	14	23	22	6	0.01	3	20	9	13	5	15	4	2	12.3	1	0.01	6	20	18	2	2	4	0.01	4.75	0.01	7	0.01	6	6
2.7.1.8	Glucosamine kinase	0.01	1	0.01	0.01	0.01	0.01	0.01	0.01	2	0.01	2	0.01	0.01	0.01	0.01	0.01	0.01	0.01	0.01	0.01	4	2	2	0.01	0.3	0.01	0.4	0.01	0.01	1	2	0.01	3	0.01	0.01	0.01	0.01	0.01	10	0.01
2.7.1.83	Pseudouridine kinase	976.26	677.5	824	1221.25	796	725.5	617	602.76	688.74	354.5	481	771.64	623	619.5	728.5	626	468.5	614.24	598	449	732	802.74	951.5	851	790	832.5	619.5	832	645.5	622	770.1	515.5	1209.26	1090	719.5	840.5	1393	1224.75	865.25	1469
2.7.1.85	Beta-glucoside kinase	0.01	0.01	0.01	0.01	0.01	0.01	0.01	0.01	0.01	0.01	0.01	0.01	0.01	0.01	0.01	0.01	0.01	0.01	1	0.01	0.01	0.01	0.01	0.01	0.01	0.01	0.01	0.01	0.01	0.01	0.01	0.01	0.01	0.01	0.01	0.01	0.01	0.01	0.01	0.01
2.7.1.87	Streptomycin 3''-kinase	0.01	0.01	0.01	0.01	0.01	0.01	0.01	0.01	0.01	0.17	0.01	0.3	0.01	0.01	0.01	0.01	0.01	0.01	0.01	0.01	0.01	0.01	0.01	0.01	0.01	0.01	0.01	0.01	0.01	0.01	0.1	0.01	0.01	0.01	0.01	0.01	0.01	0.01	0.01	0.01
2.7.1.89	Thiamine kinase	0.01	0.01	0.01	2	0.01	0.01	0.01	0.01	0.01	0.01	0.01	0.3	0.01	0.01	0.01	0.01	8	0.01	1	0.01	0.01	0.01	4	0.01	0.01	0.17	0.01	0.01	0.01	0.01	0.1	0.01	0.01	0.01	0.01	0.01	0.01	0.01	0.01	0.01
2.7.1.90	Diphosphate--fructose-6-phosphate 1-phosphotransferase	6552.35	7371.15	5256.25	6133.6	5457.9	6812.15	8043.55	7862.05	4945.1	10307	9586.4	5013.8	5625.45	6623.65	8195.1	7946.6	8939.9	4832.9	9262.9	7010.7	4784.5	4696.2	4016.25	6113.35	5861.6	2912.75	4416.05	5363.1	7772.9	8723.15	4246.95	8959.7	3667.65	3380.1	4641.3	3453.27	4848.4	3856.15	3410.75	3204.15
2.7.1.92	5-dehydro-2-deoxygluconokinase	51	40.17	64.5	43	90.5	63.5	33	48.67	40	15.67	35.5	59.5	50.17	29	28.5	49	54	20.67	71.5	30.5	85.5	63.5	43	130.5	52.3	137.67	48.9	80	14	42	82.17	92.67	70.5	98	56	61	73.17	85.5	131	147
2.7.1.95	Kanamycin kinase	7	17	21	0.01	8	27	5	16	28	10.17	3	15.3	1	12	3	0.01	18	11	0.01	14	10	15	23	20	8	29	5.4	3	9	8	14.1	22	25	4	22	22	40	10	14	12
2.7.10.1	Receptor protein-tyrosine kinase	0.01	0.01	0.01	0.01	0.01	0.01	0.01	0.01	0.01	0.01	0.01	0.01	0.01	0.01	0.01	0.01	0.01	0.01	0.01	0.01	0.01	0.01	0.01	0.01	0.01	2	0.01	0.01	0.01	0.01	0.01	0.01	0.01	0.01	0.01	0.01	0.01	6	0.01	5
2.7.11.1	Non-specific serine/threonine protein kinase	38711.8	40661.8	40615.7	38231.2	41605.4	41871.7	47230.3	39268.2	37414.6	37885.7	42476.3	40811.4	33331.7	37752.1	38282	42899.2	36439.3	35251.2	42678.9	32496.7	45153.5	34211.1	33891.2	39183.2	34748.3	45488.4	35823.9	33905.8	39194.9	39920.4	47342.8	47917.4	44599.2	36171.5	44540.7	43690.7	45866.8	45592.5	42059.3	44927
2.7.11.5	[Isocitrate dehydrogenase (NADP(+))] kinase	1	0.01	4	3	1	0.01	3	1.5	2	0.01	0.01	0.3	0.01	2	0.01	0.01	0.01	3	1	0.01	0.01	2	5	0.01	2	6.17	1	2	0.01	3	0.1	3	0.01	2	4	0.01	5	0.01	4	13
2.7.13.1	Protein-histidine pros-kinase	0.01	0.01	4	0.01	0.01	0.01	0.01	0.01	0.01	0.01	0.01	0.01	0.01	0.01	0.01	0.01	0.01	3	0.01	0.01	0.01	0.01	1	0.01	0.01	3	0.01	0.01	0.01	0.01	0.01	0.01	0.01	2	0.01	0.01	3	0.01	4	2
2.7.13.3	Histidine kinase	71414.7	73329.2	79067.8	75596.2	83329.3	75433.2	69429	72395.2	82323.8	67646.4	64558.8	83193.8	85742.2	77800.1	72577.3	76594.6	73095.3	88247.2	67945.9	78837.1	86945.1	85674	94419.6	79340.9	83836.2	97965.8	90818.5	88113	70753.8	70679.5	85149.8	76601.2	85430.9	97388.3	88213.5	90428.9	83326.2	84057.6	92567.7	91484.9
2.7.14.1	Protein arginine kinase	2518.39	2382.11	2829.4	2363.33	2721.56	2752.81	3235.49	2183.62	2848.41	1359.51	1974.74	2745.74	2103.67	2133.76	1862.56	2498.14	1790.51	2269.12	2468.77	1654.41	3769.64	2144.28	2133.7	1793.2	2016.47	3797.33	2354.69	1592.38	2518.13	2021.53	4008.44	2232.4	4016.36	2321.8	2986.83	3822.76	2829.8	3743.34	3481.36	3219.07
2.7.2.1	Acetate kinase	18146.4	18679.4	18487.5	18254	19352.6	18655.1	18635.2	18745.2	18177	19055.3	18488.5	18513.6	18798	18845.6	18905.3	18751.8	19052.3	18660	18623.3	18734.8	18328.3	18662.3	18939.8	20658	18887.8	18550.9	18519.1	19601.2	18338.5	18896.2	18468	19693	18535.5	19479.2	19165.3	18209.7	18539.2	18282.3	18803.8	19195
2.7.2.11	Glutamate 5-kinase	13575.7	15185.9	15426.2	14747.7	15405.3	15389.4	16122.2	14627.2	15891.3	15536.4	14912.3	15817.9	15744.6	14486.4	15317.7	14795	16351.5	16405.2	15832.3	15813	15382	15739.8	16441	13845.7	15763.3	15910.6	16115.7	16335.5	15066.1	15195.5	15597.8	16285.6	16063.9	16456.3	15823.3	15357.5	15781.9	15592.1	15744.8	16046.7
2.7.2.15	Propionate kinase	0.01	0.01	0.01	4	0.01	0.01	0.01	0.01	0.01	0.01	0.01	0.3	0.01	0.01	0.01	0.01	0.01	0.01	2	0.01	0.01	0.01	0.01	0.01	0.01	0.01	0.01	0.01	0.01	0.01	0.1	0.01	0.01	0.01	0.01	0.01	0.01	0.01	0.01	0.01
2.7.2.2	Carbamate kinase	6571.72	6478.24	6394.67	6261.41	6743.16	5898.76	5825.75	5160.89	5557.78	2962.43	4062.84	6837.23	5761.59	5133.16	4933.59	6373.33	3526.48	6058.11	4429.25	3778.08	8177.08	5677.43	6524.67	6573.83	5561.33	9575.75	6899.5	5257.17	4531.51	4818.68	8617.13	5455	8266.54	7601.42	8422.26	9223.99	8751.77	9510.25	9231.08	9718.91
2.7.2.3	Phosphoglycerate kinase	17629.4	18626.4	18147.1	18037	18444.5	18367.3	17879.5	18232.4	17626.7	18775.6	18121.2	17503.4	18465.9	17812.5	18213.2	18326.9	18786.3	18459.9	18108.8	18622.4	17930.3	17593	18422.1	18166	18176.8	18063.1	18163.9	18422.3	17894.2	18113	17915.2	18605.7	17328.6	18658.5	17778.2	17230.5	17740.5	17406.7	17704.7	17845.6
2.7.2.4	Aspartate kinase	29099.1	30784.5	29715.4	29610.2	30794.8	30290.9	30419.3	31872.8	29103.6	34704.1	31749.2	29018.4	31630.9	31648	32266.6	30787.7	33997.9	31251.3	32071.8	33019.7	28287.4	30166.3	31735.5	32382.9	31692.4	27119.2	30019.5	32857.6	31300.3	32078.7	27900.5	33362.1	27341.6	30738.3	28791.4	26898.6	28259.1	26917.8	28350.8	27250.2
2.7.2.7	Butyrate kinase	6731.66	9279.42	6127.24	6143.84	6170.74	7773.24	8940.09	8000.5	6004.31	10005.5	9280.51	5972.34	6266.83	6977.5	8676.75	8489.84	8869.49	5928.83	10075.4	6740.76	6058.91	4944.98	4830.83	5491.51	5958.17	5336.92	5287.33	5693.17	8106.01	8901.33	5843.52	10361.8	5133.18	4081.09	5900.32	5540.25	6311.17	6095.99	5291.15	4480.66
2.7.2.8	Acetylglutamate kinase	14665.9	15735.9	16034.5	15299.7	15896.6	15942.1	16571.8	15706.7	16327.5	16336.4	15625	16287.1	16444.5	15552.6	15974.3	15563.4	16805.8	16673.5	16334.8	16529.8	15867.8	16199.3	16654.3	14597	16351.8	15829.4	16571	16995.2	15845.5	15794.7	15779	16959	16149.5	16635.7	16088.5	15486.7	15875.7	15470.6	16002.1	16059
2.7.3.9	Phosphoenolpyruvate--protein phosphotransferase	10099.3	7902.25	11665.7	11183.7	11621	10331.4	9400.22	9581.56	11629.4	7581.89	7953.92	11823	11594.4	10987.6	8725.75	9398.15	8961.78	12063.9	7806.15	10902.5	12397.9	13158.6	13689	11575	11754.3	12928.8	12766.7	12813.8	9255.14	8261	12156.1	8983.44	13464.6	14865.4	12531.3	12110.6	11648.8	11675.9	12499.6	13653.4
2.7.4.1	Polyphosphate kinase	9937.63	9222.67	11288	10626.9	11090.6	9628	9782.01	9938.97	11640.1	8178.76	7799.68	11889	12053.9	10885.1	9367.08	9283.51	9958.81	12379.3	8580.75	10681.2	12128.7	12248.7	13921.6	9519.4	11798.6	12841.3	12739	12245.6	9907.43	8919.43	11841.7	8685.01	13152.5	13634.6	12036.2	12627.8	11627.2	11597	12565.3	12011
2.7.4.14	UMP/CMP kinase	27126.9	32663	27983.4	27692	28368.6	30360.9	34080.6	30351.1	28067.9	34835.4	33455.8	29086.8	29555.4	27572.1	32532.3	32391.5	34081.4	29016.2	34747.3	29666.7	29113.1	26458.6	27457.8	25655.9	28720	28557.4	28430.8	28020	30753.3	32969.3	28777	35505.8	28305.8	26625.8	29927.7	28482.5	28821.3	28266.3	28364.5	26856.8
2.7.4.16	Thiamine-phosphate kinase	9183.67	11568.1	9398.47	9351.56	8959.35	9918.68	10114.7	11423.9	9766.81	14767.4	11926.2	8536.68	11672.1	10661.4	12336.1	10366.9	14313.7	11066.8	12316.5	13312.5	6998.75	9532.72	10623.8	8397	11359.5	5511.17	9747.99	11340.3	11409.9	11927.7	6364.72	10319	6215.19	8900.11	7118.66	5959.06	7347.79	6362.44	6355.42	4520.68
2.7.4.2	Phosphomevalonate kinase	17.38	9	29.25	17	36.25	22	1	8.38	15.62	7.75	13	20	29.25	27	44	9	5	28.62	13	18.5	4	23.12	9	14	9	10	19	13	15	12.5	4	13	7.88	23.5	19	13.25	12.75	8	17.5	25.75
2.7.4.22	UMP kinase	18040.2	18737.4	18523.2	18403.5	18643.8	18715.9	18752.8	18645.7	18454.8	19080.8	18594.3	18405.9	18848.4	18670.9	18959.7	18566	19053.5	18707.2	18731.3	18809.5	18138.5	18631.8	18857.5	18615.7	18705.8	18221.6	18341.2	19082.5	18436.6	18760.5	18270.3	19283.6	18296.9	18944.3	18775.6	18033	18446.4	18255.8	18173	18276.7
2.7.4.23	Ribose 1,5-bisphosphate phosphokinase	3	0.01	10	8	0.01	1	0.01	2	2	0.01	4	14.3	9	1	4	0.01	0.01	7	1	5	7	2	20	0.01	3	5.17	0.4	4	0.01	10	0.1	10	3	0.01	3	2	2	0.01	0.01	2
2.7.4.26	Isopentenyl phosphate kinase	1.5	0.01	1	2	0.01	0.01	1.5	0.01	2	1	2	0.01	0.01	0.01	0.01	0.01	0.01	0.01	0.5	0.01	0.01	1.5	1.5	0.01	0.01	1	0.01	0.01	1	0.01	7	0.01	5	3	1	1	7.5	4	2	0.01
2.7.4.3	Adenylate kinase	18077.2	18806.4	18597.2	18457	18673.8	18773.9	18828.8	18664.2	18467.8	19127.8	18622.3	18445.4	18889.4	18691.4	19004.7	18610	19061.5	18761.2	18758.3	18818.5	18179	18651.8	18881	18640.7	18715.3	18263.1	18363.2	19100.5	18469.6	18811	18352.8	19304.6	18337.4	18956.3	18828.1	18050	18502.4	18312.8	18193	18297.7
2.7.4.6	Nucleoside-diphosphate kinase	5100.03	5595.96	5972.8	5702.79	5434.37	5375.7	4417.15	5423.87	7233.17	5994.46	4281.51	5721.05	7270.49	6020.53	6330.15	3493.27	6904.93	7668.71	5348.11	7916.47	3364.25	7545.13	7919.04	5388.64	7033.84	3895.25	6633.17	7899.23	5833.67	5409.39	3575.77	4018.81	5066.42	7231.85	4741.53	4453.37	4569.31	4855.29	4932.84	4354.28
2.7.4.7	Phosphomethylpyrimidine kinase	16978.3	19126.4	17789.9	17399.5	18078.3	19559.4	21180.8	20157.2	18035	23882.3	22374.4	18167.8	19212.8	19049.9	21223.6	20505.9	22899.3	18883.7	22390.4	21018.3	17173.8	18275	18311	17968.8	19410.5	15318.2	18393.5	20143.6	20106.8	21229.9	16513.2	22857.5	16151.1	17216.3	17661.6	15717.2	16977.7	15454.6	16217.3	16001.9
2.7.4.8	Guanylate kinase	18082.6	18707.4	18612.5	18486.7	18772.5	18840.9	18807.8	18639.6	18567.9	19019.1	18673.3	18549.4	18980.6	18759.9	19033.7	18676	19066.5	18832.3	18630.8	18878	18212.5	18859.9	19038.5	18858.7	18816.3	18285.1	18619.2	19283	18349.1	18842	18379.8	19468.1	18277.3	19082.8	18947.6	18162.8	18572.7	18339.6	18354.8	18434.9
2.7.4.9	dTMP kinase	6135.13	5665.1	8232.64	7822.67	7711.75	7098.44	6002.29	6501.8	8961.08	6162.98	5525.65	7781.44	8078.33	7583.52	6529.23	5648.79	7156.29	8800.93	5855.34	8633.98	7413.93	9610.15	9733.87	7205.91	8452.47	7767.34	7938.21	9655.39	6772.07	6028.72	7711.12	5917.5	8357.27	10289.9	7307.43	7073.01	7837	7453.47	7002.38	8378.39
2.7.6.1	Ribose-phosphate diphosphokinase	21474.5	21589.9	21860.8	21281.7	22673.2	21746.4	22222.4	21585.1	21385.8	20535.8	21048.7	22307.9	22134.8	22175.9	21434.2	22247.2	21055.5	21904.4	20927.7	20743.2	22630.3	21839.2	22315.7	22417.9	21793.8	23748.7	22199.5	21915	21019.4	21347.5	23092.3	22808.5	22989.8	23159	23755.9	23229.4	22549.7	22635.8	23477.7	23449.9
2.7.6.2	Thiamine diphosphokinase	12524.3	9112.62	11382.2	12123.1	12201.3	11328.5	10626.5	10656.3	10356.6	7359.35	9895.65	11616.6	9386.13	11619	9347.17	11250	7202.31	9051.82	8651.33	8052.51	12922.8	11575.8	10014.9	14624.3	9756.05	13566.5	10266.4	10164.3	9950.03	9833.42	13286.6	11276.8	13622.4	11895.5	13699.2	13430.5	12847	13293.1	13141.1	15376.9
2.7.6.3	2-amino-4-hydroxy-6-hydroxymethyldihydropteridine diphosphokinase	18992.6	20954.8	18116.9	18638.5	17732.1	19870.6	21337.5	22067.2	18269.4	26042.6	23948.8	17355	19928.3	20778.2	23050.3	21150.7	24599.9	18706.6	23494.3	22160.8	15500.3	18129.5	17843.8	17646.9	19851.1	13073.5	17269.1	19523.9	21921.8	22983.3	15262.8	22907.9	14255.2	15894.5	16765.2	14512.2	16439	14704	14194.7	12368.2
2.7.6.5	GTP diphosphokinase	37548.8	37378.2	36708	36034.1	39424.8	37810.6	38078.1	37411.4	34930.8	35199.1	37295.3	37699.7	35997.3	36991.1	36367.9	39441	34789.4	35690.4	36177.7	33840.6	39705.2	35266.7	36123.8	41526.9	35633.7	40974.2	37776.7	35737.3	35996.8	37275.5	39988.5	41087.9	39026.2	36834.7	41814.4	40272.8	38704.7	38451.7	40965.6	40847.8
2.7.7.1	Nicotinamide-nucleotide adenylyltransferase	951.34	1252.49	2207.67	2026.32	2062.83	1348.84	270.5	2249.17	2909.83	3381.67	1211.84	1938.46	4479.83	2867.33	2320.17	1262.33	4214.98	4544.65	1386	5173.33	1122.99	4057.48	5595.66	1721	4584.33	644.67	4130.33	5276.16	2124.17	1672.52	420.09	323.66	1216.33	5119.67	1078.01	509.74	1148.01	311.5	1311.5	496.83
2.7.7.12	UDP-glucose--hexose-1-phosphate uridylyltransferase	7406.91	6173.41	9372.48	8451.57	9772.44	7666.06	6536.88	7610.84	8968.99	6223.97	5972.09	9107.71	9919.92	8863.42	6784.42	7351.31	7600.11	10149.1	5646.49	9211.99	9436.88	10116	11761	9223.38	9818.97	9663.09	10827.4	10760	7154.47	6393.01	9569.85	6954.03	9957.34	12266.2	9427.69	9129.07	8842.55	8586.88	9860.76	10320.8
2.7.7.13	Mannose-1-phosphate guanylyltransferase	17980.4	21176.4	16290.1	16554.2	16319	20037.9	21711.8	20371.2	15871.3	24355.3	23476.9	15643.5	15736.7	17546.3	21275.5	20574.4	21345	14872.5	23872.6	18243.5	15234.4	13449.5	12124.1	16431	15575.3	12219.6	14109.8	14457.4	20639	22028	15052.1	23293.4	12861.9	11403.8	14644.6	13114.6	15224.3	13980.3	12831.9	12872.1
2.7.7.15	Choline-phosphate cytidylyltransferase	174	121	175	279.75	237	189	84.5	225	128.5	76	96	229	138.5	118	145.5	174	18	110	51	149	183	272	282	289	185	111	265.5	317	78.5	98	164	104	202	320	151	220.5	213	142.75	162.75	386
2.7.7.18	Nicotinate-nucleotide adenylyltransferase	18215.7	18852.9	18602.7	18520.7	18694.3	18798.4	18800.8	18772.2	18508.8	19191.7	18653.8	18462.4	18882.4	18716.9	19045.7	18605	19123	18771.2	18918.3	18894.5	18166.5	18689.8	18875.5	18649.7	18735.8	18240.6	18384.7	19105.4	18642.6	18801.5	18290.8	19302.1	18431.4	18973.8	18792.1	18102	18487.4	18369.1	18186.5	18292.2
2.7.7.19	Polynucleotide adenylyltransferase	3283.09	4246.24	4359.17	3769.32	4002.83	3146.59	2536.25	4103.92	5015.33	4952.67	2662.34	3708.63	5971.58	4424.08	4282.17	2612.33	5761.48	6201.65	3642.5	6529.33	2529.99	5099.98	6803.41	2662.25	5801.83	2634.42	5720.98	6092.8	4362.92	3564.27	2835.84	2060.66	2945.08	5907.67	2481.51	2882.66	2891.26	2657.25	3057.25	1750.58
2.7.7.2	FAD synthetase	17918.7	18659.4	18413.2	18290.7	18483.8	18578.9	18694.2	18577.2	18373.3	19038.8	18550.3	18253.4	18754.4	18595.4	18884.2	18451	19049.5	18639.2	18712.3	18706.5	18046	18490.3	18621	18410.7	18564.3	18159.1	18120.7	18862.5	18389.1	18700	18174.8	19236.6	18167.4	18692.3	18703.1	17877	18289.4	18148.6	18093.3	17982.7
2.7.7.23	UDP-N-acetylglucosamine diphosphorylase	6426.94	5747.52	8502.82	8189	7992.21	7439.22	5949.75	6626.84	9354.84	6233.1	5737.75	8183.37	8545.08	7745.42	6733.81	5861.65	7220.15	9211.89	5726.52	8931.99	7683.04	10093.2	10323	7788.03	8753.64	8051.09	8994.42	10120.7	6825.55	6221.22	7903.55	6105.07	8647.74	10940.1	7581.07	7603.59	8246.81	7746.33	7759.69	8909.32
2.7.7.24	Glucose-1-phosphate thymidylyltransferase	17553.5	18300.9	17954.9	17808.8	18115.2	18250.4	17637.7	18223.5	17310.4	19063.5	18119.2	17307.2	18263.7	17650.7	18268.4	18126.6	18676.8	18277.4	18222.2	18835	17042.9	17349.2	18229.4	18150	18104.4	16787	18020.5	18130.3	17997.3	18112.7	17209.6	18258.1	16499.8	18332.2	17223.7	16441.5	17366.3	16773.4	17058.5	17055.8
2.7.7.27	Glucose-1-phosphate adenylyltransferase	19538.8	16646.7	20379.7	19786.5	21493	19618.6	18836.5	16327.9	19571.7	9735.89	14599.5	22024.3	16604	17674.2	14629.3	18517.6	11322.6	17385	14248.5	12348.8	25324.6	19722.2	18805.4	22652.2	16436.8	28580.8	19823	17205.9	15863.3	15511.2	25704.7	20234	26440.4	22485.9	26100.6	26839.7	24289	25614.7	26528.7	29987
2.7.7.3	Pantetheine-phosphate adenylyltransferase	18055.2	18756.4	18534	18412.5	18655.3	18734.4	18773.8	18656.2	18466.8	19095.8	18598.8	18438.9	18855.9	18686.4	18978.2	18570.5	19070	18728.2	18761.8	18831	18168.5	18655.8	18884.5	18626.2	18721.8	18295.6	18376.2	19094.5	18445.4	18778	18311.3	19301.1	18316.4	18970.3	18796.1	18072.5	18460.7	18313.8	18183	18300.7
2.7.7.33	Glucose-1-phosphate cytidylyltransferase	3141.16	2646.5	2806.99	2753.84	3718.65	3301.33	2724.34	2585.17	2763.47	1870.85	2507.51	3590.18	3012.84	2922.16	2592.84	3320.34	1997.49	3091.16	2387.17	2270.17	3417.34	2958.64	3230.83	3861.17	2951.67	4275.17	3820.23	2868.67	2392.19	2583.15	3682.69	2963.51	3667.34	3545.5	4248.32	4319.25	3571.18	3943.99	4342.4	4986.66
2.7.7.38	3-deoxy-manno-octulosonate cytidylyltransferase	10618.1	12248.3	10903.8	10952.1	10161.9	11669.2	12250	12560.7	11965.3	15608.1	13478.7	10413.4	12724.8	12468.9	13813.5	11146.9	15177.1	12069.4	13799.8	14264.3	8347.75	11678.9	11841.6	9493.66	12626.5	6613.83	10793.8	12715.3	12951.1	13268.8	7726.52	11821.7	8475.86	9753.28	8956.03	7618.12	8763.19	7926.24	7681.42	5928.01
2.7.7.39	Glycerol-3-phosphate cytidylyltransferase	694.5	399.83	741	696	1023.5	905	303	426	476.5	244.67	456.5	580.8	457.75	558.5	479.5	610.5	351.5	665.67	219	486.17	570	720	656.17	2074	455.5	734.33	601.67	838.67	321	492.5	726.1	999.5	604.5	820.67	813.5	658.17	920	673	1236.33	1475.83
2.7.7.4	Sulfate adenylyltransferase	4823	7371.3	4605.24	3612.06	3834.06	4375.68	5245.68	4112.24	4614.88	3697.54	2804.16	4274.24	3716.67	3272.6	4698.92	3404.48	3417.26	4485.18	5133.16	3002.76	3882.94	2578.62	3147.31	2629.4	3207.04	5820.49	3585.36	2293.2	4538.8	4445.24	5071.14	3787.34	4239.82	2303.6	4273.48	5322.3	4470.4	6209.66	5050.38	2910.35
2.7.7.41	Phosphatidate cytidylyltransferase	18039.7	18738.4	18528.2	18404.5	18643.8	18710.9	18753.8	18645.7	18452.8	19078.8	18594.3	18406.2	18850.4	18687.9	18966.7	18566	19056.5	18736.2	18739.3	18822.5	18139.5	18636.3	18876.5	18615.7	18722.1	18218.6	18350.2	19105.7	18441.6	18774.5	18263.4	19287.6	18296.9	18959.3	18784.6	18032	18445.4	18246.8	18161	18276.7
2.7.7.42	[Glutamate--ammonia-ligase] adenylyltransferase	935.84	1102.49	2484.42	1964.32	2379.83	1366.84	337	2343.17	2853.33	3324.67	1307.84	2006.63	4491.83	3096.33	2401.17	1242.83	4184.48	4480.65	1350	5161.33	980.49	4019.98	5581.16	1672.5	4512.83	447.67	4137.73	5310.3	2232.42	1676.52	745.59	528.66	1111.83	4947.67	1063.51	488.16	993.26	69	1148.5	475.83
2.7.7.43	N-acylneuraminate cytidylyltransferase	1349.95	1810.78	1030.38	1006.8	865.61	987.11	1034.7	753.83	993.54	601.75	589.17	886.09	1119.67	688.54	1006.84	875.27	493.91	937.86	903.16	590.56	1135.84	705.54	783.72	686.49	759.54	1281.33	982.04	496.26	792.82	895	1226.31	549.35	709.72	902.42	957.72	1463.61	934.03	1443.09	1476	897.36
2.7.7.47	Streptomycin 3''-adenylyltransferase	354	267.33	277	237.33	276	279	311	336	345	205	233	416	301	480	261	392	161	360.67	302	192.67	719	374	396	337	243.3	694.5	515.67	287.5	355	304	456	652	487	476.67	519	610	468	514	493.33	542.33
2.7.7.49	RNA-directed DNA polymerase	94.5	12	69.7	103.17	52	39	3	40.5	18.5	8.67	46.5	29.5	14	32	37	80	24	48	22	28	20	45.5	41.17	21.5	42.9	30	5.5	20.27	23.5	37.5	43.5	40	104.5	55.5	31	49.25	58	48.5	42	31.5
2.7.7.53	ATP adenylyltransferase	590.2	384.1	423	521	368.6	487.5	391.2	346.5	420	209.3	431	408.5	377.5	362.5	346.9	388	346.2	373.9	224.7	325	284	427.5	353	323.5	301.5	809.5	391.9	313.5	297.6	302.2	541.2	393.3	389	419.5	546.8	669.77	518.6	498.7	436	564
2.7.7.56	tRNA nucleotidyltransferase	3291.56	3469.43	5289.82	5038.32	4800.39	4298.48	2699.49	4168.79	5918.41	4587.68	3398.41	4632.37	6296.83	4965.26	4322.9	3379.47	5624.49	6721.76	3386.77	6942.24	3690.13	6575.43	7607.69	3485.37	6498.63	3832.17	5881.75	7211.51	4232.71	3647.05	3805.86	2588.89	4032.36	7563.63	3727.34	3529.09	4554.72	3875.84	3680.86	4481.57
2.7.7.58	(2,3-dihydroxybenzoyl)adenylate synthase	0.01	1.5	0.01	4	0.01	0.01	0.01	0.01	3	4.5	0.01	0.8	0.01	2	3	0.01	0.01	2	1	0.01	0.01	0.01	3	0.5	0.01	2.17	3	0.01	2	2	2.1	0.01	5	1.5	4	2	7.5	10	10	6
2.7.7.59	[Protein-PII] uridylyltransferase	941.34	1116.99	2501.42	1967.32	2393.83	1382.34	352.5	2346.17	2863.83	3337.17	1307.84	2012.13	4497.83	3103.83	2412.17	1244.83	4191.48	4491.65	1364	5162.33	986.49	4031.48	5591.66	1682	4520.33	479.67	4164.23	5314.8	2238.92	1685.02	753.59	543.16	1117.33	4965.67	1084.01	502.66	1008.26	75.5	1157.5	486.83
2.7.7.6	DNA-directed RNA polymerase	63867.6	65099.3	67278.6	66188.3	67604.3	66498.9	65538.9	65676.3	67692.6	65139.6	63904.4	67508.9	68625.5	67045.1	66273.6	65387	66484.9	68553.7	64400.4	67502.3	66973.9	69132.8	70795.7	66109.9	68293	68400.1	68339.7	70173.6	64813.5	65023.5	67298.3	66752.8	68353.6	71795.7	69058.6	67250.6	68024.7	67306.1	67218.1	68516
2.7.7.60	2-C-methyl-D-erythritol 4-phosphate cytidylyltransferase	24625.5	22988.7	24067	24027.3	24663.2	24660.8	24679.9	24815.1	23976.5	23658.1	24312.4	24012.8	23133.5	25508.2	23857.5	23915.7	23104.8	22623	23561.8	23386.4	25128.4	24470.9	23417.4	27032.6	23606.5	23707.5	23230.9	24539	24261.5	24193.4	24379.6	25525.2	25039.1	23949.9	25028.7	23355	24203.3	23506.1	23917.5	24189.4
2.7.7.61	Citrate lyase holo-[acyl-carrier protein] synthase	1252.22	529.66	967.42	1110.66	1269.08	1259.34	1328	984.72	1574.45	638.76	1135.84	1782.46	1149.75	1586.33	1402.17	871.83	673.48	906.94	960	883.83	842.49	1885.1	1382	1733.5	1318.83	1295.67	1273.83	1635.5	1005.17	1249.02	1182.26	1498.33	1852.71	1232.17	1975.51	1872.74	1619.43	1737	1514	2324.58
2.7.7.62	Adenosylcobinamide-phosphate guanylyltransferase	11418.6	12720.1	11242.5	11314.6	11666	12497.5	14673	12172.4	11674.9	12566.8	13359.6	12889.8	11333	11572.9	12928.8	13570	12116	10971.4	13835.3	10376.2	13623.5	11163.8	10836.6	11055.8	11159.2	14438.2	11561.3	10501	12332.3	13623.6	13611.2	15412.6	13231.8	10608	14013.1	14472.2	13496.5	13704.3	13391.7	13056
2.7.7.63	Lipoate--protein ligase	6045.97	8914.24	6225.37	6181.49	5988.08	7250.59	9668.25	7207.64	6267.95	9446.59	8743.84	6443.63	5972.5	6084.58	8048.17	7941.33	8742.98	6098.27	9733.5	6222.33	6906.49	4508.1	4813.25	4000.25	5729.03	6647.59	5723.98	5208.93	7801.17	8874.27	7523.84	10599.5	5825.46	4380.17	5981.76	6443.91	6663.26	6439.25	5802.75	5083
2.7.7.65	Diguanylate cyclase	95.86	101.67	148.07	128.5	157.29	103.64	77.79	96.46	92.07	77.21	50.07	178.97	150.67	108.43	81	149.14	36.64	147.88	99.07	84.07	230.14	106.29	131.36	102.21	135.8	191.17	127.19	91.71	135.36	120.5	156.54	56.1	114.36	153.29	118.86	127	183.53	168.14	70.36	180.07
2.7.7.66	Malonate decarboxylase holo-[acyl-carrier protein] synthase	0.01	0.01	2	0.01	0.01	2	0.01	0.01	2	0.01	0.01	0.01	0.01	0.01	0.01	0.01	0.01	0.01	1	0.01	0.01	2	2	0.01	0.01	1	0.01	0.01	0.01	3	0.01	0.01	0.01	2	0.01	0.01	2	0.01	0.01	0.01
2.7.7.67	CDP-2,3-bis-(O-geranylgeranyl)-sn-glycerol synthase	0.5	0.01	1	0.01	0.01	0.01	1	0.01	2	0.01	2	0.01	0.01	0.01	0.01	0.01	0.01	0.01	0.01	0.01	0.01	1.5	0.01	0.01	0.01	0.01	0.01	0.01	1	0.01	4	0.01	3	3	0.01	1	6	3	2	0.01
2.7.7.68	2-phospho-L-lactate guanylyltransferase	1.5	0.01	1	2	0.01	0.01	1.5	0.01	2	1	2	0.01	0.01	0.01	0.01	0.01	0.01	0.01	0.5	0.01	0.01	1.5	4.5	0.01	0.01	2	0.01	0.01	1	0.01	7	0.01	5	3	3	1	8.5	11	4	4
2.7.7.7	DNA-directed DNA polymerase	172277	182056	177985	175988	179767	180653	182338	179644	178827	185801	179544	178181	183203	179634	183981	179446	186036	182271	182697	182651	175782	179833	183051	178276	181355	176165	177605	185115	178171	182057	175914	186737	176816	182762	181340	174365	176322	175412	175839	175004
2.7.7.70	D-glycero-beta-D-manno-heptose 1-phosphate adenylyltransferase	2225.33	1685.83	3324.17	3510.83	2874.16	2837.17	1689.5	3039.5	4619.18	3905.17	2615.67	3387.96	5433.82	4119.16	3803.83	1806.5	4951.82	5306.83	2435.5	6108.33	1353.16	6007.14	6339.32	2345.32	5392.33	1288.17	4850.83	6334	3164.66	2840.69	958.43	1587.33	2491.49	5843.01	2659.51	1747.66	2263.18	1606.5	1975.67	2133
2.7.7.71	D-glycero-alpha-D-manno-heptose 1-phosphate guanylyltransferase	308	191.17	265	261.92	466	299	220.5	274.17	405.5	176.67	260	464	462.67	462	337.5	309	239	322.67	200	203	373	343	526.67	299	467	730	588.5	374.67	301.5	416	509.17	419.67	490	365	446	658	482.17	516.25	698.75	418
2.7.7.72	CCA tRNA nucleotidyltransferase	9681.95	8538.01	11232.3	10953.7	11708.7	10044.1	7961.75	9104.68	11409.8	7519.94	7364.92	11229.9	11614.4	10067.9	8457.82	9728.98	8995.31	12241.4	7457.02	10749	12340.7	12433.9	13705	11583	11639.1	13632.4	13008.2	12632	8731.4	8115.21	11597.4	8318.07	12666.4	15011.7	11821.6	12210.8	11751.5	11338.6	12835.6	13877.5
2.7.7.73	Sulfur carrier protein ThiS adenylyltransferase	1094.4	783.6	1046.41	1042.67	966.56	882.64	855.16	823.63	1001.4	455.51	667.4	1089.87	972.01	865.43	759.4	1196.81	794.34	878.44	678.1	619.07	1302.97	933.62	1105.86	858.37	875.17	1920	1035.36	755.04	863.79	886.7	1338.2	702.9	1430.36	1209.29	1212.74	1703.18	1257.29	1067.34	1362.7	1242.24
2.7.7.74	1L-myo-inositol 1-phosphate cytidylyltransferase	0.01	0.01	0.01	0.01	0.01	0.01	0.01	0.01	0.01	0.01	0.01	0.01	0.01	0.01	0.01	0.01	0.01	0.01	0.01	0.01	0.01	0.01	1	0.01	0.01	0.01	0.01	0.01	0.01	0.01	0.01	0.01	0.01	0.01	0.01	0.01	0.01	0.01	0.01	0.01
2.7.7.75	Molybdopterin adenylyltransferase	831.84	1082.49	2097.92	1930.32	1970.83	1232.84	83	2140.17	2807.33	3291.17	1162.84	1813.96	4405.83	2776.33	2271.17	1203.83	4164.48	4396.65	1300	5105.33	943.49	3947.98	5454.66	1564.5	4437.83	404.67	3995.73	5189.16	2031.42	1594.52	166.09	152.66	1095.83	4875.67	903.51	345.49	930.26	27	1036.5	338.83
2.7.7.76	Molybdenum cofactor cytidylyltransferase	1956	2542	2375	1712	2893.5	2268	2569	1812.17	2254.5	1217.17	1695.5	2617.8	2492.67	2190.5	1913	2498	1695.5	2341.34	1988	1349.17	3090.5	2089	2445.67	2150.5	2308.3	4276.5	2820.57	1934.17	1811.5	2057.5	3428.27	2155.67	3510	2566.17	3463.75	3929	2990.17	3639.5	3867.08	3379.33
2.7.7.77	Molybdenum cofactor guanylyltransferase	1094.2	1432.6	1150.75	920.5	900.1	1049	1159.2	1017.5	1021	836.47	713.5	1199.8	860.17	921	1001.4	1099.5	933.2	1064.9	1053.7	666	1419	668.5	866.67	750.5	795.8	1788.34	1042.3	758.5	1081.35	942.7	1478.8	1392.3	1275.5	968	1154.55	1513.6	1094.85	1474.2	1351.5	1295.67
2.7.7.8	Polyribonucleotide nucleotidyltransferase	18024.4	18728.4	18493	18386.5	18607.5	18708.9	18750.8	18638.3	18441.7	19071.6	18579.3	18385.9	18823.1	18646.9	18918.7	18560	19048.5	18678.5	18720.3	18792.5	18140.5	18615.1	18852.5	18609.7	18696.8	18220.6	18329.2	19069.5	18423.6	18751	18266.3	19270.6	18287.1	18923.8	18762.6	18023.8	18429.7	18258.8	18153.5	18251.9
2.7.7.81	Pseudaminic acid cytidylyltransferase	1	0.01	2	0.01	7	0.01	6	0.01	0.01	2	2	0.01	3	0.01	3	0.01	8	0.01	4	0.01	3	0.01	4	2	0.01	0.01	6	0.01	0.01	4	0.01	0.01	1	5	3	3	0.01	0.01	2	0.01
2.7.7.82	CMP-N,N'-diacetyllegionaminic acid synthase	53	73.5	70.67	59	21.33	67.67	33.33	34.17	53.33	37.67	52	41.67	92.34	39	25.67	51	33	92	36	31.33	161.34	58.33	67.67	67.33	60.33	101	170	59	62.67	49.33	64.17	32.17	44	90	66	127	70.84	113	172	144
2.7.7.83	UDP-N-acetylgalactosamine diphosphorylase	455.5	417.25	517.25	527.5	444.25	503.75	212.25	353.5	534	284	356	531	573	269	361.75	424	232	532.5	259.25	463.75	606.75	571.5	688	583.5	454	536.25	1108.5	556	421.5	369	500.5	309.5	582	644.25	492	742.25	650.5	576	863	623
2.7.7.85	Diadenylate cyclase	8937.16	7564.46	9322.47	9197.93	9763.1	9143.19	8786.24	7325.13	9407.91	4453.28	6871.48	10141	7405.26	7945.85	6814.71	8419.46	5044.01	7944.02	6738.79	5896.23	11370.5	9289.83	8417.55	10178.1	7519.61	12901.4	8871.05	7818.26	7242.43	7083.06	11750.9	8857.81	12395.1	10031.2	11859	12321	11432.9	12326.9	11938.1	13963.6
2.7.7.87	L-threonylcarbamoyladenylate synthase	17460.2	18593.2	17658.2	17551.8	18135.8	18345.4	18679.8	18305.2	18253.8	18991.3	18208.3	18047.4	18774.4	18097.4	18747.7	18387	19130	18487.3	18833.8	18611.2	18244.5	18101.8	18483	18113.2	18237.8	18160.4	18182.8	18570.5	18224.1	18700.5	17705.8	18933.6	17984.9	18239.5	18439.1	17887.4	17527.9	17622.8	18053.3	17254
2.7.7.9	UTP--glucose-1-phosphate uridylyltransferase	4968.44	3707.1	6565.74	6512.66	6102.8	5574.48	4885.49	5369.5	7267.2	5165.76	4577.41	6262	6983.74	6470.42	5518.06	4276.64	6306.16	7524.23	4545.77	7724.23	5432.3	8315.88	8535.35	6144.86	7407.6	4976.68	6610.92	8660.35	5466.71	4882.89	5465.3	4744.06	6381.56	8846.47	5694.92	5139.51	6014.81	5609.84	5125.2	6569.49
2.7.8.11	CDP-diacylglycerol--inositol 3-phosphatidyltransferase	0.01	0.01	0.01	0.01	0.01	0.01	0.01	0.01	0.01	0.01	0.01	0.01	0.01	0.01	0.01	0.01	0.01	0.01	0.01	0.01	0.01	0.01	0.01	0.01	0.01	0.01	0.01	0.01	0.01	0.01	0.01	0.01	0.01	0.01	0.01	0.01	0.01	0.01	0.01	3
2.7.8.12	CDP-glycerol glycerophosphotransferase	962.84	805.16	999.34	842.33	1056.17	940	969.17	865.84	1081.83	533	736.83	1199.83	1097.01	1257	892.5	1092.17	596.5	1085.67	689.83	586.84	1637.33	1131.83	1228.5	972.66	952.17	2180.99	1393.51	801.33	968.83	932	1602.33	1735.17	1499	1345.34	1488.33	1909.08	1499.33	1586.5	1800	1325.33
2.7.8.13	Phospho-N-acetylmuramoyl-pentapeptide-transferase	18183.7	18776.9	18634.2	18508.5	18731.8	18814.4	18805.2	18716.7	18514.3	19121.3	18649.3	18516.4	18940.4	18736.4	19046.2	18672.5	19087	18790.7	18784.3	18857.5	18228	18735.8	18928	18661.7	18757.3	18371.6	18439.7	19137	18490.6	18793.5	18394.8	19375.6	18365.4	19061.3	18919.6	18154.5	18555.4	18360.3	18306.5	18384.2
2.7.8.14	CDP-ribitol ribitolphosphotransferase	1321	226	1136	1059	2306	1304	203	697	630	241	737	884	353	939	564	770	124	725	202	716	834	1239	744	5818	676	858	739	1950	377	883	845	1982	1051	1382	1240	630	856	406	2090	3572
2.7.8.15	N-acetylglucosaminephosphotransferase	0.5	0.01	1	0.01	0.01	0.01	1	0.01	2	0.01	2	0.01	0.01	0.01	0.01	0.01	0.01	0.01	0.01	0.01	0.01	1.5	0.01	0.01	0.01	0.01	0.01	0.01	1	0.01	4	0.01	3	3	0.01	1	6	3	2	0.01
2.7.8.20	Phosphatidylglycerol--membrane-oligosaccharide glycerophosphotransferase	1224.76	727	1234	1153.75	1744.5	1203.5	839	902.76	951.74	413.5	716	1187.3	912	979	866.5	1060.5	556.5	939.24	554	715.5	1281.5	1165.24	1263	2694.5	961.5	1504.17	1115.5	1339	743	962	1329.1	1298	1528.26	1600	1476.5	1471	1225	987.25	1925.75	2364.5
2.7.8.24	Phosphatidylcholine synthase	0.01	0.01	0.01	0.01	2	0.01	0.01	0.01	0.01	0.01	2	0.01	0.01	0.01	0.01	0.01	0.01	0.01	0.01	0.01	4	0.01	0.01	0.01	0.01	1	0.4	0.01	0.01	0.01	0.01	0.01	3	0.01	1	0.01	0.01	0.01	0.01	2
2.7.8.26	Adenosylcobinamide-GDP ribazoletransferase	11179.6	12559.9	11020	11164.9	11306	12426.5	14493.5	11965.3	11371.9	12395.1	13272.6	12455.3	10922.4	11053.9	12719.8	13180	12032	10731.7	13650.3	10316.2	13055.5	10781.8	10300.9	10722.8	10698.2	13675.2	11130.3	10186.8	12062.8	13354.6	13084.1	15112	12735.8	10158	13622.1	13741.5	13056.3	13299.3	12705.7	12800
2.7.8.28	2-phospho-L-lactate transferase	1.5	0.01	1	2	0.01	0.01	1.5	0.01	2	1	2	0.01	0.01	0.01	0.01	0.01	0.01	0.01	0.5	0.01	0.01	1.5	4.5	0.01	0.01	1	0.01	0.01	1	0.01	4	0.01	3	3	3	1	8.5	10	4	4
2.7.8.31	Undecaprenyl-phosphate glucose phosphotransferase	0.01	0.01	0.01	0.01	0.01	0.01	0.01	0.01	0.01	0.01	0.01	0.01	0.01	0.01	0.01	0.01	0.01	0.01	0.01	0.01	0.01	0.01	0.01	0.01	0.01	1	0.01	0.01	0.01	0.01	0.01	0.01	0.01	0.01	0.01	0.01	0.01	0.01	0.01	0.01
2.7.8.33	N-acetylglucosaminephosphotransferase	3373.06	2921.1	3988.24	4034.66	3444.05	3822.98	3881.49	2819.62	4356.58	1825.51	3099.91	4081.7	2631.74	3330.92	3185.06	2716.64	1970.16	3010.11	3077.77	2298.73	3452.3	4020.26	2821.35	2576.86	2823.3	4380.51	2418.92	2889.21	3113.46	3046.89	4593.7	3468.56	4603.68	3320.97	4309.17	4561.76	4842.31	5490.34	3622.7	5026.24
2.7.8.36	transferase	1	0.01	9	0.01	7	0.01	6	0.01	0.01	6	5	5	6	0.01	8	0.01	0.01	0.01	9	4	7	0.01	2	6	0.01	16	29	11.5	0.01	16	2	0.01	1	5	3	3.25	0.01	0.01	12	3
2.7.8.37	Alpha-D-ribose 1-methylphosphonate 5-triphosphate synthase	61	148	140	70	105	73	112	48	118	33	32	209.2	84	99	117	24	10	209	104	56	133	69	100	11	84	234.68	49.6	50	203	141	155.4	30	198	54	83	246	118	194	109	44
2.7.8.38	Archaetidylserine synthase	0.5	0.01	1	0.01	0.01	0.01	1	0.01	2	0.01	2	0.01	0.01	0.01	0.01	0.01	0.01	0.01	0.01	0.01	0.01	1.5	0.01	0.01	0.01	0.01	0.01	0.01	1	0.01	4	0.01	3	3	0.01	1	6	3	2	0.01
2.7.8.39	Archaetidylinositol phosphate synthase	0.5	0.01	1	0.01	0.01	0.01	1	0.01	2	0.01	2	0.01	0.01	0.01	0.01	0.01	0.01	0.01	0.01	0.01	0.01	1.5	0.01	0.01	0.01	0.01	0.01	0.01	1	0.01	4	0.01	3	3	0.01	1	6	3	2	0.01
2.7.8.41	Cardiolipin synthase (CMP-forming)	2572.53	1769.5	3046.07	2670.83	3059.29	2521.31	2683.29	2187.62	2393.4	1185.71	1853.74	2800.24	1326	2435.26	1546.83	2148.64	1131.64	2146.55	1787.07	1549.07	3662.64	2206.12	2286.53	3521.04	1920.67	3296.83	2079.86	2327.88	2169.2	1765	4102.07	2959.93	3611.69	2673.63	2893.36	2949	3667.03	3529.64	2803.36	4156.9
2.7.8.5	CDP-diacylglycerol--glycerol-3-phosphate 3-phosphatidyltransferase	12824	14952.8	15397.8	13853.3	15690.5	14660.8	15187	14604.3	14912	15292.4	14223	15349.6	15697.3	14171.9	14566.5	15098.9	16148.6	16274.3	15051.8	15414.2	16164.3	14506.1	16609.6	13721.6	15497.7	16680.7	16232.2	15853.2	14662.6	14700.6	16474.9	16253.6	15902	16801.2	15447.3	15292.4	15597.4	14804.1	15705.9	15563.1
2.7.8.6	Undecaprenyl-phosphate galactose phosphotransferase	936.83	176.33	837.17	1072.83	993.16	1172.67	322	417.5	778.68	208.17	742.67	569.16	368.82	533.66	552.83	380.5	182.82	566.83	276.5	677.33	227.16	1069.64	400.82	2090.82	388.83	182	527.33	874.5	362.66	515.19	260.33	970.83	383.99	760.01	583.01	271.16	372.18	235	823.67	1883
2.7.8.7	Holo-[acyl-carrier-protein] synthase	5453.11	3546.26	5256.08	5537	5490.97	5217.81	4502.66	3834.01	4966.7	2312.93	4027.57	5385.53	3941.75	4733.09	4199.23	4155.31	2611.16	4253.06	3310.6	3233.57	4329.13	5636.88	4313.52	6750.19	4255.3	6147	4259.76	4632.21	3838.7	4077.89	6148.53	5010.23	6399.73	5649.47	6550.25	6307.51	6240.97	6981.84	6120.2	8949.99
2.7.8.8	CDP-diacylglycerol--serine O-phosphatidyltransferase	14522.2	15037.8	14195.7	14516.1	14333.8	14851	14531	15612.3	14243.9	17053.8	15790.6	14313.8	16068.5	15407.1	16328.1	15198	16947.5	15411.2	15696.6	16520.4	12948.2	15439.3	15537.5	15577.4	15696.4	12271.3	14871.2	16300	15183.3	15774.5	12125.6	15278.5	13000.2	14635.9	14240.8	12894.5	13197.8	12688.8	13328.4	12684.4
2.7.9.1	Pyruvate, phosphate dikinase	15708	16823	14838	14941.1	15481.9	15874.2	16689.2	15405.8	13785.5	15130.4	15961.1	14807.8	13304.3	14189.3	14989.3	16719	14128.1	13222.7	16114.3	12696.2	16689.8	12552.5	12395.2	16143.9	13249.6	16670.4	13449.6	12629.9	15050.2	15842.3	16659.9	17564.9	15683.6	13113.8	16023.1	15975.5	16099.2	16418.3	15830.9	16264.4
2.7.9.2	Pyruvate, water dikinase	1760.21	883.01	1339.89	1580.26	974.91	1415.61	1729.58	1115.58	1773.49	750.92	1223.47	1888.44	1281.91	1694.69	1605.16	1290.95	980.62	1185.77	1174.14	962.14	1024.95	2265.74	1430.88	1272.24	1450.3	1993.17	1310.58	1589.4	1253.46	1338.17	1326.75	1408.7	1851.88	1479.92	2132.22	2253.84	1931.31	1931.03	1501.14	1899.81
2.7.9.3	Selenide, water dikinase	4001.2	3808.6	4187	3670.57	4478.1	3980.84	4755.7	3396.34	4272.84	2214.64	3329.84	5190.63	3910.5	4216.83	3645.4	4051.33	2655.35	3798.06	3418.7	2465.84	5038.99	4587.64	3928.83	4278.16	3983.83	6857.33	3979.73	3758.83	3283.1	3597.05	5476.13	3982.3	6196.5	4594.01	6230.73	6589.09	5767.95	6554.45	6087.08	6362.16
2.8.1.1	Thiosulfate sulfurtransferase	434.68	452.48	635.09	513.48	485.66	437.18	427.5	516.01	529.16	242.51	332.68	618.22	374.33	424.16	391.34	578.16	276.46	478.3	352.5	270.66	986.48	440.46	592.83	491.5	391.46	970.01	439.06	425.3	392.59	410.04	918.78	777.99	791.16	684.34	624.27	878.32	669.27	747	726.75	941.83
2.8.1.10	Thiazole synthase	6142.89	7820.11	6841.9	6331.22	6123.93	7701.96	9772.79	7200.46	7314.42	8799.97	9017.56	7195.17	6299.29	6193.04	8403.59	7874.49	8327.93	6395.72	9649.65	6758.99	6610.69	6084.93	5526.51	4551.75	6187.38	6177.33	6424.13	5865.64	7852.81	8882.19	7370.87	10128.7	6529.43	4900.53	7184.12	7102.29	7156.18	7006.71	6263.63	6342.48
2.8.1.12	Molybdopterin synthase	1358.84	1973.99	2698.92	2337.32	2302.83	1824.34	655	2721.67	3253.33	3839.17	1566.84	2339.96	4859	3204.83	2798.67	1544.33	4751.98	5015.65	1900.5	5463.33	1358.99	4172.98	5746.33	1852.5	4778.63	1018.34	4345.73	5459.66	2632.42	2075.52	665.09	729.16	1537.83	5062.67	1345.51	758.16	1330.76	592	1556	560
2.8.1.2	3-mercaptopyruvate sulfurtransferase	431.84	438.99	617.92	508.16	483.83	431.84	422.5	512.84	520.83	239.34	320.84	612.76	352.5	405.83	379.17	577.33	241.98	432.65	338.5	251.33	979.99	427.48	561.17	461	371.63	963.34	414.73	391.14	378.92	397.52	910.69	775.33	786.33	667.67	616.76	876.83	660.76	747	714.25	937
2.8.1.6	Biotin synthase	13545.2	12502	14591.9	13932.1	13804.8	13461	13851.3	12662	16716	10191.5	10949.6	16490.4	15284.9	14358.5	13246.6	12086.2	11944.5	15206.5	11889.5	13339.4	15060.5	16895.7	17103.8	12042.8	14707.3	17457.2	16075.1	15199.7	13051.8	12512.8	15744.2	12356.5	17796.3	16391.3	17190.7	18358.9	15685.8	16894.5	16769.5	15906.5
2.8.1.7	Cysteine desulfurase	32237.2	31787.6	33339.5	32765.7	34359.5	33001.7	31417.8	30250.6	31794.5	26272	28819.1	33832.7	30886.9	30541.6	29457	32152.8	26958.7	31863.1	28898.6	28182.3	35732.6	32146.6	32391.2	34887.6	30608.9	39213.4	33226.8	31270.6	29422	29246	36322.3	32428.6	36644.8	35324.9	36860.8	36978.1	36588.7	37434.3	37741	40347.9
2.8.1.8	Lipoyl synthase	7502.84	9910.99	8111.62	8229.82	7679.33	8644.34	9293	10145.2	8631.33	13884.7	10731.3	7606.96	10373.5	9359.33	11001.2	9130.33	13703	10078.6	11455	12172.8	6016.49	8465.48	9671.83	6638	10316	4558.84	8865.73	10586.4	10313.9	10832.5	5163.59	9800.66	5577.83	8149.17	5937.01	4682.16	6550.76	5256	5301.75	3617
2.8.2.22	Aryl-sulfate sulfotransferase	2.88	15.5	7	5	7	7.5	7.5	3.38	5.62	4.25	0.01	3.5	3	3.5	10	0.01	6	3.62	9	3	5	8.62	6.5	4.5	7	14	10.5	2.5	2	8	26	14.5	5.38	11.5	17.5	9.75	7	5.5	107	12
2.8.3.1	Propionate CoA-transferase	1289	2018	1691.5	1437.34	1988.5	1592.5	2325.5	1519.5	1941.5	949.34	1219.5	2122.5	1949.5	1520.5	1570.5	1819.5	1650	1783.5	1805	926.5	2962	1299.5	1798.34	976	1478.5	3553	1469.5	1295.84	1706	1855	2750	1837	2840	1638	2297	2960	2223.5	2658	2541	2133
2.8.3.10	Citrate CoA-transferase	2052.38	1929.17	1610.25	1613.91	1829.75	1925.34	1971.5	1445.05	2260.96	1000.76	1452.84	2306.13	1838.25	1986.33	2154.5	1357.83	973.15	1523.11	1561	1218.17	1276.49	2173.76	1765.5	2018.16	1741.83	2034	1700.16	1872.5	1471	1849.85	2004.93	1846.33	2314.88	1536.34	2565.68	2814.07	2110.1	2738.75	2254.75	2700.58
2.8.3.12	Glutaconate CoA-transferase	579	295.34	470	500	832	496	367	462.34	736	316	458	810	777.34	874	546	544	354	526.34	303	332	656	656	974	604	866	1308	818	608	498	706	856.34	847.34	832	675	861	1146	807.34	853	1136	800
2.8.3.16	Formyl-CoA transferase	4.5	26.5	17.5	8	14	27.5	195	12.17	6	6	29	37.97	31	83.5	6	5	24.5	38.5	42.5	0.01	5	12	27.5	4	12	49.5	24	6	69.5	18	180.6	98.67	15	11	34	21	31	49.5	7	23
2.8.3.17	Cinnamoyl-CoA:phenyllactate CoA-transferase	2	9	0.5	0.01	1	2.5	13	8.17	2	0.01	2	8	3	3.5	1	3	15.5	5.5	19.5	0.01	4	0.01	0.01	0.01	4	4.5	5	6	4.5	2	1.5	0.67	11	0.01	0.5	2	8	0.01	0.01	0.01
2.8.3.18	Succinyl-CoA:acetate CoA-transferase	907.5	291.5	782.92	1073.51	443.66	1062.33	1158.5	610.5	1428.34	439	1006.83	1157.83	619.66	988.33	1058.33	239.67	524.67	557.51	879.5	672.66	145.67	1546	566.83	522.33	627	261.17	423.4	846.48	849.91	885.67	447.34	984.5	1106.83	521	1213.58	918.01	870.75	1047	578.5	1071.5
2.8.3.19	CoA:oxalate CoA-transferase	11	17	15.5	2	0.01	12.5	8	6.34	8	1	2	4.3	6	15.5	4	1	2.5	5.5	6.5	8	41	4	19	13	14	51.5	6	3	13.5	2	34.1	5.34	13	4	15.5	20	4	36	11	7
2.8.3.20	Succinyl-CoA--D-citramalate CoA-transferase	0.01	5	0.5	0.01	0.01	2.5	8	0.01	0.01	0.01	2	0.01	0.01	3.5	1	0.01	2.5	3.5	6.5	0.01	1	0.01	0.01	0.01	0.01	3.5	0.4	0.01	4.5	0.01	1	0.01	2	0.01	0.5	0.01	1	0.01	0.01	0.01
2.8.3.21	L-carnitine CoA-transferase	5	10.5	8	8	13	10.5	4.5	3.5	23	6	6	10.8	3	6.5	11	3.5	3	1	6	1.5	3.5	9.5	5	5.5	4	4	4.5	5.5	0.01	5	5.1	4.5	12	5.5	10	12.5	23.5	19	4	10
2.8.3.22	Succinyl-CoA--L-malate CoA-transferase	0.01	0.01	0.01	0.01	1	0.01	0.01	1	0.01	0.01	0.01	0.01	0.01	0.01	0.01	0.01	0.01	0.01	0.01	0.01	0.01	0.01	0.01	0.01	2	0.01	0.01	0.01	0.01	0.01	0.01	0.01	0.01	0.01	2	0.01	0.01	0.01	0.01	5
2.8.3.5	3-oxoacid CoA-transferase	678.5	1282.5	775	514	857	646	1515	647	775	506	463	910	925	631	921	533	627	919	1173	426	1095	433	708	192	525	1588	507	347.28	893	971	1130	644	1210	385	896.5	1311.34	1053	1794	1318	456
2.8.3.6	3-oxoadipate CoA-transferase	0.01	0.01	0.01	2	4	8	0.01	2	6	0.01	4	0.01	3	4	0.01	0.01	0.01	0.01	2	0.01	4	4	4	0.01	8	0.34	2.8	0.28	0.01	6	0.01	0.01	6	4	26	0.01	8	0.01	0.01	26
2.8.3.8	Acetate CoA-transferase	1493	3174.34	2114	1581	2487	2108	3432	1763	2388	1500.34	1456	2659.3	2201.34	1885	2156	2233	2044	2470.34	2824	1005	3948	1586	2112	1201	1711	4942	1754	1506	2328	2308	3905.44	2581	3799	1865	2729	3882	3182.34	3949	3440	2546
2.8.3.9	Butyrate--acetoacetate CoA-transferase	1493	3174.34	2114	1579	2487	2108	3432	1763	2388	1500.34	1456	2659	2201.34	1885	2156	2233	2044	2470.34	2824	1005	3948	1586	2112	1201	1711	4942	1754	1506	2328	2308	3905.34	2581	3799	1865	2729	3882	3182.34	3949	3440	2546
2.8.4.1	Coenzyme-B sulfoethylthiotransferase	1.5	0.01	6	0.01	0.01	0.01	6	0.01	12	0.01	12	0.01	0.01	0.01	0.01	0.01	0.01	0.01	0.01	0.01	0.01	4.5	0.01	0.01	0.01	0.01	0.01	0.01	6	0.01	24	0.01	15	9	0.01	6	36	9	6	0.01
2.8.4.2	Arsenate-mycothiol transferase	0.01	0.01	0.01	0.01	0.01	0.01	0.01	0.01	0.01	0.5	0.01	0.01	0.01	0.01	0.01	0.01	0.01	0.01	0.01	0.01	0.01	0.01	0.01	0.01	0.01	1	0.01	0.01	0.01	0.01	0.01	0.01	0.01	0.01	0.01	0.67	1	3	0.01	1
2.8.4.3	tRNA-2-methylthio-N(6)-dimethylallyladenosine synthase	18246.8	18842.7	18636.6	18545.1	18700.9	18838.3	18867.2	18781.5	18566.7	19150.5	18683.5	18553	19003.1	18800.5	19045.8	18742.3	19199.4	18820.7	18804.2	18913.8	18299.6	18765.7	19029	18736.7	18850.3	18572.5	18541.7	19255.6	18513.9	18856	18397	19357.8	18427.8	19099	18937.3	18301.2	18611	18382.9	18345.5	18392.3
2.8.4.4	[Ribosomal protein S12] (aspartate(89)-C(3))-methylthiotransferase	17054.4	18347.4	17553.5	17421.5	17150.5	17733.9	18220.8	17984.8	17926.2	18803.1	17861.3	17639.3	18389.1	17809.9	18449.7	18043	18801.5	18135.5	18479.3	18257	17598.5	17791.1	18329	16099.7	18153.5	17305.6	17720.8	18148.5	17922.6	18048	17012.8	17904.6	17528.1	17799.8	17716.6	17387.1	17733.7	17668.8	17082.5	16301.9
2.8.4.5	tRNA (N(6)-L-threonylcarbamoyladenosine(37)-C(2))-methylthiotransferase	16688.2	17271.9	15702.5	16043.2	15920.7	16896.1	18090.8	16037.2	15194.9	15552.9	16930.5	16083.3	14033.3	15312.6	16219.5	17049.2	14524	13836.2	17105.3	13262.7	16965	14278.2	13084	16717.9	13923	17238.9	13872.2	13510.2	15847.7	16797.8	17130.7	18434.3	16903.6	13626.5	17270.1	17116.3	17042.7	17780.8	16730.3	17326.4
2.9.1.1	L-seryl-tRNA(Sec) selenium transferase	920.04	643.26	747.67	785.24	961.43	765.84	723.2	675.67	843.83	469.64	513.34	1032.96	837.5	845.83	687.07	757.83	484.18	749.22	544.2	511.83	965.99	925.98	1185.33	884.5	929.63	1533.84	1095.23	901.33	583.77	723.72	1122.46	795.46	1062.83	1165.67	1095.56	1414.76	1156.78	1147.45	1334.75	1143.33
3.1.1.1	Carboxylesterase	1150	383.5	919	1323	524	1267	1333	705	1514.5	480	1163.5	1354.5	781.17	1181	1278.5	445	595	716.5	931	752	254	1832	689.17	646	800	557.17	594	1013	893.5	1016.5	536	1087.5	1240	738.5	1448.75	1176.67	1039	1235.5	762.5	1361.17
3.1.1.11	Pectinesterase	396.46	729.6	470.58	412.29	595.06	878.41	948.54	757.71	505.85	1232.2	1030.71	750.65	731.07	576.31	1058.13	667.88	915.76	664.9	1416.94	1077.68	278.07	528.77	388.63	638.39	598.58	247.73	861.81	457.26	969.8	1112.8	463.52	882.69	261.1	401.42	758.9	163.92	472.55	364.12	262.52	415.75
3.1.1.15	L-arabinonolactonase	0.01	0.01	0.01	0.01	0.01	0.01	0.01	0.01	2	0.01	0.01	0.01	0.01	0.01	0.01	0.01	0.01	0.01	0.01	0.01	0.01	2	2	0.01	0.01	0.01	0.01	0.01	0.01	3	0.01	0.01	0.01	0.01	0.01	0.01	0.01	0.01	0.01	0.01
3.1.1.17	Gluconolactonase	12.5	11	16	12	22	1	16	0.5	12	0.01	6	17.5	2	14	6	8	0.01	12	4	1	10	0.01	7	0.01	21	2	0.4	0.01	2	15	0.01	3	2	7.5	7	9.67	12	18	23	39.5
3.1.1.22	Hydroxybutyrate-dimer hydrolase	0.01	0.01	0.01	1	2	0.01	1	0.5	2	0.01	0.01	0.01	0.01	0.01	0.01	0.01	0.01	0.01	0.01	0.01	0.01	0.01	2	0.01	0.01	0.01	0.01	0.01	0.01	1	0.01	0.01	0.01	2	0.01	0.01	2	0.01	0.01	0.01
3.1.1.24	3-oxoadipate enol-lactonase	0.01	0.01	0.01	3	2	4	0.01	1	2	1	4	0.01	0.01	0.01	3	0.01	0.01	0.01	1	0.01	4	2	7	0.01	4	3.17	1	0.14	0.01	5	0.01	0.01	3	0.01	9	0.01	2	11	0.01	19
3.1.1.29	Aminoacyl-tRNA hydrolase	18720.7	18996.4	19147.7	19382.5	19086.8	19178.9	18942.8	18964.7	18769.3	19207.3	18978.3	18832.9	19075.9	19113.9	19314.2	18884	19194.5	19068.7	18860.3	19055.5	18352.5	19241.8	19315	19179.7	19292.8	18532.6	18456.2	19632.5	18647.1	19045	18524.3	19461.6	18926.4	19756.8	19240.1	18286	19641.9	19261.3	18501	19383.7
3.1.1.3	Triacylglycerol lipase	552.84	356	522.84	459.34	677.67	575.5	344.17	434.34	677.83	342.17	362.33	680.33	598.01	624	494.5	477.17	335	551.33	300.83	350	560.83	502.33	783.17	511.66	621.17	1041.33	912.17	534.06	511.83	554	881.33	723.17	710.5	661	604.33	961.08	881.83	870	1004.34	799.17
3.1.1.31	6-phosphogluconolactonase	7240.97	6270.82	7887.67	7502.41	9247.16	6976.01	4907	7039.97	7616.28	6226.1	5471.84	8091.8	9589.17	8341.91	6551.59	6698.83	7301.98	9926.44	5035.75	8952.08	7581.08	9437.43	10946.4	11134.6	9339.43	8855	10720.5	10807.7	6380.76	6148.43	7397.51	6651.83	7918.79	11449.9	8645.01	7958.49	7365.35	6967	9849.33	10073.2
3.1.1.32	Phospholipase A(1)	226.25	178.25	140.25	162	127	87.25	188.25	103.75	174	81.5	161.5	161.3	149.25	115.75	76.5	200	98.5	161	103	73	264.5	89.5	126.75	72.75	151	296.42	277.25	56.14	132	110.25	279.85	44.5	94.75	70.5	83.5	303.5	164.5	172.25	258.25	164.75
3.1.1.4	Phospholipase A(2)	226.25	178.25	140.25	162	127	87.25	188.25	103.75	174	81.5	161.5	161.3	149.25	115.75	76.5	200	98.5	161	103	73	264.5	89.5	126.75	72.75	151	296.42	277.25	56.14	132	110.25	279.85	44.5	94.75	70.5	83.5	303.5	164.5	172.25	258.25	164.75
3.1.1.41	Cephalosporin-C deacetylase	130.36	153.5	183.07	204.5	121.29	255.14	79.29	153.79	148.07	72.21	117.07	173.57	147	133.93	115	274.14	124.64	195.21	134.57	108.07	196.14	177.79	277.36	131.21	213.6	260	106.79	154.21	119.86	122	169.57	38.43	126.36	162.29	215.86	166.67	477.86	361.14	159.86	174.07
3.1.1.45	Carboxymethylenebutenolidase	45.5	95	79	54	42	45	90	59.5	57	49	47	103.6	68	42	78	50	38	62	96	61	56	33	74	19	52	148.17	44	38	47	80	86.7	60	76	47.5	88	66.67	69	110	98	55.5
3.1.1.5	Lysophospholipase	592.38	315.25	851.25	638.5	833.33	620.42	352.75	530.55	436.45	227.42	527.5	693.94	663.34	564.33	385.92	492	167	561.62	152.25	490.58	659.59	664.95	833	895.33	560.5	441.09	1226.8	766.14	466.09	380.16	978.37	698.17	452.71	695.08	669.5	725.75	554.34	568.5	950.5	932.75
3.1.1.53	Sialate O-acetylesterase	12781	14495.1	10884.1	11983.1	10992.1	13632.6	15785.5	15570.9	9684.8	19956.1	18838.4	10083.9	11285	13347.1	16120.5	15632.4	17058.3	9654.69	17552.9	13839.3	9384.07	9364.22	8130.46	12267.7	11620	5900.4	8955.14	10766.1	15240.6	17039.8	8847.59	17553.2	7031.81	6550.42	9383.4	6907.75	9797.89	7622.62	7081.36	6307.42
3.1.1.57	2-pyrone-4,6-dicarboxylate lactonase	0.01	0.01	0.01	1	0.01	0.01	0.01	0.01	0.01	0.01	0.01	0.01	0.01	2	0.01	0.01	0.01	0.01	0.01	0.01	3	0.01	0.01	0.01	0.01	1	0.01	0.01	0.01	0.01	0.01	0.01	0.01	2	1	0.01	0.01	3	0.01	1
3.1.1.61	Protein-glutamate methylesterase	5373.93	5135.67	5279.81	5226.4	5013.92	5426.38	4483.53	4375.25	5324.96	3047.56	3729.65	5580.44	4346.51	4323.68	4089.49	5206.61	2850.46	4945.14	4112.09	3669.88	6841.7	4826.05	4594.72	5259.41	3939.6	7700.42	5520.78	4389.75	4382.76	4041.04	6297.1	5696.99	5956.04	5637.5	5930.78	6581.17	5885.76	6328.23	6562.97	7991.97
3.1.1.73	Feruloyl esterase	0.01	0.01	0.01	1	0.01	0.01	0.01	0.01	2	0.01	0.01	0.01	2	4	3	0.01	0.01	0.01	1	0.01	2	0.01	4	0.01	0.01	0.01	0.01	0.01	0.01	3	0.01	0.01	0.01	8	1	0.01	0.01	0.01	0.01	0.01
3.1.1.74	Cutinase	0.01	0.01	0.01	0.01	0.01	0.01	0.01	0.01	0.01	0.5	0.01	0.01	0.01	0.01	0.01	0.01	0.01	0.01	0.01	0.01	0.01	0.01	0.01	0.01	0.01	0.01	0.01	0.01	0.01	0.01	0.01	0.01	0.01	0.01	0.01	0.01	0.01	0.01	0.01	0.01
3.1.1.75	Poly(3-hydroxybutyrate) depolymerase	4	0.01	14	9	5	1	3	3.5	2	0.01	4	14	9	5	7	0.01	0.01	12	0.01	5	8	4	25	0.01	7	13	1	6	0.01	12	0.01	13	3	4	4	2	9	0.01	4	11
3.1.1.85	Pimeloyl-[acyl-carrier protein] methyl ester esterase	1527.59	1676.74	2566.67	2403.32	2433.83	1516.09	934.25	2748.42	3278.83	3770	1542.34	2262.46	4820.58	3194.58	2769.17	1614.33	4690.48	4798.65	2015	5413.33	1493.99	4297.48	5930.41	1820.75	4888.33	1177.92	4499.08	5443.3	2556.42	2330.77	783.34	603.16	1647.58	5090.67	1208.01	945.49	1492.76	683.25	1703.25	661.58
3.1.11.1	Exodeoxyribonuclease I	833.34	1084.49	2093.67	1938.32	1967.83	1225.34	78	2146.67	2805.83	3293.17	1160.84	1813.46	4404.33	2773.33	2271.67	1205.83	4174.48	4396.15	1296	5109.33	940.49	3950.98	5457.16	1562.5	4435.83	402.67	3988.33	5189.16	2036.17	1594.02	166.09	153.66	1097.33	4872.17	900.01	342.49	930.01	29.5	1030.5	329.83
3.1.11.2	Exodeoxyribonuclease III	17926.7	18606.9	18443.7	18300	18546.8	18595.4	18652.8	18632.7	18337.3	19002.3	18550.3	18340.9	18798.9	18628.9	18868.7	18482.5	19015	18498.7	18686.8	18751	18065.5	18584.3	18767.5	18565.7	18640.3	18134.1	18097	19006	18353.1	18675	18093.3	19227.1	18159.4	18868.8	18637.1	17944.9	18307.9	18087.3	18072.5	18144.7
3.1.11.5	Exodeoxyribonuclease V	14033.8	14401.8	17717.2	16466.6	18277.1	15039.1	11948.8	15836.4	19953.8	16302.6	11705.6	17641.3	22621	18012.2	15992.4	14027.5	19649.4	23306.6	13533.3	22770.2	16765.2	22320.8	26326.4	18014.4	22278.7	17391.8	22809.3	24795.8	15678.3	14359.6	15070.5	11987.6	17599	25892.6	16546.8	16254.3	15663.2	14728.6	18418	16801.1
3.1.11.6	Exodeoxyribonuclease VII	35910.7	37295.7	36847.2	36661.2	37190.4	37334	37146.5	37053.4	36782.3	37986.2	37061.3	36644	37553.1	37161.1	37736.5	37013.4	37895.2	37287.1	37148.7	37488.3	35993.3	37126	37523.8	37152.7	37306.6	36214.5	36561.2	38078	36657.6	37255.2	36368.3	38211.1	36295.9	37817.5	37459.8	35791.8	36660.7	36133.9	36098.6	36503.7
3.1.12.1	5' to 3' exodeoxyribonuclease (nucleoside 3'-phosphate-forming)	3688.43	3358.87	3962.43	3477.17	4095.65	3608.8	4425.87	3442.46	3882.04	2059.49	2755.58	4386.41	3036.51	3618.59	2647.63	3927.15	2431.03	3434.01	3093.97	2418.58	6275.13	3309.93	3808.19	3269.71	3008.08	6504.5	3810.76	2816.81	3474.91	3123.06	5912.32	4081.54	5494.2	3827.8	5231.86	5692.36	4770.73	4925.53	5017.35	4304.9
3.1.13.1	Exoribonuclease II	1145.34	1293.49	2313.92	2148.82	2178.33	1426.34	245.5	2336.17	2976.33	3454.17	1288.34	1958.46	4558.33	2946.33	2491.17	1404.83	4342.48	4560.65	1553	5256.33	1078.49	4158.98	5608.66	1707	4566.83	715.17	4166.83	5329.16	2311.92	1738.52	294.59	237.16	1330.33	5034.67	1064.51	632.49	1106.26	188.5	1225.5	467.83
3.1.13.3	Oligonucleotidase	17092.9	17621.9	16001.8	16434.2	16253	17351.1	18408.8	16300.5	15597.5	15748.2	17266.5	16382.3	14348.5	15564.6	16561.5	17322.2	14873	14213.5	17366.3	13640.2	17159	14605.3	13281.3	16947.2	14187	17765.9	14197.5	13773.2	16179.2	17069	17524.7	18745	17191.1	13986.7	17706.1	17534.9	17448.2	18204.8	17007.5	17806.8
3.1.13.5	Ribonuclease D	1635.34	1665.49	3368.17	2994.32	2961.33	1957.84	606.5	2702.67	3683.33	3535.67	1743.84	2699.63	4807.33	3550.83	2766.67	1571.33	4435.48	5057.65	1623.5	5621.83	1204.99	4723.48	6175.16	2188	5170.83	821.67	4499.13	5881.8	2628.17	2027.52	1093.09	740.66	1845.83	5805.17	1639.51	835.66	2397.01	1158	1459	1635.33
3.1.2.1	Acetyl-CoA hydrolase	1	0.01	2	0.01	1	0.01	0.01	0.01	0.01	1	0.01	1	3	0.01	0.01	0.01	0.01	0.01	0.01	0.01	0.01	0.01	0.01	3	0.01	0.01	0.01	0.01	0.01	0.01	0.01	0.01	0.01	3	0.01	0.01	0.01	0.01	0.01	0.01
3.1.2.12	S-formylglutathione hydrolase	5	0.01	10.75	11	6	11.5	3	3.5	3	0.17	4	17.1	11	4	9	4	0.01	9	1	5	8	4	23	0.01	7	12.17	2.4	9.14	1.75	13	3.2	13	8	2	23	4	6.75	0.01	3	14
3.1.2.20	Acyl-CoA hydrolase	2	5	2.5	5	6	2.5	8	0.01	0.01	2	2	3	0.01	3.5	1	0.01	2.5	3.5	6.5	4	1	2	2	5	0.01	5.5	4	0.01	7.5	0.01	1	0.01	6	5	3.5	4	4	0.01	9	5
3.1.2.21	Dodecanoyl-[acyl-carrier-protein] hydrolase	116.72	59	91.59	92.67	103.92	84	17.67	43.72	70.95	42.25	60.33	78.33	164.26	71	80	64.67	33	85.95	26.33	95.5	27.33	91.45	72	98.66	64.67	42.33	172.67	81.33	79.33	46.5	73.33	56.67	52.88	132.5	209.33	37.58	87.08	99	126.84	271.42
3.1.2.23	4-hydroxybenzoyl-CoA thioesterase	0.01	0.01	4	0.01	0.01	0.01	0.01	0.01	0.01	3	0.01	0.01	0.01	2	0.01	0.01	0.01	3	3	0.01	2	0.01	3	0.01	0.01	3	0.01	0.01	0.01	2	0.01	0.01	3	2	0.01	0.01	3	0.01	4	7
3.1.2.28	1,4-dihydroxy-2-naphthoyl-CoA hydrolase	9.5	10.5	21.5	9	57	15	16	3.5	46.5	6	6	14.3	3	6.5	11	11.5	11	5.5	12	2.5	7.5	11.5	9.5	10	11	8.17	9	5.5	5.5	7.5	5.1	20	21	13	22.5	28.5	46	30.5	12.5	30
3.1.2.29	Fluoroacetyl-CoA thioesterase	0.01	0.01	0.01	0.01	0.01	0.01	0.01	0.01	0.01	0.01	0.01	0.01	0.01	0.01	0.01	0.01	0.01	0.01	0.01	0.01	0.01	0.01	0.01	0.01	0.01	0.01	0.01	0.01	0.01	0.01	0.01	0.01	0.01	0.01	0.01	0.01	0.01	0.01	0.01	2
3.1.2.30	(3S)-malyl-CoA thioesterase	0.01	0.01	0.01	0.01	0.01	0.01	0.01	0.01	0.01	0.01	0.01	0.01	0.01	0.01	0.01	0.01	0.01	0.01	0.01	0.01	0.01	0.01	0.01	0.01	0.01	0.01	0.01	0.01	0.01	0.01	0.01	0.01	3	0.01	0.01	0.01	0.01	0.01	0.01	0.01
3.1.2.4	3-hydroxyisobutyryl-CoA hydrolase	1	0.01	0.01	1	2	1	2	1	0.01	0.01	0.01	0.01	0.01	5	0.01	0.01	0.01	0.01	0.01	3	0.01	2	3	0.01	0.01	3	0.01	0.01	0.01	0.01	3	0.01	0.01	0.01	3	0.01	0.01	0.01	1	0.01
3.1.2.6	Hydroxyacylglutathione hydrolase	859.84	1124.49	2151.92	1974.32	2027.83	1280.84	114	2173.67	2847.33	3311.17	1169.84	1860.96	4458.83	2801.33	2311.17	1226.83	4187.48	4503.65	1329	5162.33	988.49	3972.98	5509.66	1580.5	4470.83	488.67	4014.73	5235.3	2095.42	1633.52	237.09	180.66	1133.83	4911.67	955.51	388.83	964.26	67	1073.5	365.83
3.1.21.1	Deoxyribonuclease I	199	111	113	141	105	94	113	77	145	77	88	119.3	108	115	87	159	166	120	124	118	102	140	123	101	104	276.17	114	108	122	75	119.1	59	107	128	121	217	145	61	147	99
3.1.21.2	Deoxyribonuclease IV	8193.19	7451.18	9803.24	9346.83	10078.6	8768.4	7888.24	8285.42	11036.5	7295.77	6931.91	10329.7	10474.3	9471	8114.23	8022.14	8460.66	11085.9	7328.77	9984.73	10737.1	11516.2	12446.9	9536.94	10459.6	11602.9	11545.4	11447	8431.3	7879.3	10296.1	8450.23	11188.1	12756	10631.4	10965.8	10185.4	10156.1	10958.8	11129.1
3.1.21.3	Type I site-specific deoxyribonuclease	50065.7	52187.9	49646.1	49625.4	52233.8	51982.7	52322.8	51865.1	48913.5	53214.2	53271	49199.9	49301.9	51700.7	52024.7	53543.5	53048.2	49353.2	53439.5	49266.9	50383.6	48423.8	48899.2	55356.3	48934.2	49923.9	48405.6	50357.7	51056.8	52266.6	50101.2	54958.6	49173.9	48051.3	51630.2	50125.6	50596.5	49551	50349.8	49430.7
3.1.21.4	Type II site-specific deoxyribonuclease	813.83	760.5	585.37	721.1	536.16	516.33	879	1111	543.84	1069.34	721.83	526.83	659.16	783.83	750.83	694.67	937.67	487.68	1101.5	861.66	613.67	629.5	565	809.66	637.9	419.17	623.67	579.78	1033.16	932.84	479.84	721.67	603.99	414.17	597.83	538.34	660.17	712.25	539.17	506.17
3.1.21.5	Type III site-specific deoxyribonuclease	1128.06	1012.76	1468.94	1383.23	1019.76	1675.6	1447.25	963.63	1463.13	620.58	1024.07	1163.39	556.38	786.77	741.69	655.54	843.81	1105.42	1070.14	1066.67	1600.76	1189.73	898.72	624.91	716.41	1102.74	994.51	744.42	1291.56	720.73	1508.67	827.55	1504.45	852.94	1036.85	917.62	1341.43	1160.49	976.51	1310.93
3.1.21.7	Deoxyribonuclease V	4.34	3	8.34	3.67	3.67	7	2.67	3.34	4.33	4	2.33	3.63	7.01	16	13	1.67	5	33.33	9.33	13	4.33	9.33	22	12.66	19.67	4.5	10.67	24.33	9.33	9	6.43	0.67	2	14	13.33	0.33	8.33	10	7.34	7.67
3.1.22.1	Deoxyribonuclease II	0.01	0.01	0.01	0.01	0.01	0.01	0.01	0.01	2	0.01	0.01	0.01	0.01	0.01	0.01	0.01	0.01	0.01	0.01	0.01	0.01	0.01	0.01	0.01	0.01	0.01	0.01	0.01	0.01	1	0.01	0.01	0.01	0.01	0.01	0.01	0.01	0.01	0.01	0.01
3.1.22.4	Crossover junction endodeoxyribonuclease	12971.2	14905.1	13855.7	13629.6	12734.5	14160	15014.2	14809.7	14428.5	16963.4	15272.3	13106.2	14277	14337.1	15613.2	13571.2	16623	14250.5	16016.4	15759.2	12007.7	13751.8	13765.6	11230.9	14367.6	10747.5	12450.2	14499.9	15170.8	15094	12105.2	14533.6	11910.5	12717.7	11733.3	11277	12801.6	12333.6	10521.3	9971.42
3.1.26.11	Ribonuclease Z	13983.5	14845.9	12546.1	12718.8	13082.1	13695.3	14670.8	13981.8	11757.6	13949	14670.8	13014.2	12683	13193.4	14090.3	14988.7	13180.8	11868.9	14448.6	11577.1	13606.7	11193.5	11405.6	13140.8	12075.6	13972.9	12613.6	11029	13655.8	14590.7	13381.9	15701.7	12841.6	11023	14131.4	13990.8	13175.8	13353	13886.8	12900.9
3.1.26.12	Ribonuclease E	1130.34	1196.99	2595.42	2102.32	2439.83	1464.34	433.5	2413.17	2949.83	3371.67	1383.84	2120.13	4597.83	3222.83	2488.17	1393.83	4281.48	4587.65	1405	5222.33	1087.49	4157.48	5703.66	1784	4609.33	768.67	4252.23	5421.8	2298.92	1747.02	846.59	596.16	1207.33	5080.67	1203.01	712.66	1121.26	155.5	1304.5	585.83
3.1.26.3	Ribonuclease III	18030.2	18720.4	18516.2	18384.5	18622.8	18702.9	18748.8	18596.7	18441.8	19063.8	18570.3	18387.9	18836.4	18653.9	18957.7	18549	19040.5	18707.2	18727.3	18795.5	18119.5	18619.8	18840.5	18606.7	18693.8	18221.6	18337.2	19061.5	18413.6	18729.5	18265.3	19260.6	18294.9	18935.3	18761.6	18024	18438.4	18237.8	18153	18258.7
3.1.26.4	Ribonuclease H	36460.4	37501.7	37368.7	37108	38023.8	37839.8	37531.5	37439.8	37056.7	38197.9	37411.6	37033.9	37780.7	37605.9	38090.3	37314	38124.9	37614.9	37500.7	37836	36403.9	37613.1	37881	39128.4	37588.1	36600.2	36890.8	38761.1	36958.2	37779.6	36694.6	39206.2	36813.8	38275.2	37897.2	36166.3	37056.6	36541.6	36960.5	37682.1
3.1.26.5	Ribonuclease P	17770.2	18551.4	18096.7	18189	18168.3	18387.4	18527.2	18352.7	18198.3	18976.3	18285.3	18139.4	18691.4	18363.4	18741.7	18485	18895.5	18531.7	18612.3	18597.5	18051.5	18493.8	18716.5	18440.7	18540.8	17972.6	18093.2	18904	18190.1	18565	17797.8	18783.1	18137.9	18729.8	18427.6	17754	18153.9	17978.3	17951	17821.7
3.1.26.8	Ribonuclease M5	3335.38	2646.01	3511.09	3659.51	3531.75	3862.5	4129.17	2715.88	4054.13	1860.08	2877.83	3972.33	2309.42	3084.16	2727.99	2773.34	1938.84	2700.3	3048.33	2139.33	4366.5	3961.94	2586.83	4207.31	2422.14	4871.5	2391.67	2986.17	2915.16	2967.17	4451.17	3770.34	4991.87	3332.01	4258.58	4272.08	3828.92	4369.5	3968.18	4942.76
3.1.27.1	Ribonuclease T(2)	0.01	2	2	0.01	0.01	3	0.01	0.01	2	0.17	2	0.01	0.01	0.01	0.01	0.01	0.01	2	0.01	0.01	10	2	2	0.01	0.01	2	0.4	0.14	0.01	1	0.01	0.01	3	0.01	0.01	0.01	0.01	0.01	0.01	2
3.1.27.3	Ribonuclease T(1)	1	0.01	4	1	0.01	0.01	2	1	2	0.01	0.01	0.01	0.01	2	0.01	0.01	0.01	3	0.01	0.01	0.01	0.01	7	0.01	0.01	5	1	2	0.01	5	0.01	3	0.01	2	2	0.01	3	2	6	4
3.1.27.6	Enterobacter ribonuclease	0.01	0.01	0.01	2	0.01	0.01	0.01	0.01	0.01	0.01	0.01	0.3	2	0.01	0.01	0.01	0.01	0.01	1	0.01	0.01	0.01	0.01	0.01	0.01	0.01	0.01	0.01	1	0.01	0.1	0.01	0.01	0.01	0.01	0.01	0.01	0.01	0.01	0.01
3.1.27.9	Transferred entry: 4.6.1.16	0.5	0.01	1	0.01	0.01	0.01	1	0.01	2	0.01	2	0.01	0.01	0.01	0.01	0.01	0.01	0.01	0.01	0.01	0.01	1.5	0.01	0.01	0.01	0.01	0.01	0.01	1	0.01	4	0.01	3	3	0.01	1	6	3	2	0.01
3.1.3.1	Alkaline phosphatase	2864.59	4471.07	2896.92	2218.15	2632.83	2613.09	3484.25	2625.92	2563.33	2337	1925.34	2596.13	2350.08	2316.08	2813.67	2159.33	2361.98	2610.32	3308.5	1668	2736.99	1524.48	1800.41	1698.75	1867.63	3800.75	2100.15	1431.3	2849.17	2763.27	3453.84	2745.16	2670.08	1434.34	2398.01	3560.83	2674.51	3804.75	3483.58	1999.41
3.1.3.10	Glucose-1-phosphatase	515	104	286	380.5	613	572.5	227	293	255.5	224.5	656	122.3	191	643	385.5	389	211	158	143	184.5	113	248	190	1091	238.5	45.17	199	390	211	251.5	74.6	406	26	357.5	307	124	101.5	136	202.5	464
3.1.3.11	Fructose-bisphosphatase	16330.3	15702.8	16511.3	16682.1	17040.8	16952.8	16754.7	17404.2	16480	17762.2	17435.6	16659	17281.2	17222.3	17402.1	16857.2	18122.3	16987.8	16878.5	17874.3	15712.6	17492.3	17590	18845	17467.6	15224.7	16922.5	18559.7	16682.9	17258	14932.4	17843.8	16226.5	17352.8	16854	15352.8	16521.8	15239.2	16150.8	16980.8
3.1.3.12	Trehalose-phosphatase	304.25	305.75	260.75	229	205	147.75	279.75	171.75	265.5	142.5	209.5	294.8	204.25	186.25	147.5	244	120.5	247	203	141	348.5	141.5	245.25	100.25	217.5	514.25	307.15	99.64	216	197.75	401.85	107	250.25	133.5	186	422.67	335.5	304.75	425.25	251.75
3.1.3.15	Histidinol-phosphatase	17990.7	18016.8	18294.5	18552.4	19026.1	18971.3	17929	17208.6	18258	17367.5	17296.5	18308.4	18216.1	17196.4	17879.3	17731.3	17706.3	18819.6	17528.8	18004.8	17871.3	18819.3	18535.2	21550.3	18049.6	19026.7	18600.9	19621.2	17043.2	17889.4	17917.4	19519.6	18391.2	19532.7	18778	18158.9	18344.7	18037.8	19916.3	21194.7
3.1.3.16	Protein-serine/threonine phosphatase	20657	21697	22153.3	20932.4	23005.6	22720.9	23793.4	18828	21532.4	15853.1	19662.2	22996.4	18492.1	18732.3	18876.4	21876	16459	19626.8	20305.6	15590.9	25929.7	19575.1	18988.9	21710.1	18103.1	28879.1	20725.6	17951.1	18898	19863.1	27241.9	24409.3	26488.3	21651.9	25985	27323.8	25301.5	27020.4	26825	28986.7
3.1.3.18	Phosphoglycolate phosphatase	37090.8	36387.7	36715.7	36581.7	38132.3	37922.8	38939.7	36740.9	35922.2	35229.2	37142.6	37997.8	35613.2	36333.8	36180.5	38516.6	35084.9	35106.9	36695.7	33541.8	40060	35897.6	35913.9	38833.5	35550.9	40166.7	37400.5	35702.3	36134	36911.8	39286.4	40637.2	39953.9	37071.1	40732.5	39852.7	39144.4	38637.1	39917.4	41655.2
3.1.3.2	Acid phosphatase	1390.84	644.99	914.67	985.82	1483.83	1219.84	435.5	1102.17	725.33	987.67	1629.84	591.26	766.33	1787.83	1122.67	1184.33	836.98	660.65	577	829.33	666.99	737.48	751.66	2395.5	876.33	757.51	626.33	1113.66	843.67	866.52	584.19	574.16	309.83	798.17	850.51	550.49	655.51	331.5	521	1066.83
3.1.3.23	Sugar-phosphatase	72	5	43	52	69	72	2	26	24	19	40	29.9	25	69	49	40	16	32	7	35	45	39	30	99	53	41.34	10.4	76.14	16	60	55.3	96	45	68	36	10.67	44	9	97	90
3.1.3.25	Inositol-phosphate phosphatase	6426.21	8789.66	7794.24	7197.16	8068.62	8078.48	8812.29	8797.14	8493.14	11748.7	9336.91	8074.2	10065.7	8439.01	9772.92	8296.97	11967.1	10374.8	10058.3	11298.6	6701.88	8440.01	10414.8	6095.46	10011.9	6165.01	9703.57	10531.9	9022.28	9420.77	6432.08	9482.76	5990.7	9021.21	6731.87	6029.16	7042.54	5901.89	6692.11	5518.57
3.1.3.26	4-phytase	189	84	101	134	51	83	80	64	86	43	73	106.3	105	115	78	151	90	98	44	55	100	126	108	96	86	272.17	104	103	49	59	87.1	40	91	121	119	204	117	59	139	99
3.1.3.27	Phosphatidylglycerophosphatase	1621.23	2154.74	2896.02	2552.37	2527.42	1954.94	762.25	2853.8	3449.3	3941.25	1676.25	2480.61	5052.36	3408.6	2995.53	1747.03	4961.77	5201.89	2081.31	5707.67	1470.57	4431.7	5937.87	2043.09	4962.4	1324.42	4579.5	5651.55	2893.81	2258.94	802.12	785.7	1680.28	5256.61	1548.04	968.44	1500.53	652.99	1705.5	673.42
3.1.3.3	Phosphoserine phosphatase	15460	19531	16042.7	15823.9	16733.9	18839.2	19907.8	19220	16543.5	24503.8	21411.8	16402.9	18450.8	16667.8	20813.5	19196.8	23074.4	18562.9	22829.4	20729.8	15737.5	15552.6	17063	15341	18107.6	13177.3	18084.6	18413.7	19634.2	20744.2	14727.1	22105	13562.6	15728.9	14870.5	13481.2	15529.5	13428.4	14475.6	14099.7
3.1.3.37	Sedoheptulose-bisphosphatase	4	0.01	10	9	4	2	2	3	0.01	0.01	4	14	11	8	7	0.01	0.01	9	0.01	8	8	4	22	0.01	5	10	0.4	4	1	9	3	10	3	0.01	4	2	4	0.01	1	0.01
3.1.3.4	Phosphatidate phosphatase	829.84	1082.49	2091.17	1929.32	1961.83	1226.34	75	2139.17	2804.33	3289.17	1160.84	1813.46	4402.83	2773.33	2267.17	1203.83	4164.48	4393.65	1296	5105.33	940.49	3945.98	5449.66	1562.5	4435.83	399.67	3988.33	5187.16	2030.67	1587.52	166.09	149.66	1091.83	4868.67	896.51	342.49	926.51	27	1030.5	326.83
3.1.3.41	4-nitrophenylphosphatase	42.88	34	51.25	57.5	53.75	53	41.5	30.88	46.62	38.75	34	32.5	52.17	44	56	45.5	29	55.12	17	22.5	45	45.12	34.17	33	18.5	95.67	42	32.5	31	36	58.5	38.5	38.38	73	74.5	87.25	45.75	100.5	78	62.42
3.1.3.45	3-deoxy-manno-octulosonate-8-phosphatase	10088.1	11896.3	10431.8	10400.6	9489.92	11208.7	11906	12209.7	11415.8	15275.6	12987.7	9844.35	12112.8	11724.9	13387	10571.9	14753.1	11578.4	13506.8	13920.8	7780.75	11182.9	11129.6	8733.66	11952	5672.83	10258.4	12174.3	12496.1	12750.3	7064.02	11279.7	7888.86	9279.78	8270.03	6838.12	8164.69	7337.24	6912.92	5417.01
3.1.3.48	Protein-tyrosine-phosphatase	26972.8	25922	27350.6	26548.7	29520.8	26790.7	26759.4	25490.5	26250.4	22910.1	24528.7	28141.7	26768.3	26615.5	25035.1	27341.5	23835.1	27069.8	24454.3	23972.3	29766.8	26975.9	27583.4	31163.2	26565.4	32320.2	28532.4	26608.1	24935.7	25705.1	31054.3	28955.6	30311.6	30325.6	31430.2	31018	29822.3	30172.2	32075.1	33670
3.1.3.5	5'-nucleotidase	19904.5	23805.2	19743.6	20506.6	18633.6	21268.8	21702.3	23938	20992.7	30311.5	25022.7	18620.6	24379.5	22690.4	26001.5	21554.4	29252.1	22958.7	25855.7	27309.6	15471.2	21135.2	22369.9	18008	23766.4	12528.2	20471.5	23837.3	24021.9	25073	14307.1	21970.9	14457.1	19375.5	15972.4	14046.7	16436.7	14888.2	14677.6	10908.8
3.1.3.6	3'-nucleotidase	7114.84	8244.69	7285.18	7842.34	7261.2	8032.21	8188.95	10083	7605.51	13540.7	10689.6	6772.94	10125.4	9433.31	10586.2	9061.97	13136.2	9276.94	10513.5	12189.7	5714.42	8615.26	9516.43	7820.58	10238.6	3136.74	8583.05	10671.9	9824.71	10398.4	4238.74	9151.39	4631.67	8143.7	5662.25	3613.81	5686.3	3920.58	4372.66	3284.28
3.1.3.7	3'(2'),5'-bisphosphate nucleotidase	18264.2	19341.4	16921.5	17227	17001.8	18173.9	19557.8	17130.7	16499.3	16505.8	17800.3	17170.8	15170.9	16196.4	17677.2	17983	15531.5	15080.6	18476.3	14176.5	17745	15026.3	13900	17388.7	14820.3	18754.1	14722.2	14120.5	17070.9	18109.5	18575.3	19501.6	17957.9	14392.8	18423.6	18690.4	18260.2	19566.3	17988	18291.7
3.1.3.70	Mannosyl-3-phosphoglycerate phosphatase	0.01	0.01	0.01	0.01	0.01	1	0.01	0.01	0.01	0.01	0.01	0.3	0.01	0.01	0.01	2	0.01	0.01	0.01	0.01	0.01	0.01	0.01	0.01	0.01	0.01	0.01	0.01	2	2	0.1	0.01	0.01	0.01	0.01	0.01	0.01	0.01	0.01	5
3.1.3.71	2-phosphosulfolactate phosphatase	377.7	740.6	483	282.67	457.1	395	726.7	225	394	281.97	247	411.5	308.67	251	527.4	299	191.2	495.4	589.7	237	550.5	192.5	332.34	203	178	840.67	275.9	163.67	513.1	443.2	904.2	310.8	540	204.5	413.3	788.85	638.6	913.2	785	249.67
3.1.3.73	Adenosylcobalamin/alpha-ribazole phosphatase	8216.91	6931.12	7983.01	8502.41	8065.43	8278.67	8059.21	7271.63	8189.79	5147.72	6605.41	8757.03	6655.54	7355.93	6815.5	7404.55	4996.34	6817.17	6397.76	5797.1	10126.3	8484.87	7843.71	8428.74	7045.55	10825.7	8280.41	7162.93	7113.83	6966.26	10029.5	7956.03	10084.1	8357.37	9883.22	10391.1	9941.54	9536.68	9933.66	10835.3
3.1.3.77	Acireductone synthase	0.01	0.01	0.01	0.01	2	0.01	1	0.5	0.01	0.01	0.01	0.01	2	0.01	0.01	0.01	0.01	0.01	1	0.01	0.01	0.01	1	0.01	0.01	1.17	0.01	0.01	1	0.01	0.01	0.01	0.01	0.01	0.01	0.01	2	0.01	0.01	0.01
3.1.3.79	Mannosylfructose-phosphate phosphatase	0.01	0.01	0.01	0.01	0.01	0.01	0.01	0.01	0.01	0.01	0.01	0.01	0.01	0.01	0.01	0.01	0.01	0.01	0.01	0.01	2	0.01	0.01	0.01	0.01	0.01	0.01	0.01	0.01	0.01	0.01	0.01	0.01	0.01	0.01	0.01	0.01	0.01	0.01	2
3.1.3.8	3-phytase	30	51.5	38.5	31.5	7	38.5	60.5	22.5	43	13.5	19	27.5	42.5	30.5	26.5	14.5	9.5	50	27	10	42.5	19.5	32	18	7.5	107.5	25	7.5	9	30	50	30.5	24	11.5	20	53	29	80.5	65.5	9
3.1.3.81	Diacylglycerol diphosphate phosphatase	829.84	1082.49	2091.17	1929.32	1961.83	1226.34	75	2139.17	2804.33	3289.17	1160.84	1813.46	4402.83	2773.33	2267.17	1203.83	4164.48	4393.65	1296	5105.33	940.49	3945.98	5449.66	1562.5	4435.83	399.67	3988.33	5187.16	2030.67	1587.52	166.09	149.66	1091.83	4868.67	896.51	342.49	926.51	27	1030.5	326.83
3.1.3.82	D-glycero-beta-D-manno-heptose 1,7-bisphosphate 7-phosphatase	4015.61	3978.81	4908.28	4828.5	4441.13	4303.65	3195.15	4406.45	6272.57	4799.74	3568.41	5090.83	7015.02	5741.34	5430.7	3168.58	5714.62	6998.48	3793.13	7139.45	2994.94	7220.29	7903.8	3568.88	6722.15	3891.07	6516.42	7407.28	4583.27	4459.09	3101.16	3003.91	4232.37	7131.12	4517.8	4201.68	4039.42	4168.17	4193.84	3694.65
3.1.3.83	D-glycero-alpha-D-manno-heptose-1,7-bisphosphate 7-phosphatase	4015.61	3978.81	4908.28	4828.5	4441.13	4303.65	3195.15	4406.45	6272.57	4799.74	3568.41	5090.83	7015.02	5741.34	5430.7	3168.58	5714.62	6998.48	3793.13	7139.45	2994.94	7220.29	7903.8	3568.88	6722.15	3891.07	6516.42	7407.28	4583.27	4459.09	3101.16	3003.91	4232.37	7131.12	4517.8	4201.68	4039.42	4168.17	4193.84	3694.65
3.1.3.87	2-hydroxy-3-keto-5-methylthiopentenyl-1-phosphate phosphatase	0.01	0.01	0.01	0.5	0.01	0.01	0.01	0.01	0.01	0.01	0.01	0.01	0.67	0.01	0.01	0.01	0.01	0.01	0.01	0.01	0.01	0.01	0.67	0.01	0.01	0.67	0.01	0.01	0.01	0.01	0.01	0.01	0.01	0.01	2	0.01	0.01	0.01	0.01	0.67
3.1.3.89	5'-deoxynucleotidase	3361.52	3408.42	4872.48	4671.59	4663.19	4028.88	2684.38	4096.62	5278.05	4608.88	2955.08	4341.54	6198.99	4690.09	3878.41	3409.65	5509.8	6601.06	3222.49	6764.49	4479.22	6229.1	7624.18	4032.21	6496.14	3722.59	6442.46	7367.55	4026.37	3107.67	3404.03	2145.94	4535.86	7706.89	3552.51	3236.92	4432.87	3506.88	4079.93	4761.73
3.1.3.90	Maltose 6'-phosphate phosphatase	103.5	32	79	70.67	108	141	34	77	60.5	42.67	62	84	93	96	93	82	62	82	39	79.5	101	55	101.67	106	105	133	160	145.67	61	99	126	128	150	136	72.75	112	129	98	178	131
3.1.3.93	L-galactose 1-phosphate phosphatase	3	0.01	8	6	0.01	0.01	0.01	2	0.01	0.01	2	14	9	1	4	0.01	0.01	5	0.01	5	3	2	16	0.01	3	5	0.01	4	0.01	7	0.01	10	0.01	0.01	0.01	2	2	0.01	0.01	0.01
3.1.30.1	Aspergillus nuclease S(1)	0.01	0.01	0.01	0.01	0.01	0.01	1	0.5	0.01	0.01	0.01	0.01	0.01	0.01	0.01	0.01	0.01	0.01	0.01	0.01	0.01	0.01	0.01	0.01	0.01	1	0.01	0.01	0.01	0.01	0.01	0.01	0.01	0.01	0.01	0.01	0.01	0.01	0.01	0.01
3.1.31.1	Micrococcal nuclease	387.86	84	359.57	362	726.29	418.64	61.29	225.29	223.57	105.21	210.07	281.57	170	274.43	162	270.14	35.14	226.71	91.57	247.07	251.14	409.29	245.86	1880.71	231	198.5	281.29	588.21	150.36	234	201.07	518.93	258.86	403.29	393.86	205.17	276.36	154.64	577.36	1184.07
3.1.4.14	[Acyl-carrier-protein] phosphodiesterase	0.01	0.01	4	2	0.01	0.01	0.01	0.01	0.01	0.01	0.01	0.3	2	10	7	0.01	3	29	9	11	0.01	8	21	4	16	0.17	9	23	6	7	0.1	0.01	0.01	14	4	0.01	2	0.01	0.01	2
3.1.4.16	2',3'-cyclic-nucleotide 2'-phosphodiesterase	7114.84	8244.69	7285.18	7842.34	7261.2	8032.21	8188.95	10083	7605.51	13540.7	10689.6	6772.94	10125.4	9433.31	10586.2	9061.97	13136.2	9276.94	10513.5	12189.7	5714.42	8615.26	9516.43	7820.58	10238.6	3136.74	8583.05	10671.9	9824.71	10398.4	4238.74	9151.39	4631.67	8143.7	5662.25	3613.81	5686.3	3920.58	4372.66	3284.28
3.1.4.17	3',5'-cyclic-nucleotide phosphodiesterase	0.01	0.01	1	0.01	2	0.01	0.01	0.01	0.01	0.01	0.01	0.01	0.01	0.01	4	0.01	0.01	0.01	5	0.01	0.01	0.01	0.01	2	0.01	0.17	0.01	0.01	0.01	1	0.01	0.01	0.01	0.01	0.01	2	0.01	0.01	0.01	0.01
3.1.4.3	Phospholipase C	67.5	24.5	68.5	85.5	63	60	21	63.5	63.5	14.5	44	54	48	55.5	24	123	28.5	46.5	33	53.5	110	50.5	61.5	41.5	88	81.17	24.5	46.5	41	62	68	14	57.5	72	50.5	60	78	85	45	92.5
3.1.4.46	Glycerophosphodiester phosphodiesterase	12976.1	17090.7	13035.6	12527.6	13475.3	15103.5	18340	15192.6	12477.2	18287.9	17524.2	13912	12832.7	12469.6	16194.3	16890.7	16820.3	13262	18983.1	13556.1	14180.7	10916.6	11149	13098.6	12628.1	14027.2	13297.7	12268.7	15394.8	17280.4	14339.2	20247.9	12679.7	10666.5	14345.4	13364.5	14125	14117	14089.3	13073.1
3.1.4.52	Cyclic-guanylate-specific phosphodiesterase	0.01	0.01	0.01	2	1	0.01	0.01	0.01	0.01	0.01	0.01	0.9	0.01	0.01	0.01	0.01	0.01	0.01	0.01	0.01	0.01	0.01	0.01	0.01	2	1	0.01	0.01	0.01	0.01	0.3	0.01	0.01	0.01	0.01	0.01	0.01	0.01	0.01	5
3.1.4.54	N-acetylphosphatidylethanolamine-hydrolyzing phospholipase D	0.01	0.01	0.01	0.01	0.01	0.01	0.01	0.01	0.01	0.01	0.01	0.01	0.01	0.01	0.01	0.01	0.01	0.01	0.01	0.01	0.01	0.01	0.01	0.01	0.01	0.01	0.01	0.01	0.01	0.01	0.01	0.01	0.01	2	0.01	0.01	0.01	0.01	0.01	0.01
3.1.4.55	Phosphoribosyl 1,2-cyclic phosphate phosphodiesterase	7894.64	9986.67	6572.05	6995.89	6313.09	8049.35	9493.5	8966.05	6022.97	11268.8	10336.4	6073.85	6806.45	7489.52	9630.86	8723.2	9769.79	6095.41	10679.8	7689.84	5646.08	5092.22	4672.3	6531.84	6545.27	4315.33	5105.32	5776.19	8990.39	9847.17	5503.35	9681.71	4638.7	3546.94	5586.78	4922.45	5789.44	5757.74	4823.75	3480.84
3.1.5.1	dGTPase	18601.2	18943.7	19220.2	18883.2	19609.2	19119.2	18100.9	18944.1	18244.6	18981.7	18540.9	18398	18788.1	18806.4	18553.3	18947.2	18973.6	19208.1	18263.4	19027.9	18763	18503.8	19405.5	20940.7	19020.1	18589.9	18823.5	19731.9	18359.1	18496.4	18491.9	19751.5	18181.4	19999.1	18691.2	17985.3	19517.2	18555.5	18900.4	20137.8
3.1.6.1	Arylsulfatase	617.35	126.08	398.89	449.39	643.08	476.58	59.35	503.48	215.12	294.73	720.51	218.57	279	767.62	373.77	475.81	221.73	190.57	102.73	415.93	220.27	351.62	279.65	1239.97	402.12	3.9	264.62	466.27	439.46	367.5	91.52	131.54	44.16	388.01	402.16	66.08	124.58	83.27	148.5	466.08
3.1.6.14	N-acetylglucosamine-6-sulfatase	0.01	0.01	0.01	0.01	0.01	0.01	0.01	0.01	0.01	0.01	0.01	0.01	0.01	0.01	6	0.01	0.01	0.01	0.01	0.01	0.01	0.01	0.01	0.01	0.01	0.01	0.01	0.01	0.01	0.01	0.01	0.01	0.01	0.01	0.01	0.01	0.01	0.01	0.01	0.01
3.1.6.6	Choline-sulfatase	0.01	10	0.01	0.01	0.01	0.01	0.01	0.01	6	0.01	2	0.01	11	0.01	9	0.01	0.01	0.01	0.01	0.01	2	0.01	2	1	0.01	2	0.4	0.01	3	2	30	0.01	3	0.01	0.01	0.67	12	3	100	2
3.1.7.2	Guanosine-3',5'-bis(diphosphate) 3'-diphosphatase	839.84	1089.49	2156.17	1943.32	2077.83	1259.34	105	2159.67	2826.33	3300.17	1171.84	1825.46	4444.83	2802.33	2339.17	1235.83	4181.48	4420.65	1335	5130.33	965.49	3987.98	5485.66	1576.5	4448.83	416.67	4030.73	5206.3	2062.67	1629.52	182.09	151.66	1105.83	4886.67	938.51	359.49	940.51	27	1060.5	348.83
3.11.1.1	Phosphonoacetaldehyde hydrolase	270.75	200.75	166.25	191	154.5	99.25	218.75	128.75	188.5	102.5	161	224.5	140.75	128.75	101	219.5	114	191	171.5	114.5	322.5	132	177.25	79.75	167.5	407.92	316.75	73.5	147.5	129.25	371.75	89.5	136.75	127.5	96.5	372.5	187	285.75	327.25	250.75
3.11.1.2	Phosphonoacetate hydrolase	0.01	1	1	0.01	0.01	0.01	0.01	0.01	4	0.01	0.01	0.01	3	0.01	0.01	0.01	0.01	0.01	0.01	0.01	0.01	0.01	0.01	0.01	0.01	0.01	0.01	0.01	0.01	2	2	0.01	0.01	0.01	0.01	0.01	4	0.01	10	0.01
3.13.1.1	UDP-sulfoquinovose synthase	0.01	0.01	0.01	0.01	0.01	0.01	4	0.01	0.01	0.01	2	0.01	0.01	0.01	0.01	0.01	0.01	0.01	0.01	0.01	0.01	0.01	0.01	0.01	0.01	3	0.01	0.01	0.01	0.01	0.01	0.01	3	0.01	2	0.67	3	8	0.01	1
3.2.1.1	Alpha-amylase	20088.2	25223.2	19570.8	18689.3	18231.9	23194.7	29121.3	24078.5	17945.8	30337.8	29182.8	17602.9	17252.6	20124.8	24674.5	23375.7	26854.1	16586.3	29728	21174.9	18940.1	14034.4	12804.3	16469.9	17371.9	11787.3	15081.9	16193.2	25118.5	25468.9	17807.1	27432.9	15770.8	10169	15339.4	13158.3	16445	14938.7	12597.4	10500.6
3.2.1.10	Oligo-1,6-glucosidase	4371.5	3385.92	4307.5	3763.67	5522.33	4170.42	3866.75	3667.84	3487.33	1775.34	2948.5	4736.84	3843.68	4133.33	3023.92	4428.5	2216.5	3899.17	2655.75	2595.58	5392.59	4198.83	4390.34	6939.33	3595.1	6278.92	5146	4189.67	3110.84	3077.16	5727.84	4800.84	5557.33	5548.58	6134	6239	5051.76	5345.5	6740.5	7784.42
3.2.1.11	Dextranase	477.45	56.36	281.13	333.88	532.36	417.86	5.95	275.66	130.04	169.41	581.17	88.09	178	608.04	284.59	331.27	159.91	120.19	24.91	203.81	81.09	184.04	172.05	1045.99	223.04	0.91	145.54	350.09	221.82	199	61.14	102.18	6.72	269.17	267.22	36.36	63.86	12.34	73.5	396.36
3.2.1.122	Maltose-6'-phosphate glucosidase	25.5	53.5	22	25	23.5	55	38.5	28.18	29.5	17	8.5	97.8	26.5	23	108.5	40.5	39.5	101	39.5	20.5	30	28.5	32.5	22	16.5	138	289.5	20.5	76.5	104	153.6	37.68	27	40	63	102	82.5	95.5	144	38
3.2.1.132	Chitosanase	0.01	0.01	1	0.01	2	0.01	0.01	0.17	0.01	0.01	0.01	0.01	0.01	0.01	0.01	0.01	0.01	1	2	0.01	0.01	0.01	0.01	2	0.01	0.01	1	0.01	0.01	1	0.5	0.67	0.01	0.01	0.01	0.01	0.01	0.01	0.01	0.01
3.2.1.135	Neopullulanase	0.38	0.01	1.25	0.01	5.25	0.01	0.01	0.38	0.12	0.25	0.01	0.01	1	0.01	0.01	0.01	0.01	3.62	2	0.01	0.01	1.12	1	1	0.5	0.01	0.01	0.01	0.01	0.5	0.01	0.01	0.88	2.5	2	0.25	0.75	0.01	6.5	2.75
3.2.1.136	Glucuronoarabinoxylan endo-1,4-beta-xylanase	355.4	330.5	316.32	314.34	406.92	359.78	196.92	354.76	440.3	243.42	229.3	469.8	297.02	293.36	239	395.62	298.78	452.58	277.8	354.14	443.94	441.24	311.22	559.24	379.34	570.16	454.42	309.08	340.38	367	484.3	145.7	387.22	617.58	342.38	457.16	645.88	389.78	429.9	444.48
3.2.1.139	Alpha-glucuronidase	2486.91	4947.01	2806.45	2754.56	2569.3	4035.65	5796.29	4208.92	2857.21	6928.12	6108.64	2924.46	3234.12	2849.87	5216.44	4657.01	6227.95	3213.14	6651.63	4326.5	2594.98	2098.53	2054.91	1785.3	3181.94	1424.49	2665.3	2891.9	4659.58	5550.4	2359.08	6165.98	1855.48	1293.98	2486.38	1756.21	2762.79	2289.63	1872.19	1223.16
3.2.1.14	Chitinase	146.36	62.67	135.07	135.5	125.29	178.14	66.29	132.96	156.07	97.21	101.07	136.54	196.67	126.93	122	243.14	108.64	193.88	120.57	169.07	122.14	124.79	111.36	101.21	153.3	191.17	163.79	56.21	139.86	106	149.84	78.1	88.36	174.29	129.86	165	210.03	107.14	117.86	176.07
3.2.1.141	4-alpha-D-((1->4)-alpha-D-glucano)trehalose trehalohydrolase	0.01	0.01	2	1	3	2	2	0.01	0.01	0.01	4	1	2	0.01	0.01	0.01	0.01	0.01	0.01	0.01	8	0.01	2	0.01	3	2	0.01	0.01	1	2	0.01	4	3	0.01	9	0.67	5	7	7	12
3.2.1.15	Polygalacturonase	0.01	0.01	0.01	0.01	0.01	0.01	0.01	0.01	0.01	0.01	0.01	0.01	0.01	0.01	0.01	0.01	0.01	0.01	0.01	0.01	2	0.01	0.01	0.01	0.01	0.01	0.01	0.01	0.01	0.01	0.01	0.01	0.01	0.01	0.01	0.01	0.01	0.01	0.01	0.01
3.2.1.156	Oligosaccharide reducing-end xylanase	250.72	528.33	355.14	271.33	416.58	593.28	567.58	427.58	519.14	733.42	593.14	511.48	508	340.86	598	561.28	584.28	508.09	922.14	604.81	518.28	345.58	337.72	274.42	475.3	402.33	557.25	307.92	652.72	608	483.14	494.36	279.72	339.25	392.72	404.25	506.72	428.28	340.05	351.47
3.2.1.165	Exo-1,4-beta-D-glucosaminidase	10	16	7	19	21	13	4	49	13	17	24	18	12	17	8	17	13	0.01	4	14	19	12	17	9	12	0.01	4	21	23	31	3	23	2	9	14	9	8	18	10	18
3.2.1.17	Lysozyme	341.5	578.03	462.08	232.96	350.61	300.03	282.45	557.87	490.99	506.66	337.84	595.99	426	529.87	552.42	384.27	372.91	386.48	467.91	506.14	885.09	344.99	372.55	335.32	601.11	991.08	502.54	288.69	474.16	525.5	555.94	263.18	300.93	277.34	292.72	365.94	615.78	261.09	229.17	210.11
3.2.1.170	Mannosylglycerate hydrolase	633.5	48.5	540	502	1302.5	649	18.5	289.5	240.5	71	348.5	415.8	115	412	219.5	264.5	28.5	361	49.5	374.5	179	614.5	295.5	3579	270.5	232	453.5	1069.5	142.5	395	224.1	1010	345	612	599	181	240.5	68.5	1033	2070
3.2.1.172	Unsaturated rhamnogalacturonyl hydrolase	1616.5	1074.01	1203	1220	1823	1478	1142.5	1365.84	1324	816.51	926.5	1833.5	1361.52	1664	1232	1503	772	1641.03	1042	1062.01	1842	1408.5	1692.51	1746.5	1168.4	2239.99	2345.51	1398.51	1275	1223	1898.02	2186.84	1818.5	1936.51	2352.5	2117	1972.02	2047	2138.99	2385.99
3.2.1.177	Alpha-D-xyloside xylohydrolase	6915.75	8258.13	6079.35	6253.67	6686.59	8326.77	9684.66	8757.88	5964.72	10962.9	10315.2	6851.24	6823.5	7433.35	9258.72	8904.82	9351.17	6402.59	10972.2	8023.49	6199.49	5841.14	5163.01	6470.54	6543.89	4778.97	6038.81	6028.41	8740.45	9734.8	6136.66	11407.6	5119.75	5004.59	6683.95	5038.11	6273.91	5553.46	5389.36	4484.28
3.2.1.18	Exo-alpha-sialidase	2128.5	1395.5	1524.7	1918.5	2129	1586	1214.5	1796.5	1254.5	1754.5	2031	1319	1168.5	2081	1535.5	1840	1414	1191	1210	1449.5	1554	1428	1212.5	3930.5	1600.9	1246.5	1534.5	1813.6	1602	1888	1320	1407	854.5	1195.5	1357	1309.34	1367.5	887.5	1607	2153.5
3.2.1.180	Unsaturated chondroitin disaccharide hydrolase	1373.5	969.92	1093.25	953.84	1415.75	1070.75	1173.25	1257.84	1138.5	637.01	896	1753	1080.34	1811	1089.75	1484	685	1407.51	1037.25	714.92	2233.75	1243.5	1488.01	1310.5	943.9	2538.58	1875.17	1190.01	1260.5	1151	1762.84	2452.34	1837.5	1636.92	2105	2126	1753.84	1837	1747.33	1733.83
3.2.1.183	UDP-N-acetylglucosamine 2-epimerase (hydrolyzing)	0.01	0.01	0.01	0.01	0.01	0.01	0.01	0.01	2	0.01	0.01	0.01	0.01	0.01	0.01	0.01	0.01	0.01	0.01	0.01	0.01	0.01	0.01	0.01	0.01	0.01	0.01	0.01	0.01	1	0.01	0.01	0.01	0.01	0.01	0.01	0.01	0.01	0.01	0.01
3.2.1.184	UDP-N,N'-diacetylbacillosamine 2-epimerase (hydrolyzing)	55	73.5	70.67	59	21.33	67.67	33.33	34.17	55.33	39.67	53	41.67	92.34	39	25.67	51	36	94	36	31.33	164.34	58.33	67.67	67.33	60.33	105	170	59	66.67	49.33	64.17	32.17	48	90	69	127	72.84	117	172	144
3.2.1.185	Non-reducing end beta-L-arabinofuranosidase	0.01	0.01	0.01	0.01	0.01	1	0.01	0.5	0.01	0.01	0.01	0.67	0.01	1	0.01	0.01	0.01	0.01	0.01	0.01	0.01	0.01	0.01	0.01	0.01	0.01	0.01	0.01	0.01	0.01	0.01	0.01	0.01	0.01	0.01	0.01	0.01	0.01	0.01	1
3.2.1.187	(Ara-f)(3)-Hyp beta-L-arabinobiosidase	0.01	0.01	0.01	0.01	0.01	0.01	0.01	0.01	0.01	0.01	0.01	0.67	0.01	0.01	0.01	0.01	0.01	0.01	0.01	0.01	0.01	0.01	0.01	0.01	0.01	0.01	0.01	0.01	0.01	0.01	0.01	0.01	0.01	0.01	0.01	0.01	0.01	0.01	0.01	0.01
3.2.1.20	Alpha-glucosidase	17671.8	24486.9	17734.7	16781.2	17901.7	21271.9	27072.6	20841.1	17237	26281	25547.8	18647.8	17819.9	17202	23113.3	22594.2	24308.5	18036.1	27373.9	18578.4	19284.6	13863.4	14912.8	14463.7	17130.3	17267.3	17388.3	15838	21709.1	24048.2	19249.1	28011.2	16851.9	12975.6	18209.6	17572.2	18381.3	18370	18019.2	16329
3.2.1.21	Beta-glucosidase	42414.7	43312.9	37529.5	38163.7	39865	41893.7	43784.9	43539.4	32678.1	45273.8	45012.3	38676.7	36324.6	38725.1	42418.6	44627.7	39537.4	33872.2	45321.4	36558.9	39249.9	32932.1	31624.7	41817.8	35574.2	35864.5	37282.1	34163	41585.1	44502	39937.6	51070.2	33332.7	31499.2	38372.5	36673.1	39575.3	36956.9	38137.9	38138.5
3.2.1.22	Alpha-galactosidase	19876.5	19155.4	18267.9	17973.6	20326.5	19225.7	19573	18615.4	16487.1	16303.3	18720.1	19046.9	17181.9	18872.4	17729.2	20909.3	15254.7	17244.8	17748	14986.4	21289.5	16927	16700.3	21886.4	16812.7	22125.6	19199.2	16538.2	17605.5	18115.4	21911.7	22246.5	19017.3	18259.8	21977.2	22030.6	20678.3	20573.4	22536.7	23115.5
3.2.1.23	Beta-galactosidase	46360	50593.5	42100.6	42450.7	44952.9	47956.6	54227.4	50646	37522.8	56301.7	56837.9	42726.9	41965.8	44885.8	51335.7	53418.7	50954.6	38872.2	55224.3	43251.5	43320.9	36697.9	35615.7	47057.1	41413.6	38917.1	40523.7	39386.7	48940.9	54172.5	43926.4	60408.1	37448.3	34359.4	44697.1	40781.1	42379.7	39742.1	42464.6	40164
3.2.1.24	Alpha-mannosidase	2870	5313.67	3153	2904.84	3051.33	4552.17	6193	4506.17	3242.33	7059.51	6412	3458.67	3642.51	3312.33	5586.67	5082.5	6364.5	3734.17	6970.5	4390.83	3181.84	2448.83	2488.34	1956.83	3471.7	2292.5	3308	3168.84	4969.84	5854.66	3183.84	6969.17	2466.83	1864.33	3063.5	2456.17	3387.01	2881	2636	1980
3.2.1.25	Beta-mannosidase	3441	6739	3739.7	3329	3445.83	4970.17	7060.5	4615.67	3762.83	7358.17	6613.5	3667.34	4113.84	3400.83	6122.67	5308	6565	4110	7551	4532.83	3422.34	2567.33	2602.5	1963.83	3645.2	2721	3347.5	3116.1	5256.84	6307.66	3894.67	6911.17	2758.83	1788.83	3306.5	3174.42	3657.84	3766	3264	1968
3.2.1.26	Beta-fructofuranosidase	13574.6	12294.5	14419.5	14929.5	16154.1	14817.5	12111.3	13146	12966.7	13681	14271	13818.6	14798.5	14270	13823.1	14113.9	14425.9	15560.9	12475.1	14919	12257.9	15459.5	16037.4	20064.2	15384.8	12579.8	15331.4	17479.3	12302.2	13285.2	12207.6	15512.2	13260.5	17356	15199.5	12032.5	14765.1	12911.6	15763	18819.4
3.2.1.28	Alpha,alpha-trehalase	1.5	4	4	4	0.01	0.01	0.01	0.01	2	0.01	0.01	4.1	2	0.01	0.01	8	0.01	0.01	2	1	1	0.01	2	0.01	1	2	0.01	0.01	1	1	0.2	3	2	3.5	4	0.01	0.01	2	2	4.5
3.2.1.3	Glucan 1,4-alpha-glucosidase	0.01	0.01	0.01	0.01	0.01	0.01	0.01	0.01	2	0.01	0.01	0.01	0.01	0.01	0.01	0.01	0.01	0.01	0.01	0.01	2	0.01	0.01	0.01	0.01	1	0.01	0.01	0.01	1	0.01	0.01	0.01	0.01	0.01	0.01	0.01	0.01	0.01	0.01
3.2.1.31	Beta-glucuronidase	342.25	506.92	298.25	260.67	382	485.25	614.25	338.25	391	619.84	606.5	501.3	408.59	290.75	577.5	473	490.5	468.01	765	444.67	383.5	230.5	261.09	124.75	366.3	416.58	589.92	189.34	501	578.25	526.19	457.5	193.75	157.17	261.5	441.17	346.84	388.25	428.58	229.08
3.2.1.35	Hyaluronoglucosaminidase	2038.5	848	1681	1809.5	2730	1705	925	1351	1277.5	747.5	1671.5	1395	1230.5	1794	1097.5	1705	858	1220.5	639.5	1163.5	1617.5	1580	1388.5	5400.5	1286	1629.5	1479.5	1995	1223	1347.5	1485.5	1726.5	1429.5	1591.5	1776	1657	1164.5	934.5	2209.5	3386
3.2.1.37	Xylan 1,4-beta-xylosidase	804.24	666.25	678.07	608.83	756.29	828.89	764.54	662.67	696.19	451.63	537.57	859.08	772.34	900.43	540.25	829.64	376.64	1015.01	569.32	566.16	1234.39	830.41	827.53	850.21	684.1	1268.91	1324.13	696.88	754.36	673.5	1269.41	1058.43	903.24	1133.38	1213.36	1135.42	1072.95	1144.14	1446.52	1274.98
3.2.1.4	Cellulase	9020.53	9920.6	10047.7	8508.92	11109.3	10952.6	10630	8486.74	11131.6	6655.02	7789.77	11203.2	8373.28	8271.9	7489.52	10155.8	7221.19	9727.33	9772.49	7316.89	14299.8	8787.23	8760.81	9569.48	8055.11	15284.1	10307.4	7674.43	9467.83	8276.39	14583.4	9396.72	12739.7	10433.4	11765.9	13691	12886.4	13454.9	12999.3	12936.1
3.2.1.40	Alpha-L-rhamnosidase	2966.45	5515.86	3327.73	3020.63	3217.86	4629.86	6569.95	4599.83	3276.54	7218.91	6444.17	3438.09	3699.5	3141.04	5673.59	4993.27	6631.91	3666.19	7389.41	4570.31	3275.59	2453.54	2467.55	2087.99	3548.04	2220.41	3334.54	3244.89	5120.82	6081	3350.14	6806.85	2402.72	1853.67	2812.72	2763.7	3465.36	3405.09	3137	1968.36
3.2.1.41	Pullulanase	7210.8	7322.84	5965.88	6695.06	6476.76	7363.01	8214	8203.21	5079.64	10248.4	9973.07	5453.73	5964.45	7328.69	8336.19	8300.37	8810.31	5171.76	9023.31	7191.68	4997.09	5285.24	4408.3	8366.34	6188.14	3438.99	4961.76	6136.19	7948.22	9047.15	5214.09	9847.38	4008.37	4190.44	5357.02	3768.96	5045.76	4016.24	4312.58	4584.34
3.2.1.45	Glucosylceramidase	1824.25	1927.83	1253	1411.83	1030.25	1267	1583	1375.75	1019	1265.5	1063.5	1201.17	1291.25	1284.75	1162.25	1076	1181.5	1108.67	1377.75	870.42	1306.25	760.5	820.75	691.25	951.9	1398.33	1135.42	639.5	1484.5	1285.25	1470.75	1405.5	1245.75	596.92	890.5	1340.5	1206.5	1393.25	1460.58	708.58
3.2.1.50	Alpha-N-acetylglucosaminidase	2811.25	5367.25	3094.45	3039.5	2816	4207.25	6034.25	4650.75	3221	7364.5	6384.5	3343.5	3485.25	3235.25	5544.5	4950	6522.5	3414	6935	4684	3177	2261.5	2308.25	2094.75	3531.9	2124.75	2854.25	3090.6	4977	5836.75	2798.25	6337.5	1999.25	1331.5	2631	2054.5	3147.5	2374.25	1911.25	1373.75
3.2.1.51	Alpha-L-fucosidase	23951.8	27426.3	19833.5	21493.7	20966.2	24766.9	28186.7	27397.2	18239.3	33582.4	31872.6	19098.1	20489	23774.2	28581.1	27421.9	28623.1	18447.2	31066.3	23888.3	17862.2	16965.3	15365	23562.1	20584.4	13658.9	16923.7	19254.2	26403.8	29819.2	17507.6	30035.9	13988.2	12904.3	18085.8	15345.6	18568.1	16587.6	15637	13532.4
3.2.1.52	Beta-N-acetylhexosaminidase	24356	26362	23506.8	24244.3	24447.8	25555.6	25765	26849.8	22755.7	30337.1	28607.1	22661.4	24824.7	25184.6	27176.3	27309.2	28195.1	23450	27717.9	26052.9	23502.3	22023.7	23041	25387.4	24600.3	20970.8	22966.3	24390.5	26547	27953	21830.5	27490.9	20254.2	21361.8	21968.3	20685	21660	19707.1	20993.5	20154.4
3.2.1.55	Non-reducing end alpha-L-arabinofuranosidase	4271.64	3048.87	3937.44	3717.58	4478.55	4338.94	3141.12	4027.06	3434.71	3154.82	3783.08	4328.98	4172.69	3985.39	3573.72	4159.08	2310.59	3785.35	3183.55	3750.88	4422.07	4008.79	4070.34	4932.24	3642.83	4091.7	5401.66	3495.8	3642.69	3662.05	4556.85	3966.84	3553.53	4231.14	4397.69	4521.28	4365.57	4067.38	5062.19	4533.65
3.2.1.58	Glucan 1,3-beta-glucosidase	614.5	266.5	606.5	930	417.5	410.5	211.5	305	297.5	113	386	423.17	217	395.5	317	276	140	336	132	214	174	584.5	444	485.5	546.5	293	115.5	493.5	208	226.5	299.5	157.5	585	753	463.5	268.5	1168	1008.5	250	1053
3.2.1.64	2,6-beta-fructan 6-levanbiohydrolase	6	5	9	0.01	9	0.01	0.01	1	2	4	5	3	13	11	6	0.01	3	6	4	4	0.01	7	3	0.01	6	0.01	0.01	6	4	1	2	0.01	1	0.01	0.01	0.01	5	0.01	0.01	6
3.2.1.65	Levanase	4956.05	5756.76	4194.63	4574.73	4316.76	5766.26	6149.25	6315.96	3751.64	8399.41	8224.57	3887.89	4732.2	5389.94	6776.19	6600.87	7158.31	3827.59	7283.31	5879.51	3488.09	3752.74	3065.55	5104.59	4632.64	1690.91	3217.34	4506.69	6104.22	6880.9	2902.34	7190.38	2437.12	2436.27	3710.52	2032.96	3374.26	2445.49	2194.5	2235.76
3.2.1.70	Glucan 1,6-alpha-glucosidase	30	16.17	27	20	31	52	5	18.17	19.5	19	15	37	58.67	31	58	40	9	65.67	10	26.5	0.01	24	20	6	21.3	45.5	114	6	36	39	36.17	14.67	10	36	23	48	53.17	13	71	40
3.2.1.73	Licheninase	10	27	11	5	14	11	29	13	58	34	15	13	5	0.01	9	8	68	22	80	61	2	14	11	3	18	5	10	5	73	14	32	19	16	7	2	9	28	2	0.01	0.01
3.2.1.78	Mannan endo-1,4-beta-mannosidase	4727.49	2225.36	2965.97	3822.86	3145.71	3260.15	1416.54	3981.47	2458.31	2884.24	3398.37	2488.11	2975.48	4304.59	2614.28	3629.43	2328	2036.2	1859.35	3349.97	2729.95	3379.85	2418.07	5566.73	2891.29	1953.05	2496.73	2898.59	3270.75	2870.65	2301.86	2461.93	1918.31	2895.03	2676.95	1951.06	2635.83	1695.11	2152.48	2579.01
3.2.1.8	Endo-1,4-beta-xylanase	1411.73	1015.09	1224.07	1385.73	1286.01	1316.1	766	1197.22	1362.55	711.17	854.98	1462.3	1179.57	1049.52	706.19	1532.22	857.15	1410.69	834.72	1076.94	1767.92	1371.47	1237.71	2072.83	1407.05	1730.89	1656.6	1050.44	1296.87	992.9	1646.09	672.97	1249.28	2183.52	1190.67	1701.37	2054.75	1690.33	1953.67	1904.18
3.2.1.80	Fructan beta-fructosidase	8519.05	11870.3	7674.83	8245.23	7655.26	10551.3	13413.8	11641.5	7327.14	16758.4	15328.1	7491.89	8529.7	9139.94	13247.7	12058.4	14670.8	7639.59	15443.8	10878	6419.09	6320.24	5665.05	7268.59	8624.14	3637.91	6293.84	7974.79	11886.7	13853.9	5892.34	14696.4	5015.12	4124.77	6637.52	4601.96	6971.76	5601.49	4679.5	3816.26
3.2.1.82	Exo-poly-alpha-galacturonosidase	0.01	1	0.01	0.01	5	24	58	0.01	22	7	10	0.01	0.01	0.01	29	6	13	9	29	0.01	0.01	0.01	0.01	10	0.01	1	20	0.01	0.01	12	2	77	0.01	4	13	12	9	30	20	0.01
3.2.1.85	6-phospho-beta-galactosidase	23	121	97.5	96	34	173	91.5	67	99	29	51	75.5	35	46	80	116	96	104	110	26	51	91	186	37	107	118	50	103	57	68	64	77	54	37	135	64	326	220	94	24
3.2.1.86	6-phospho-beta-glucosidase	9302.5	5185.53	9639.5	10385.3	13039.3	9241.17	3817.5	7000.7	8096.83	5974.68	6194.5	8506.37	9879.87	9184.33	7247.17	7403	6994	10480	4158	9642.33	7400.34	11738.8	11607.8	22953.8	10282.6	9790.69	11499.5	14258.8	5941.34	7395.66	7835.6	9767.2	9384.33	14229.3	10288.5	7176.67	8492.87	7264	13252.5	17074.5
3.2.1.89	Arabinogalactan endo-beta-1,4-galactanase	5371.36	6689.53	4948.08	5059.19	4561.99	6304.68	7881.74	7053.41	4738.08	8932.7	8341.31	4670.72	4939.87	5342.74	6966.2	6906.28	7910.86	4410.49	8575.04	6416.64	5034.41	4194.9	3492.46	4634.62	4979.68	2752.4	4066.84	4610.99	7100.74	7381.06	4205.55	8303.49	4065.53	2850.48	4236.1	3019.57	4366.15	3622.72	3120.19	2557.52
3.2.1.91	Cellulose 1,4-beta-cellobiosidase (non-reducing end)	0.01	0.01	0.01	0.01	0.01	0.01	0.01	0.01	0.01	0.01	0.01	0.01	0.01	0.01	0.01	0.01	0.01	0.01	0.01	0.01	0.01	0.01	0.01	0.01	0.01	0.01	0.01	0.01	0.01	0.01	0.01	0.01	0.01	0.01	0.01	0.01	0.01	4	0.01	0.01
3.2.1.93	Alpha,alpha-phosphotrehalase	322	257.17	285	271.67	487	347	284	305.17	461.5	212.84	268	513.3	480.92	514	420	313	233	371.67	237	240.5	381	384	557.67	311	488.8	770.17	628	407.67	352	449	553.27	449.67	530	398	475	767	533.17	551	778	445
3.2.1.96	Mannosyl-glycoprotein endo-beta-N-acetylglucosaminidase	6	8	23	0.01	16	6	2	4	2	4	7	9	15	13	14	2	3	11	9	11	2	7	4	0.01	6	1	0.01	9	6	1	2	13	0.01	1	2	2	5	4	8	6
3.2.1.97	Endo-alpha-N-acetylgalactosaminidase	820	742	1040	988	1070	703	950	846	958	318	646	1042	1068	792	710	1128	778	772	578	468	1448	774	1180	560	802	1707.5	798	556	854	936	1357	730	1692	1068	1308	1638	990	1008	1194	1116
3.2.1.99	Arabinan endo-1,5-alpha-L-arabinosidase	7493.35	11177.5	7239.85	7630.69	6899.49	9948.17	12354.5	10909.5	7080.82	15603.9	14252.6	7226.91	8202.28	8016.75	12045.8	11412.4	13646.6	7321.65	14393.6	10600.5	6442.49	6091.34	5577.01	6246.14	8142.29	3420.64	6431.36	7534.51	11028.4	12624.2	5695.59	13737.8	4825.29	4019.52	6365.75	4241.21	6691.64	5163.61	4466.53	3570.35
3.2.2.1	Purine nucleosidase	2384.88	1548.17	2256.75	1912.5	3138.25	2334.5	2120.5	2062.55	1944.62	1027.42	1657	2721.34	2011.17	2521.5	1731	2149	1029.5	2170.79	1362	1564	2862	2241.12	2686	3261	2082.1	3320.17	2934.9	2471.5	1756	1584.5	3684.17	3103.67	2530.88	3100.5	3147.25	3571.92	2860.42	2746.5	3717.25	4065.75
3.2.2.16	Methylthioadenosine nucleosidase	0.01	0.01	2	0.01	0.01	0.01	2	0.01	0.01	0.01	2	0.01	0.01	0.01	0.01	0.01	0.01	0.01	0.01	0.01	0.01	0.01	0.01	0.01	0.01	0.01	0.01	0.01	0.01	0.01	0.01	4	0.01	0.01	2	0.01	0.01	0.01	0.01	0.01
3.2.2.20	DNA-3-methyladenine glycosylase I	9556.79	11089.8	10048.7	10469.5	9854.8	10904.7	10549.5	11535.8	10424.2	14299.7	12507	9665.09	11920	11673.2	12996.2	10745.8	13918.6	11606.2	12232.9	13482.2	7521.22	11498.8	11263.2	11264.5	11776.3	6346.41	9890.19	12732.4	11493.3	12368.8	7084.67	11757.1	7762.36	10638.4	9154.06	7017.2	8145.8	7589.38	7655.61	7543.41
3.2.2.21	DNA-3-methyladenine glycosylase II	1819.25	2429.1	2295.01	1863.5	1981.68	2352.67	2918.87	1765.06	3051.63	1393.05	1821	2907.29	1809.67	2176.66	2333.23	1857.17	1478.52	2032.35	2358.03	1429.83	2583.99	2511.59	1886.99	1495.48	1828.6	3624.17	2065.7	1907.83	2122.34	2200.39	3194.13	2632.14	3225.37	2131.01	3028.39	3784.51	3030.28	3613.7	3057.01	3002.09
3.2.2.23	DNA-formamidopyrimidine glycosylase	3373.58	2549.93	4535.5	4690.82	4525.85	3943.84	2452.2	3814.38	5808.96	4384.22	3198.84	4605.13	6126.58	5042.83	4536.4	2939.33	5347.85	6259.67	3051.7	6712.67	2759.49	7167.26	7332.33	5097.16	6194.93	3139.67	5947.46	7476.3	3823.85	3885.05	2600.79	3282.46	4057.38	7549.34	4119.48	3200.84	3405.61	2944.7	3725	4690.25
3.2.2.24	ADP-ribosyl-[dinitrogen reductase] hydrolase	1	0.01	4	2	0.01	0.01	0.5	0.01	0.01	1.17	0.01	0.01	0.01	0.01	0.01	0.01	0.01	3	0.5	0.01	0.01	0.01	2.5	0.01	0.01	3	0.01	0.01	0.01	0.01	0.01	0.01	0.01	0.01	1	0.01	4.5	0.01	4	2
3.2.2.26	Futalosine hydrolase	205	116.5	121	143.5	71	101.5	120.5	82.5	151.5	80	88	127.5	110	121	95	167	165	129	126	118	109.5	148.5	126	103.5	114.3	300.5	124.5	112.5	125.5	79	127.5	76.5	114	138.5	141	225.5	157	79.5	147	116.5
3.2.2.27	Uracil-DNA glycosylase	15760.3	16426.5	15666.4	15823.6	16180.6	15960	15330.5	16695	14933.1	17748.5	16507.2	15345.4	17323.6	16360.1	16833.8	16907.7	17643.3	16874.7	16200.1	17285.1	15169.7	15962	16995.7	17116.6	16910.1	14815.3	16778.2	17027	16061.3	16785.4	14962.5	16853.7	14075.3	16734	15596.4	14623.5	14922.1	14208.2	15704.1	15069.2
3.2.2.30	Aminodeoxyfutalosine nucleosidase	1	0.01	2	0.01	7	0.01	6	0.01	0.01	2	2	0.01	3	0.01	3	0.01	0.01	0.01	4	0.01	3	0.01	0.01	2	0.01	0.01	6	0.01	0.01	4	0.01	0.01	1	5	3	3	0.01	0.01	2	0.01
3.2.2.4	AMP nucleosidase	1669.75	2521.25	1297.25	1238	1150	1148.25	1802.25	1188.25	1306	1094.5	840.5	1207.8	1171.25	922.75	1451.5	1042	908.5	1251	1625	796	1286.5	652.5	896.75	631.75	960	1789.42	892.65	495	1330	1403.25	1726.85	933.5	1212.75	548	1037.5	1839.5	1324.5	2129.25	1651.25	746.25
3.2.2.8	Ribosylpyrimidine nucleosidase	148.5	101	145.5	159.67	192	153	78	86.17	107	54.67	53	172.3	121.5	80	111.5	131	17	93.5	49	118	100	184	256.17	214	148	89	246.5	225.67	66	84.5	119.6	73.67	167.5	259.5	102.5	189	175.5	140.5	124.75	303
3.2.2.9	Adenosylhomocysteine nucleosidase	15314.5	14893.4	15456.2	15597.5	16294.4	15481.6	15227	16642.9	14620.5	17382	16319.5	15338.4	16601.9	16659.1	16020.6	16698.8	17392.4	16276.1	15731.1	16864.5	15833.8	15939.1	17053.8	17240.9	17095.3	14704.6	16641.8	17292.7	16006	16251.2	14825.3	17121.7	15162.3	17228	15840.5	14116.8	15423.6	13932.6	15078.4	15504
3.3.1.1	Adenosylhomocysteinase	3949.05	5182.94	4177.82	3717.51	3333.22	4365.47	4529.49	3156.12	4832.92	2660.51	3155.4	4186.07	3188.66	3298.76	3936.56	2732.81	2744.68	3539.79	4166.27	2692.57	3356.81	3512.45	2725.69	2367.53	2745.3	4785.34	2804.59	2516.69	3809.7	3630.37	4550.61	3706.4	4298.52	2684.63	4122.66	5174.77	4319.38	5635.34	4409.03	3967.41
3.3.2.1	Isochorismatase	0.01	0.01	0.01	2	0.01	0.01	0.01	0.01	0.01	0.5	0.01	0.3	0.01	0.01	0.01	0.01	0.01	0.01	1	0.01	0.01	0.01	0.01	0.01	0.01	0.17	0.01	0.01	0.01	0.01	0.1	0.01	3	0.01	0.01	0.01	2	4	0.01	2
3.3.2.12	Oxepin-CoA hydrolase	1.5	0.01	4	0.01	0.01	2	0.01	0.01	0.01	0.01	0.01	3.8	0.01	0.01	0.01	8	0.01	0.01	1	1	1	2	0.01	0.01	4	2.17	0.01	0.01	0.01	0.01	0.1	3	3	3.5	4	0.01	0.01	5	0.01	6.5
3.3.2.8	Limonene-1,2-epoxide hydrolase	0.01	0.01	0.01	0.01	0.01	0.01	0.01	0.01	0.01	0.01	0.01	0.01	0.01	0.01	0.01	0.01	0.01	0.01	0.01	0.01	0.01	0.01	0.01	0.01	0.01	1	0.01	0.01	0.01	0.01	0.01	0.01	0.01	0.01	0.01	0.01	0.01	3	0.01	3
3.3.2.9	Microsomal epoxide hydrolase	0.01	0.01	0.01	0.01	0.01	0.01	0.01	0.01	0.01	0.01	0.01	0.01	0.01	0.01	0.01	0.01	0.01	0.01	0.01	0.01	0.01	0.01	0.01	0.01	0.01	1	0.01	0.01	0.01	0.01	0.01	0.01	0.01	0.01	0.01	0.01	0.01	0.01	0.01	0.01
3.4.11.1	Leucyl aminopeptidase	2758.84	3648.99	3973.42	3514.32	3513.83	3123.34	2523.5	3508.17	5410.83	4347.67	2608.84	4075.96	6118.33	4503.83	4468.67	2257.33	5293.48	6098.15	3271	6334.33	1922.99	5775.98	6853.66	2569	5765.13	2662.17	5276.63	6446.3	3711.42	3510.02	2235.09	1759.66	3298.33	5915.17	3330.01	3057.66	3035.76	3028	3094	1952.83
3.4.11.10	Bacterial leucyl aminopeptidase	1	0.01	0.01	2	0.01	5	1.5	0.01	2	1	0.01	0.01	0.01	0.01	0.01	0.01	0.01	0.01	0.5	0.01	2	2	3.5	4	3	4	0.01	0.01	0.01	1	1	0.01	0.01	0.01	5	0.01	1.5	6	0.01	0.01
3.4.11.14	Cytosol alanyl aminopeptidase	0.01	0.01	2	0.01	4	0.01	0.01	0.01	0.01	2	0.01	3	0.01	0.01	0.01	0.01	0.01	3	2	0.01	0.01	0.01	0.01	0.01	0.01	0.01	0.01	0.01	0.01	0.01	0.01	0.01	0.01	0.01	0.01	0.01	0.01	0.01	6	3
3.4.11.18	Methionyl aminopeptidase	27563.7	28299.4	27008	27466	27473.1	28485	29541.2	28864.6	26270.5	30522	30083	27053.9	26866.5	27844.6	29020.1	29131	29036.9	26456.3	29719.5	27513.5	27676.5	26328.3	26512.2	27884	27361.2	26321.7	26546.4	27378.6	28226.4	29360.8	26966.4	31640.6	26785.8	26481.1	27854.7	26028.6	28089.2	26676	26120.2	27374.3
3.4.11.19	D-stereospecific aminopeptidase	22	22	21.5	37.67	4	25.5	18	9.67	22	4.67	5	29	18	3.5	33	10	8.5	29.5	11.5	11	4	31	13.67	6	6	12.67	68.2	1.67	24.5	30	17.5	6.67	19	4	13.5	15	24	19	30	7
3.4.11.2	Membrane alanyl aminopeptidase	2428.22	3678.99	3864.67	3099.82	3707.08	2988.84	2289	3523.05	4270.95	4689.42	2581.84	3377.13	5907.58	4135.33	4292.67	2321.33	5354.98	5954.27	3384	6289.83	1977.99	4741.6	6445.66	2259	5415.83	2203.17	5185.23	5857.3	3671.42	3324.52	2424.09	1830.16	2283.21	5640.17	2325.01	2301.91	2356.01	2317	2641.5	1396.08
3.4.11.21	Aspartyl aminopeptidase	6174.7	4341.35	5754.67	5985.66	6695.66	5768.5	4588.84	4583.46	5120.13	2519.59	4183.41	6197.4	5258.86	5015.1	4024.77	5772.38	3022.14	5273.77	3448.73	3838.27	6897.01	6096.21	5817.54	8151.75	5065.41	8426.66	6592.34	5273.6	4028.56	4401.56	6964.87	5596.06	7232.79	7171.7	8055.09	7724.55	6728.94	6846.73	8475.9	9824.92
3.4.11.23	PepB aminopeptidase	839.84	1088.49	2152.17	1941.32	2075.83	1257.34	102	2159.17	2824.33	3300.17	1169.84	1823.46	4444.83	2797.33	2337.17	1234.83	4181.48	4417.65	1335	5130.33	961.49	3987.98	5484.66	1576.5	4448.83	410.67	4029.33	5203.16	2062.67	1623.52	182.09	151.66	1100.83	4886.67	919.51	359.49	935.51	27	1053.5	339.83
3.4.11.24	Aminopeptidase S	0.01	0.01	0.01	0.01	0.01	0.01	0.01	0.01	0.01	0.01	0.01	0.01	0.01	0.01	0.01	0.01	0.01	0.01	0.01	0.01	0.01	0.01	0.01	0.01	0.01	0.01	0.01	0.01	0.01	0.01	0.01	0.01	0.01	0.01	0.01	0.01	0.01	2	0.01	0.01
3.4.11.4	Tripeptide aminopeptidase	15556.2	13870.4	13680.2	15336.8	13758.1	15169.7	16123.2	14649.9	13089.5	14424	16216.8	14566.4	12584.2	14830.4	15470.9	15054.7	13466.5	12354	15421.9	12272.4	13069.6	14365.8	11787.7	16295.9	13339.9	13080.7	11998.2	13234.6	14432.4	15590.5	13272	17387.3	14627.6	12605.2	16274.5	14020.5	16292.5	16165.3	14008	16339.7
3.4.11.5	Prolyl aminopeptidase	766.31	434.76	810.68	1053.98	545.76	527.76	368.25	510.72	411.88	213.41	471.07	584.06	343.45	543.94	442.69	348.37	179.81	531.83	211.81	356.51	355.09	755.98	618.05	647.59	717.74	464.58	290.14	582.59	363.47	358.4	547.34	311.38	729.88	964.77	758.02	438.13	1352.01	1038.74	497.75	1156.26
3.4.11.6	Aminopeptidase B	0.01	0.01	0.01	0.01	0.01	5	0.01	0.01	0.01	0.01	0.01	0.01	0.01	0.01	0.01	0.01	0.01	0.01	0.01	0.01	2	2	2	4	0.01	3	0.01	0.01	0.01	0.01	1	0.01	0.01	0.01	4	0.01	0.01	6	0.01	0.01
3.4.11.7	Glutamyl aminopeptidase	122	128	94	237	92	88	57	70	83.5	64	58	79	108	108	64	156	49	91	51	49.5	188	152	95	202	81	267	74	35	46	122	162	112	187	258	204	124	144	158	124	161
3.4.11.9	Xaa-Pro aminopeptidase	25190.6	27478.1	24495.5	24856	24521.9	26134	27484	27002.8	23970.3	29733.3	28420.2	24080.5	25178.7	25809.2	28031	26947.7	28148.2	24245.4	28445.1	26082.8	23459	23597	23455.2	25019.8	24996.2	22084	23076.3	24719.4	26481	28122.5	23421.1	28591.2	22317.4	22609.8	24159.6	22310	23922.7	22974.3	22319.5	21610.2
3.4.13.19	Membrane dipeptidase	5481.39	5082.94	5803.9	5037	6652.89	5537.98	7011.49	4877.62	6088.74	2977.85	4418.74	6977.41	4951.84	5647.59	4538.73	5659.14	3745.01	5097.45	5094.27	3312.24	8008.98	5698.11	5341.87	6598.03	4919.77	9657.5	5303.09	4887.55	5014.97	5003.69	8495.44	6172.9	8956.19	5961.13	8464.08	8948.76	7133.47	8460.84	8470.86	7873.07
3.4.13.21	Dipeptidase E	2569.84	3477.66	2454.17	1980.32	2837.83	2452.84	2806	2100.67	2200.83	1756.5	2233.84	2184.63	2402.5	2484.33	2513.67	2391.83	1790.48	2232.32	2178	1585.83	2244.99	1596.98	1706.66	2446.5	1965.83	3048.17	1732.33	1394.16	2130.67	2266.52	3179.26	1429.66	2500.33	1657.17	2870.01	3099.49	2476.18	3511	2789	2217.83
3.4.13.22	D-Ala-D-Ala dipeptidase	7863.89	9669.92	6566.6	6947.22	6419.59	8419.1	10555.8	9001.13	6968.97	11325.1	10616.4	7030.85	7148.7	7883.27	10348.4	8493.2	10176.3	6382.41	11335.3	7707.34	5807.58	5919.22	5083.38	6517.59	6863.87	4580.41	5335.57	6150.92	9221.39	10525.4	5909.1	10955	5804.45	4031.44	6792.53	5782.45	6662.44	6662.49	5116.5	4375.59
3.4.13.9	Xaa-Pro dipeptidase	2774.58	1858.94	2500.75	2909.59	2749.68	2283.16	2067.7	1990.87	2044.47	1142.89	1603.83	2372.3	1604.91	2107.83	1819.56	2257.67	1213.04	2111.03	1771.37	1429.5	3178.17	2487.61	2154.17	4014.99	2035.5	3353.84	1844.53	2265.01	1870.26	1964.2	3221.97	3034.8	3204.38	3409.17	3081.05	2920.19	3511.85	3634.95	3180.42	4660.25
3.4.14.11	Xaa-Pro dipeptidyl-peptidase	189.38	250	201.75	184	304.25	209.5	361	247.38	243.62	137.25	161	299	276.25	201.5	289	200	243.5	267.12	281.5	113.5	437	179.12	234	152	188	341.5	183	151	253.5	274.5	375	300	390.88	204.5	348.5	339.25	340.75	359	345.5	232.75
3.4.14.12	Xaa-Xaa-Pro tripeptidyl-peptidase	3	4	0.01	0.01	0.01	0.01	6	0.01	0.01	0.01	0.01	0.01	0.01	0.01	5	0.01	2	4	0.01	2	0.01	4	0.01	0.01	0.01	4	0.01	0.01	2	1	8	3	5	0.01	0.01	0.01	3	0.01	0.01	0.01
3.4.14.4	Dipeptidyl-peptidase III	7132.3	8636.01	5808.88	6432.23	5765.76	7290.51	8611.5	8189.71	5410.64	10536.9	9798.07	5390.39	6189.45	6938.19	8829.69	8289.87	9056.81	5351.59	9666.31	7208.51	5089.09	4779.24	4297.8	6208.34	6126.14	3357.66	4681.59	5461.69	8071.22	9173.65	4857.59	9069.88	3887.37	3347.77	5028.52	4187.46	5176.76	4683.74	3970.75	3216.51
3.4.14.5	Dipeptidyl-peptidase IV	14600.4	18217.8	12318.5	13045	12054.5	15226.8	17955.8	16944.7	11127.3	21420.3	19923.6	11287	12827.6	14383.1	18311.9	16722.7	18369.1	11185.2	19865.6	14636	10163.2	9746.98	8825.85	12578.9	12458.8	7366.57	9429.93	11172.4	16679.4	18769.5	10455.4	18678.3	8158.49	6777.04	10585	8768.42	10680	10117.2	8515.25	6521.27
3.4.15.1	Peptidyl-dipeptidase A	0.01	0.01	0.01	0.01	2	2	1	0.5	0.01	3	0.01	2	0.01	0.01	0.01	0.01	0.01	0.01	3	0.01	3	0.01	0.01	0.01	0.01	1	0.01	0.01	0.01	0.01	0.01	0.01	0.01	0.01	0.01	0.01	2	0.01	0.01	0.01
3.4.15.5	Peptidyl-dipeptidase Dcp	13730.4	16686	11370.7	12287.3	11232.4	14359.9	16845.5	16205.6	10452.6	20748.8	19353	10642.7	12073.2	13624.2	17227	16129.1	17898.6	10582.8	19030.6	14223.4	10048.2	9318.96	8353.26	12158.2	11893.2	6832.49	9013.91	10692.4	15976.1	17669.8	9329.27	17912.9	7708.57	6353.71	9815.55	7762.41	10048	8988.98	7737.5	6140.85
3.4.15.6	Cyanophycinase	78.36	31.5	83.07	91.5	82.29	73.14	35.29	79.79	67.07	29.21	50.57	63.57	65	83.93	31	141.14	33.64	70.21	47.57	61.07	126.14	85.79	58.36	99.21	96.3	95	26.79	51.21	49.86	51	91.57	14.43	89.36	89.29	87.86	87	105.86	104.14	51.86	106.07
3.4.16.4	Serine-type D-Ala-D-Ala carboxypeptidase	43485.4	40872.6	46154	42851.8	50830.5	44575.9	42611	42518.3	44398	35319.2	37861.4	47161.7	43971.3	44132	38129.9	46004.2	37844.4	45656.3	38264.6	39776.5	55361.8	45281.7	48249.9	54932.8	43610	59130.3	48579.7	46053	40876.1	39689	53864.9	46669.2	53167.2	52665.2	52219	53652.9	48911.7	49117.6	55693.9	56968.1
3.4.17.11	Glutamate carboxypeptidase	1244	488	909	1124.67	890	1192	2238	1110	2176	805.67	1471	2274	1253	2112	1966	561	968	823	1559	759	567	2380	1310.67	1072	1466	1176	971.8	1651.67	1406	1791	1201	1959	2424	918	2612	2286	1879	2498	1490	1480
3.4.17.13	Muramoyltetrapeptide carboxypeptidase	1802.09	3133.57	1911.17	1405.32	1775.83	1978.09	2670.25	1360.92	2237.83	1568.67	1376.34	1876.96	1505.58	1196.58	1767.17	1412.33	1279.98	1817.82	2459.5	1346	2125.49	955.48	1265.08	688.75	1211.83	2207.08	1518.75	682.83	1843.42	1744.27	2453.84	1224.16	2127.08	742.84	1447.26	2161.49	1726.76	2416.75	1913.58	961.41
3.4.17.14	Zinc D-Ala-D-Ala carboxypeptidase	0.01	0.01	0.01	0.01	0.01	0.01	0.01	0.01	0.01	0.01	0.01	0.01	0.01	0.01	0.01	0.01	0.01	0.01	0.01	0.01	0.01	0.01	0.01	0.01	0.01	0.01	0.01	0.01	0.01	0.01	0.01	0.01	0.01	0.01	0.01	0.01	0.01	2	0.01	0.01
3.4.17.19	Carboxypeptidase Taq	2246.5	1058.25	1738.25	2491.25	2043.25	1756.25	978.75	1435.17	1458	729.17	1290.5	1980.5	1522.34	1838	1249.25	1751	698	1526.84	752.75	1165.92	2084.25	2152.5	2047.34	2877	1878.3	2499.92	1835.17	1954.67	1062.5	1366.5	1805.17	1737.67	2272.5	2934.42	2194	2056	2786.17	2482.75	2221.08	3996
3.4.17.21	Glutamate carboxypeptidase II	0.01	0.01	0.01	0.01	0.01	0.01	0.01	0.01	1	0.01	0.01	0.01	0.01	0.01	0.01	0.01	0.01	0.01	0.01	0.01	0.01	0.01	0.01	0.01	0.01	0.01	0.01	0.01	0.01	0.01	0.01	0.01	0.01	5	0.01	0.01	0.01	0.01	0.01	0.01
3.4.19.1	Acylaminoacyl-peptidase	0.01	5	0.01	3	11	0.01	0.01	3	0.01	0.01	0.01	0.01	0.01	1	0.01	9	0.01	1	3	0.01	0.01	0.01	2	0.01	0.01	3	0.01	0.01	0.01	0.01	0.01	0.01	0.01	8	7	3	0.01	0.01	0.01	3
3.4.19.11	Gamma-D-glutamyl-meso-diaminopimelate peptidase	1301.53	987.67	1463.57	1115.08	1662.29	1543.81	1762.29	1174.12	1507.9	705.54	1022.24	1562.57	981.67	1282.26	809.83	1265.14	748.64	1110.38	1124.07	989.4	2345.14	1226.62	1373.53	1532.54	1173.27	2067.67	1553.29	1227.21	1270.7	900	2118.57	1410.43	2211.69	1319.96	1475.36	1950.33	1621.03	1593.89	1710.28	2115.74
3.4.19.13	Glutathione hydrolase	1008	726	823.25	945.5	612	861	1580.5	766	1285	521	921	1413.8	870.67	1204.5	1346	515	597.5	753.5	1114	592	501	1526	805.17	590	904.3	1217.51	521.8	964	916.25	1130	803.1	986	1471	602	1624.5	1458	1211.25	1689	1065	1041.67
3.4.19.3	Pyroglutamyl-peptidase I	1581.16	631.17	1562.83	1932.08	1726.67	1251	798	893.83	763.51	397.5	967.5	1165.34	713.33	1237	799.33	897	350.17	929.17	399	689.51	793	1583.16	984	2951.66	1090.5	1293.83	787.5	1370	675.83	867.83	1473	1389.5	1390.17	1912.84	1512.92	965	1753	1632.25	1429.58	2895.33
3.4.19.5	Beta-aspartyl-peptidase	16	43	43	36	28	27	31	22	14	23	3	16.97	33	14.5	4	9	3	30	23	0.01	0.01	1	4	2	15	37.17	0.01	0.01	4	21	18.1	0.01	13	6	21	38	28	65	48	38
3.4.21.100	Sedolisin	0.01	0.01	0.01	0.01	0.01	0.01	0.01	0.01	4	0.01	0.01	0.01	0.01	0.01	0.01	0.01	0.01	0.01	0.01	0.01	0.01	0.01	0.01	0.01	0.01	0.01	0.01	0.01	0.01	2	0.01	0.01	0.01	0.01	0.01	0.01	0.01	0.01	0.01	0.01
3.4.21.101	Xanthomonalisin	0.01	0.01	0.01	0.01	0.01	0.01	0.01	0.01	2	0.01	0.01	0.01	0.01	0.01	0.01	0.01	0.01	0.01	0.01	0.01	0.01	0.01	0.01	0.01	0.01	0.01	0.01	0.01	0.01	1	0.01	0.01	0.01	0.01	0.01	0.01	0.01	0.01	0.01	0.01
3.4.21.102	C-terminal processing peptidase	32502.5	37835	30147.8	30990.4	30233	33687.6	36197.7	35425.6	29767	40958.9	38338.5	29632.1	32089.3	32637.8	37589.9	35527.4	37981.4	30178.8	38986.7	33629.1	28146.8	28036.4	27476.4	31072.6	31059.4	25860.9	28175	29907.8	35065	38015.5	27503.8	37730.6	25692.2	25130.7	29147.8	26882.2	28379.1	27993.1	26947.4	23951
3.4.21.105	Rhomboid protease	4960.9	3463.42	4625.89	4395.17	6221.78	4606.38	3544.55	3833.84	3873	1949.97	3334.58	5132.91	4333.75	4327.76	3220.25	4809.98	2307.13	4282.5	2580.99	3077.5	5833.55	4768.89	4865.02	8668.72	4239.14	6674.25	5543.29	4935.38	3150.54	3581.16	5672.76	4952.94	5973.25	5849.88	6679.18	6483	5416.45	5424.13	7718.84	8675.81
3.4.21.107	Peptidase Do	13025.3	10931.5	13285.9	12498.5	14443.6	13275.9	13114.8	11095.2	13362.4	6439.27	9580.46	14920.6	10889.9	11659.2	9482.83	12969.2	7379.37	11894.5	9624.61	8527.28	18489.7	13035.9	12662.6	15067.3	10662.8	20266.5	13812.8	11305	10598.1	10138.8	18030.7	13928.6	17975.8	15373.4	17388.4	18634.2	15938.7	16657	18085.4	20083
3.4.21.110	C5a peptidase	0.01	0.01	0.01	0.01	0.01	0.01	0.01	0.01	0.01	0.01	0.01	0.01	0.01	0.01	0.01	0.01	0.01	0.01	0.01	0.01	0.01	0.01	0.01	0.01	0.01	0.01	0.01	0.01	0.01	0.01	0.01	0.01	0.01	0.01	0.01	0.01	0.01	0.01	0.01	2
3.4.21.116	SpoIVB peptidase	5491.57	5538.6	6091.91	5056	7001.89	5664.48	6373.16	4940.13	5823.06	2974.68	4221.07	6657.07	5085.02	5280.59	4123.9	6222.31	3682.84	5522.28	4746.1	3492.9	9019.31	5062.28	5578.2	6747.53	4868.64	10309.3	6117.53	4744.71	4949.47	4657.86	9183.27	6318.57	8655.02	6418.96	8210.74	9058.26	7249.3	8309.84	8881.2	8391.74
3.4.21.19	Glutamyl endopeptidase	0.01	0.01	0.01	0.01	0.01	0.01	0.01	0.01	0.01	0.01	0.01	0.01	0.01	0.01	0.01	0.01	0.01	0.01	0.01	0.01	2	0.01	0.01	0.01	0.01	0.01	0.01	0.01	0.01	0.01	0.01	0.01	0.01	0.01	0.01	0.01	4	0.01	0.01	0.01
3.4.21.26	Prolyl oligopeptidase	3416.55	3102.26	2298.38	2557.73	2467.76	2599.76	2069.75	2801.96	1847.64	2415.91	2638.57	1785.39	2483.7	3046.94	2703.69	2381.37	1777.81	1795.59	2209.31	2154.51	1920.09	1913.24	1796.05	3447.59	1968.64	1763.08	1473.34	1724.19	2474.47	2517.4	1984.84	1826.88	1709.62	1498.27	2065.02	2112.63	1799.01	2361.99	1950	1605.26
3.4.21.4	Trypsin	0.01	0.01	0.01	0.01	0.01	0.01	0.01	0.01	0.01	0.01	0.01	0.01	0.01	0.01	0.01	0.01	0.01	0.01	0.01	0.01	0.01	0.01	0.01	0.01	0.01	0.01	0.01	0.01	0.01	0.01	0.01	0.01	0.01	0.01	0.01	0.01	0.01	2	0.01	0.01
3.4.21.53	Endopeptidase La	20914.5	21232	21323.9	21140.3	21879	21925.5	21548	21186.5	21284.8	20557.9	20818.7	21457.4	21965.3	20758.3	21257.7	22018.5	21221.3	21394.1	20802	21010.9	21883.5	21468.1	21891	21966.4	21197	22555.2	21802.1	21366.5	20600.9	21276.4	21611.5	21428.6	22059.2	22196.1	22677	22271.6	20955.8	20949	22547.6	22536.7
3.4.21.62	Subtilisin	0.01	0.01	0.01	0.01	0.01	0.01	0.01	0.01	2	0.01	0.01	0.01	0.01	0.01	0.01	0.01	0.01	0.01	0.01	0.01	0.01	0.01	0.01	0.01	0.01	0.01	0.01	0.01	0.01	0.01	0.01	0.01	3	0.01	0.01	0.01	0.01	0.01	0.01	0.01
3.4.21.72	IgA-specific serine endopeptidase	0.01	2	0.01	0.01	0.01	0.01	0.01	0.01	0.01	0.17	0.01	0.01	0.01	0.01	0.01	0.01	0.01	0.01	0.01	0.01	3	0.01	0.01	0.01	0.01	0.01	0.01	0.01	0.01	0.01	0.01	0.01	0.01	0.01	0.01	0.01	0.01	0.01	0.01	0.01
3.4.21.81	Streptogrisin B	0.01	0.01	0.01	0.01	0.01	0.01	0.01	0.01	0.01	0.01	0.01	0.01	0.01	0.01	0.01	0.01	0.01	0.01	0.01	0.01	0.01	0.01	0.01	0.01	0.01	0.01	0.01	0.01	0.01	0.01	0.01	0.01	0.01	0.01	0.01	0.01	0.01	2	0.01	0.01
3.4.21.83	Oligopeptidase B	1036.34	1703.99	1148.17	612.82	986.83	865.84	1159.5	704.17	831.33	451	513.84	812.13	828.33	810.83	958.67	542.33	331.98	847.65	821	395.33	588.99	364.48	603.16	410.5	500.33	1115.17	523.73	333.66	765.67	743.52	1590.59	739.16	641.83	379.67	766.51	1359.83	725.51	1442.5	1122	523.33
3.4.21.88	Repressor LexA	11666.8	10053.5	13568.2	12737.3	14595.6	12410	10795.4	11304.1	13863.1	8629.8	9432.15	14284.4	13021.9	12648.2	10369.9	11298	10208	14086.5	9492.12	12145.6	14736.4	14974.6	15825.4	15249.7	13314.8	16070.2	14809	15035.1	10948.2	10113.6	14951.3	11903.6	15572.4	17078.3	15446.1	15216.5	14773.9	14949.9	15592	17483.4
3.4.21.89	Signal peptidase I	31843.9	29710.7	31087.8	30939.2	33351.3	31083.5	29433.7	30429.4	29646.5	25936.2	28370.3	32095.2	30905	30786.5	28435	32423.2	26692.4	30101.1	27106.5	27587.6	34463.2	31102.9	31773.6	35483.6	30237.2	37304.2	32366.2	30436.8	28665.4	29099.3	34402.5	31626.8	34731.8	33990.6	35808.2	35795.2	33322.2	33704.7	36499.1	37122.4
3.4.21.92	Endopeptidase Clp	21080.2	21951.2	22175.3	20974.5	22615.8	21510.5	22328	21576.9	21812.5	20636.3	21017.6	22357.5	21907	22074.9	21486.3	22046.7	21237.6	21872.7	21249.4	20750.2	22379.3	21566.2	22085.8	21337.9	21602.5	23385.1	21863.6	21436.6	21365.5	21428.3	23030	22960.2	22883.2	22512.1	23536	23306.1	22394.5	22640.5	22777.4	22714.2
3.4.21.96	Lactocepin	41	0.83	61	33.33	36	58	5	17	16.5	32	19	60.5	91	36	43	61	0.01	61.67	18	42.17	85	28	56	4.5	30	65.33	113.67	13	45	18	52	31	76	68.17	26	52.25	79.5	70	68.33	90.33
3.4.22.40	Bleomycin hydrolase	15230.1	17259.8	13231.9	14383	12827.9	15384.1	17222.8	16594	11093.2	20604.6	20147	11592	12626.6	14843.5	17999.2	16811.4	17495.8	11222.5	18670.6	14486.2	9910.85	10701.1	9473.51	13470.6	13030.8	7147.24	9275.6	11968.7	16101.1	18205.4	10840.8	18236.9	8647.86	8331.21	11096.4	8668.01	12423.4	10843.2	8397.42	8778.69
3.4.22.48	Staphopain	0.01	0.01	0.01	0.01	0.01	0.01	0.01	0.01	0.01	0.01	0.01	0.01	0.01	0.01	0.01	0.01	0.01	0.01	0.01	0.01	2	0.01	0.01	0.01	0.01	0.01	0.01	0.01	0.01	0.01	0.01	0.01	0.01	0.01	0.01	0.01	0.01	0.01	0.01	0.01
3.4.22.70	Sortase A	22575.2	19668.3	24984.6	21570.4	27003.2	22950.2	24101.4	19303.4	21956.7	10888.6	16653	24976	17646.7	19990.5	14725.5	21467	12837.5	19843.3	16806.5	13987	33486.7	20797.5	21878.8	27480.6	18526	34644.5	24689.1	19685.8	18921.9	16271.6	33331.9	22689.2	33848.7	25623.5	29001.8	31426.7	28367.1	28966.5	32484.2	34029.4
3.4.23.36	Signal peptidase II	20375.7	20342.5	20660.2	20434.6	21605.1	20946.1	20626.2	20677.9	20570.1	20078.7	20212.3	21168.6	20953.2	21025.3	20646.8	21065.5	20240	20915	20011.8	20324.2	21248.3	21039.1	21766.2	21746.5	20877.6	21937.2	21183	21428.2	20092	20487.2	21255.5	22000.3	21384.8	22002	22175.1	21673.5	21326.2	20942.1	21612.4	22427.3
3.4.23.43	Prepilin peptidase	11591.4	8715.7	12691.8	12590	13739.1	11586.4	8757.07	10584.7	13075.5	8125.55	8991.63	13746.4	13693.6	12679.2	10249.1	11129.6	9356.27	13990.1	7709.68	12091.6	12986.9	15108.5	16332.4	14340.1	13855.1	15078.3	15884.5	14823.2	9854.25	9788.74	13444.7	11159.8	14170.3	17502.7	15281	14866.8	14184.7	13883.5	15558.3	16921.8
3.4.23.51	HycI peptidase	26.5	8.5	24.5	37	14	16.5	12.5	8	42.5	6	4	15.8	21	0.01	15.5	6	0.01	10.5	13	11	6	34.5	10.5	11	7	3	16.5	0.01	9.5	10.5	5.1	12.5	27.5	15.5	20.5	20	36	19.5	8	18.5
3.4.23.52	Preflagellin peptidase	0.5	0.01	1	0.01	0.01	0.01	1	0.01	2	0.01	2	0.01	0.01	0.01	0.01	0.01	0.01	0.01	0.01	0.01	0.01	1.5	0.01	0.01	0.01	0.01	0.01	0.01	1	0.01	4	0.01	3	3	0.01	1	6	3	2	0.01
3.4.24.11	Neprilysin	0.01	0.01	0.01	0.01	0.01	0.01	0.01	0.01	0.01	0.01	0.01	0.01	0.01	0.01	0.01	0.01	0.01	0.01	0.01	0.01	0.01	0.01	0.01	0.01	0.01	1	0.01	0.01	0.01	0.01	0.01	0.01	0.01	0.01	0.01	0.01	0.01	3	0.01	1
3.4.24.15	Thimet oligopeptidase	10	22	30	7	15	10	0.01	1	5	4	13	11	10	11	0.01	0.01	0.01	9	3	9	0.01	7	0.01	2	6	1	0.01	0.01	16	17	0.01	2	4	0.01	0.01	0.01	0.01	0.01	0.01	0.01
3.4.24.20	Peptidyl-Lys metalloendopeptidase	0.01	0.01	0.01	0.01	0.01	0.01	0.01	0.01	0.01	0.01	0.01	0.01	0.01	0.01	0.01	0.01	0.01	0.01	0.01	0.01	0.01	2	0.01	0.01	0.01	0.01	0.01	0.01	0.01	0.01	0.01	0.01	0.01	0.01	0.01	0.01	0.01	0.01	0.01	0.01
3.4.24.25	Vibriolysin	0.01	0.01	0.01	0.01	0.01	0.01	0.01	0.01	0.01	0.01	0.01	0.01	0.01	0.01	0.01	0.01	0.01	0.01	0.01	0.01	0.01	0.01	0.01	0.01	0.01	1	0.01	0.01	0.01	0.01	0.01	0.01	0.01	0.01	0.01	0.01	0.01	0.01	0.01	0.01
3.4.24.26	Pseudolysin	0.01	0.01	0.01	0.01	0.01	0.01	0.01	0.01	0.01	0.01	0.01	0.01	0.01	0.01	0.01	0.01	0.01	0.01	0.01	0.01	0.01	0.01	0.01	0.01	0.01	2	0.01	0.01	0.01	0.01	0.01	0.01	0.01	0.01	0.01	0.01	0.01	0.01	0.01	0.01
3.4.24.29	Aureolysin	0.5	0.01	0.01	0.01	0.01	0.01	0.01	0.01	0.01	0.01	0.01	0.01	0.01	0.01	0.01	0.01	0.01	0.01	0.01	0.01	2	1	0.01	0.01	0.01	0.01	0.01	0.01	0.01	0.01	0.01	0.01	0.01	0.01	0.75	0.01	0.01	0.01	0.01	0.01
3.4.24.3	Microbial collagenase	0.5	0.01	0.01	0.01	0.01	0.01	0.01	0.01	2	0.01	0.01	0.01	0.01	0.01	0.01	0.01	0.01	0.01	0.01	0.01	0.01	1	0.01	0.01	0.01	0.01	0.01	0.01	0.01	1	0.01	0.01	0.01	0.01	0.75	0.01	0.01	0.01	0.01	0.01
3.4.24.40	Serralysin	0.01	0.01	0.01	0.01	0.01	0.01	0.01	0.01	0.01	0.17	2	0.01	0.01	0.01	0.01	0.01	0.01	0.01	0.01	0.01	0.01	0.01	0.01	0.01	0.01	1.17	0.01	0.01	0.01	0.01	0.01	0.01	3	0.01	0.01	0.01	0.01	0.01	0.01	0.01
3.4.24.55	Pitrilysin	829.84	1082.49	2091.17	1929.32	1961.83	1224.34	75	2139.17	2804.33	3289.17	1160.84	1813.46	4402.83	2773.33	2267.17	1203.83	4164.48	4393.65	1296	5105.33	940.49	3945.98	5449.66	1562.5	4435.83	399.67	3988.33	5187.16	2030.67	1587.52	166.09	149.66	1091.83	4868.67	896.51	342.49	926.51	27	1030.5	326.83
3.4.24.70	Oligopeptidase A	840.84	1089.49	2156.92	1944.32	2079.83	1267.84	107	2160.67	2828.33	3300.17	1169.84	1825.96	4444.83	2805.33	2340.17	1235.83	4181.48	4420.65	1335	5132.33	961.49	3989.98	5489.66	1576.5	4450.83	417.67	4031.33	5208.3	2063.42	1633.52	182.09	154.66	1105.83	4888.67	941.51	359.49	941.26	27	1060.5	354.83
3.4.24.71	Endothelin-converting enzyme 1	0.01	0.01	0.01	0.01	0.01	0.01	0.01	0.01	2	0.01	0.01	0.01	0.01	0.01	0.01	0.01	0.01	0.01	0.01	0.01	0.01	0.01	0.01	0.01	0.01	0.01	0.01	0.01	0.01	0.01	0.01	0.01	0.01	10	0.01	0.01	0.01	0.01	0.01	0.01
3.4.24.75	Lysostaphin	0.01	0.01	0.01	0.01	0.01	0.01	0.01	0.01	0.01	0.01	0.01	0.01	0.01	0.01	0.01	0.01	0.01	0.01	0.01	0.01	2	0.01	0.01	0.01	0.01	0.01	0.01	0.01	0.01	0.01	0.01	0.01	0.01	0.01	0.01	0.01	0.01	0.01	0.01	0.01
3.4.24.77	Snapalysin	0.01	0.01	0.01	0.01	0.01	0.01	0.01	0.01	0.01	0.01	0.01	0.01	0.01	0.01	0.01	0.01	0.01	0.01	0.01	0.01	0.01	0.01	0.01	0.01	0.01	0.01	0.01	0.01	0.01	0.01	0.01	0.01	0.01	0.01	0.01	0.01	0.01	4	0.01	0.01
3.4.24.78	GPR endopeptidase	5391.57	5487.6	5978.91	4956	6876.89	5523.48	6357.16	4898.13	5736.06	2931.68	4077.07	6568.07	4942.02	5209.59	4077.9	6116.31	3660.84	5446.28	4742.1	3367.9	8938.31	5017.28	5512.2	6651.53	4780.64	10268.3	5899.53	4679.71	4903.47	4640.86	9114.27	6178.57	8594.02	6325.96	8145.74	9041.26	7192.3	8256.84	8823.2	8265.74
3.4.24.84	Ste24 endopeptidase	40.5	177.5	96.75	107	83	60.5	164.5	50	75.5	70	24	67.5	63	44.5	13	26	63	80	69	40	243	31.5	91.5	41.5	50.5	208	51.5	25.5	63.25	48.5	182	67.5	162.5	57	107.5	175.75	174.75	203.5	202	73
3.4.25.1	Proteasome endopeptidase complex	1	0.01	2	0.01	0.01	0.01	6	0.01	4	0.01	8	0.01	0.01	0.01	0.01	0.01	0.01	0.01	0.01	0.01	0.01	3	0.01	0.01	0.01	2	0.01	0.01	2	0.01	8	0.01	6	6	4	2	14	20	8	12
3.4.25.2	HslU--HslV peptidase	2064.87	1896.09	3289.09	3295.33	2841.09	2539.17	994.2	2985.67	3985.17	3872.97	2027.17	2770.79	5165.91	3505.16	3269.9	1997	4686.85	5354.23	2263.2	5951.99	2033.16	5202.48	6272.49	2188.66	5038.13	1691.01	4775.8	5868	3035.18	2357.56	1432.13	1008.63	2207.32	5787.34	1777.14	1634.43	1989.03	1195.2	2137.17	1680.17
3.5.1.1	Asparaginase	17705.1	18022	17711.9	18000.1	17537.1	17731.5	17764	18552.4	17448.1	19215.6	18220.4	17438.9	18202.7	18656.2	18498	18139.5	18764	17555.7	18321.1	18609.4	16711.1	18129.8	17867.5	18115	18186	16088.2	17279.9	18677.6	17963.3	18363.3	16194	18671.4	16797.5	17631	17567.3	16033.1	16863.8	16705.1	16255.1	15932.1
3.5.1.10	Formyltetrahydrofolate deformylase	4002.54	7050.1	5569	5165.45	5026.19	5890.45	6595.7	6947.08	6278.37	10868.4	7748.51	5343.55	8124.25	6090.62	8079.26	6243.6	11075.4	8261.84	8693.91	9848.14	4051.58	6286.02	7897.13	3592.74	8012.07	2582	6987.02	8312.99	7430.74	7644.27	3214.48	6870.34	3423.8	6287.34	3798.23	2650.52	4164.12	2842.34	3421.25	1811.11
3.5.1.101	L-proline amide hydrolase	17	0.01	21	5	59	23	0.01	21	2	0.01	2	25	12	6	2	1	0.01	12	0.01	5	2	16	5	16	13	0.01	2	7	1	0.01	24	0.01	0.01	3	11	3	46	0.01	0.01	64
3.5.1.102	deformylase	0.5	0.01	1	0.01	0.01	0.01	1	0.01	2	0.01	2	0.01	0.01	0.01	0.01	0.01	0.01	0.01	0.01	0.01	0.01	1.5	0.01	0.01	0.01	0.01	0.01	0.01	1	0.01	4	0.01	3	3	0.01	1	6	3	2	0.01
3.5.1.103	deacetylase	1	0.01	0.5	2	0.01	0.01	2.5	0.01	0.01	1.5	2	0.01	0.01	0.01	0.01	0.01	0.01	0.01	0.5	0.01	0.01	0.01	1.5	0.01	0.01	2	0.01	0.01	0.01	0.01	0.01	0.01	0.01	0.01	5	0.67	2.5	10	4	8
3.5.1.105	Chitin disaccharide deacetylase	464.5	103	380	419	765	471	83	207	203	96	255	255.3	155	316	182	268	62	248	42	222	238	418	241	1961	246	353.17	279	634	116	285	330.1	677	331	550	439.75	179	230	190	815	1196
3.5.1.106	N-formylmaleamate deformylase	0.01	0.01	0.01	0.01	0.01	0.01	0.01	0.01	0.01	0.01	0.01	0.01	2	0.01	0.01	0.01	0.01	0.01	0.01	0.01	0.01	0.01	0.01	0.01	0.01	1	0.01	0.01	0.01	0.01	0.01	0.01	0.01	0.01	1	0.01	0.01	3	0.01	1
3.5.1.107	Maleamate amidohydrolase	0.01	0.01	0.01	0.01	0.01	0.01	0.01	0.01	0.01	0.01	0.01	0.01	2	0.01	0.01	0.01	0.01	0.01	0.01	0.01	0.01	0.01	0.01	0.01	0.01	1	0.01	0.01	0.01	2	0.01	0.01	0.01	0.01	1	0.01	0.01	3	0.01	1
3.5.1.108	UDP-3-O-acyl-N-acetylglucosamine deacetylase	9491.46	10359.8	9650.97	10243.1	8828.58	10586	11353.5	11843.7	11120.2	14991.6	13016.6	9875.18	11867.4	11936.2	13403.4	10055.5	14594.8	11100.6	12982.3	13716.5	6540.42	11869.9	11055.8	8878.32	11966	4780	9843.49	12539.7	12089.8	12743.7	5887.36	11513.9	7576.35	9231.45	8619.86	6364.46	8137.36	7056.24	6404.09	5543.18
3.5.1.11	Penicillin amidase	156.5	374	198	121	200	144	328	138.5	154	108	99	189.5	181	127	240	106	72	197	285	112	162	89	131	37	96	425	80.4	71	187	189	235	66	232	60.5	170	316	224	463	333	87.5
3.5.1.110	Peroxyureidoacrylate/ureidoacrylate amidohydrolase	0.01	0.01	0.01	0.01	0.01	0.01	0.01	0.01	0.01	0.01	0.01	0.3	0.01	0.01	0.01	0.01	0.01	0.01	1	0.01	2	0.01	0.01	0.01	0.01	0.01	0.01	0.01	0.01	0.01	0.1	0.01	0.01	0.01	0.01	0.01	0.01	0.01	0.01	2
3.5.1.114	N-acyl-aromatic-L-amino acid amidohydrolase	10	3	2	4	14	1	0.01	4	12	4	2	13	3	0.01	0.01	4	10	0.01	12	17	0.01	9	0.01	3	9	0.01	4	0.01	24	14	9	4	9	7	0.01	0.01	13	2	0.01	0.01
3.5.1.115	Mycothiol S-conjugate amidase	1	0.01	27.5	2	3	12	2.5	14	2	6.5	5	11	0.01	9	0.01	0.01	0.01	0.01	0.5	3	0.01	4	7.5	6	6	2	3	0.01	6	0.01	29	12	2	0.01	11	10.67	2.5	9	2	10
3.5.1.116	Ureidoglycolate amidohydrolase	0.01	1	0.01	1.67	0.01	0.01	0.01	0.01	0.01	0.67	2	0.01	0.01	0.01	0.01	0.01	0.01	0.01	0.01	0.01	0.01	0.01	1.67	0.01	0.01	0.01	0.01	1.67	0.01	0.01	0.01	0.01	0.01	0.01	0.01	0.01	0.01	3	0.01	0.01
3.5.1.118	Gamma-glutamyl hercynylcysteine S-oxide hydrolase	1267.18	1596.49	2786.01	2265.99	2517.5	1875.84	1162.67	2668.51	3524.66	3627.17	1535.17	2390.29	4503.84	3113.33	2437.17	1468.5	4537.48	4763.98	1991.33	5445.33	2126.82	4217.31	5740.66	1639.16	4690.5	1123	4390.4	5380.63	2715	1854.52	1136.42	583.33	2199.83	5069.67	1246.84	884.49	1480.34	575	1462.84	584.5
3.5.1.15	Aspartoacylase	10	27	11	5	14	11	29	13	58	34	15	13	5	0.01	9	8	68	22	80	61	2	14	11	3	18	5	10	5	73	14	32	19	16	7	2	9	28	2	0.01	0.01
3.5.1.16	Acetylornithine deacetylase	6211.14	8694.5	7040.3	7010.22	6448.09	7357.35	8058.5	8754.05	7391.47	12151.6	9048.41	6785.05	9576.28	7841.02	9622.36	7947.7	12059.3	9225.24	10049.8	11076.8	5416.08	7765.22	9054.63	5029.84	9446.47	4000.83	8216.32	9696.52	8802.64	9250.67	4384.08	8219.71	4758.2	7488.94	4935.03	3900.95	5514.02	4360.74	4709	2922.84
3.5.1.18	Succinyl-diaminopimelate desuccinylase	10233.9	8354.84	11683.1	11294.7	12585.7	10025	8400.17	9772.25	11011.6	7551.6	7572.34	11930.1	11759.9	11241.7	8921.83	10175	9124.65	12479.6	7566.33	10618	12859.8	12862.4	14454.2	12958.1	12459.8	14642.5	12780.2	13508.5	8978.92	8485.35	12756.3	9513.51	13671.2	16103.5	12491.5	13005.9	13130.1	12685.5	13272	15601.2
3.5.1.19	Nicotinamidase	2233.83	1060	1443.87	1780.51	1633.16	1578.33	874	2024	1003.34	1559	1903.83	1058.3	1356.66	2358.83	1411.83	1927.17	1148.17	778.18	979.5	1433.66	1079.67	1427	976.66	2579.16	1406.9	624.84	925.07	1501.08	1553.66	1385.84	1032.94	1299.17	701.99	1112.67	1132.33	617.51	893.17	493.5	705.17	998.67
3.5.1.2	Glutaminase	604.25	445.75	457.75	496	603.5	412.75	484.75	381.75	601	334.17	426.5	666.1	554.25	590.75	419	567	285.5	511	345	275	782	503	684.25	409.25	625.5	1075.92	711.65	411.14	442.5	550.25	877.45	460.5	635.25	423.5	597	946.17	670.5	732.75	904.75	584.75
3.5.1.23	Ceramidase	0.01	0.01	0.01	0.01	0.01	0.01	0.01	0.01	0.01	0.5	0.01	0.01	0.01	0.01	0.01	0.01	0.01	0.01	0.01	0.01	0.01	0.01	0.01	0.01	0.01	1	0.01	0.01	0.01	0.01	0.01	0.01	0.01	0.01	0.01	0.01	0.01	3	0.01	1
3.5.1.24	Choloylglycine hydrolase	3504.52	2916	3644.5	3183.67	4558.33	3179.17	3110	2996.69	3170.81	1660.84	2562	3778.84	2784.09	3242.33	2568.67	3415.5	1987	3254.48	2288.5	1959.83	4305.34	3140.31	3533.67	4748.33	2879	5400.5	3957.3	3077.67	2725.84	2994.16	4848.17	3919.67	4481.35	3831.33	4573.25	5120.5	4023.34	4118.5	4906	5526.5
3.5.1.25	N-acetylglucosamine-6-phosphate deacetylase	8811.01	7363.75	10172.1	10029.1	10854.8	9062.43	7277.42	8442.01	10559.8	6982.84	7127.34	10700.6	11185.4	10068.5	8556.25	8405	8358.65	11224.5	6701.08	10048.8	9731.91	12336.1	12930.5	11119	11195	11355.1	12070.9	12420.2	8048.51	7989.01	10045.4	7993.67	11251.7	13903.8	11588.3	10931.4	10756.5	10506.8	11737.6	12840.5
3.5.1.26	N(4)-(beta-N-acetylglucosaminyl)-L-asparaginase	506	427	500	388	884	510	379	337.67	306	167	284	435.5	311	376	381	263	130	404	330	332	291	410	331	1840	292	603	360	670	271	411	366.5	619.67	443	397.5	510.75	473	404	570	915	1166.5
3.5.1.28	N-acetylmuramoyl-L-alanine amidase	37145.7	38149.6	40412.8	38073.6	42939.2	39335.1	38841.1	37057.4	42110.3	32804.9	34279.8	42860	41328.8	39369.6	36491.3	40242.2	35227.7	41458.5	36082	36433.1	47259.4	41053.6	43739.4	40623.1	39633.9	51777.5	43404.6	40572	36882	37268.1	46527.9	39968.2	46201.4	44488.5	46302.4	48537.1	42781.8	45315.9	47901.7	46049.7
3.5.1.32	Hippurate hydrolase	1149.5	508	1034.75	1348	1195.5	819.5	489.5	610	600	320	608.5	778	451.5	731	616	530.5	231	665	348	610	847.5	945	721	2416.5	793.5	746.17	560	1135.5	488.25	634.5	966	937	1094	1272	938.5	846.17	1350.75	1235.5	1152.5	2313.5
3.5.1.38	Glutamin-(asparagin-)ase	0.01	0.01	4	1	0.01	0.01	0.01	0.01	0.01	0.01	0.01	0.01	0.01	0.01	0.01	0.01	0.01	3	0.01	0.01	0.01	2	1	0.01	0.01	3	0.01	0.14	0.01	0.01	0.01	0.01	0.01	2	1	0.01	0.01	0.01	4	2
3.5.1.4	Amidase	352.76	308.17	383.5	272.25	429	370.5	348	410.93	453.74	195	229	511.5	332.34	526	321.5	382.5	249	391.91	322	234	634.5	350.24	457.67	379.5	340.2	769.67	537.2	370.14	376	387	541.17	793.17	586.76	520.5	594.25	623.67	662.67	611.25	494.25	676.67
3.5.1.42	Nicotinamide-nucleotide amidase	17495.7	17637.4	16728.7	16821.5	17301.3	17884.9	18623.2	16599.2	15733.3	15770.7	17671.3	16806.9	14543.4	16097.4	16730.7	17490.5	14900.5	14480.1	17352.8	13945	17288	15018.3	13590	18831.2	14409.8	17944.6	14553.2	14457.9	16362.6	17347	18215.3	19556.1	17271.4	14370.3	18171.1	17702.3	17562.4	18219.3	17625	19005.7
3.5.1.44	Protein-glutamine glutaminase	3708.23	3215.35	3763.82	3987.58	3751.47	3964.23	3052.74	2965.29	3651.73	1902.68	2668.24	4000.24	3250.01	2952.09	2662.15	3892.14	1735.34	3420.45	2522.02	2645.65	5450.73	3641.45	3529.2	4101.87	2893.47	5761.75	4229.36	3366.38	2788.14	2706.36	5008.94	3997.4	4319.02	4538.21	4397.91	5049.18	4359.97	4645.09	5110.61	6628.07
3.5.1.46	6-aminohexanoate-oligomer exohydrolase	11	11	10	7	15	0.01	13	0.01	10	0.01	0.01	14	0.01	16	0.01	0.01	0.01	8	4	0.01	0.01	1	0.01	0.01	10	0.01	0.4	0.01	0.01	8	0.01	0.01	0.01	0.01	0.01	9	10	12	21	17
3.5.1.47	N-acetyldiaminopimelate deacetylase	9.88	4	19.75	13.5	17.25	20	4	7.38	15.12	2.25	8	24	15.67	13	33	9	2	22.62	6	12.5	5	11.12	5.67	11	2.5	10.67	18.5	7	12	10.5	3	11	7.88	24.5	14.25	13.25	9.25	8	17.5	19.42
3.5.1.49	Formamidase	2	12	12	0.01	26	8	20	0.01	9	0.01	9	3	8	2	9	8	11	10	24	2	8	12	4	4	2	28	22	4	9	16	27	21	17	9	15	26.67	15	31	44	20
3.5.1.5	Urease	11.34	39	56.59	16.67	81.67	48	62.67	6.34	37.33	5.5	44.33	15.33	29.01	9	42	25.67	35	51.33	75.33	6	61.33	53.33	35	32.66	9.67	103.33	73.07	13.75	31.08	53	87.33	63.67	61	27	72.33	80.34	60.58	123	153.34	49.67
3.5.1.53	N-carbamoylputrescine amidase	7568.3	8991.43	6575.63	7028.23	6439.51	7937.26	9413.25	8996.88	6097.64	11133.4	10399.1	6219.39	6928.12	7591.69	9347.44	8922.87	9998.81	6154.76	10357.1	7781.76	6156.84	5389.74	5155.8	6685.34	6778.44	4708.41	5853.09	6056.19	9082.22	9839.65	5654.76	10026.5	5131.87	4141.02	6044.02	5133.21	6135.43	5531.24	5070.75	4202.51
3.5.1.54	Allophanate hydrolase	1	0.01	2	0.01	2	2	0.01	0.01	0.01	1	0.01	1	5	0.01	0.01	0.01	0.01	0.01	0.01	0.01	0.01	0.01	3	3	2	2.17	0.01	0.14	0.01	0.01	0.01	0.01	3	5	0.01	0.01	0.01	6	0.01	7
3.5.1.59	N-carbamoylsarcosine amidase	0.01	0.01	0.01	0.01	0.01	0.01	0.01	0.01	0.01	0.01	0.01	0.01	0.01	0.01	0.01	0.01	0.01	0.01	0.01	0.01	0.01	1	0.01	0.01	0.01	0.01	0.01	0.01	0.01	0.01	0.01	0.01	3	0.01	0.01	0.01	0.01	0.01	0.01	0.01
3.5.1.68	N-formylglutamate deformylase	0.01	0.01	0.01	2	3	0.01	1	1.5	2	0.01	0.01	0.01	0.01	0.01	0.01	0.01	0.01	0.01	0.01	0.01	0.01	2	2	0.01	2	0.01	1	0.01	1	3	0.01	0.01	0.01	2	4	0.01	0.01	0.01	0.01	5
3.5.1.78	Glutathionylspermidine amidase	0.01	2	4	2	0.01	0.01	0.01	0.01	0.01	0.01	0.01	0.3	2	10	7	0.01	3	29	9	11	3	8	21	4	16	0.01	9	23	6	7	0.1	0.01	0.01	14	4	0.01	2	0.01	0.01	2
3.5.1.81	N-acyl-D-amino-acid deacylase	321.5	266.33	270	271.33	300	246.5	305	360.17	314.5	167	197	418	295.5	476.5	278.5	368	207.5	344.67	280.5	181.67	557	310	383.5	344	257	721.83	393.67	290	345	309.5	469.5	660.67	498.5	404.17	478	511.67	438.5	465.5	348.33	497.33
3.5.1.82	N-acyl-D-glutamate deacylase	0.01	0.01	0.01	0.01	0.01	0.01	0.01	0.01	0.01	0.01	0.01	0.01	0.01	0.01	0.01	0.01	0.01	0.01	0.01	0.01	0.01	0.01	0.01	0.01	0.01	0.01	0.01	0.01	0.01	0.01	0.01	0.01	0.01	0.01	0.01	0.01	0.01	0.01	0.01	5
3.5.1.86	Mandelamide amidase	0.01	0.01	0.01	0.01	1	0.01	0.01	0.01	2	0.01	0.01	0.01	0.01	0.01	0.01	0.01	0.01	0.01	0.01	0.01	0.01	0.01	0.01	0.01	2	0.01	0.01	0.01	0.01	1	0.01	0.01	0.01	0.01	0.01	0.01	0.01	0.01	0.01	5
3.5.1.87	N-carbamoyl-L-amino-acid hydrolase	1243.16	568.01	935.83	1142.84	652.17	1127.5	2219.5	1087	1977.51	749.34	1391.5	2157.17	1138	1911.5	1814.83	530.5	843.67	811.17	1493	750.84	614	2339.16	1022.84	948.66	1262.8	1077.83	803.23	1497.84	1386.33	1595.33	1103.17	1714.67	2369.67	946.67	2492.17	2037.83	1828.67	2297	1392	1345
3.5.1.88	Peptide deformylase	23938.2	23360.6	25174.1	24293.2	26002.2	24694	24083.3	23663.4	23988.5	21842.7	23016.4	25182	23549.3	24276.2	22970.8	24230.2	21911.6	23911.3	22463.2	22592.8	26305.8	24293.8	24923.7	26350.4	23754.9	27110.7	24993.9	24842.4	23062.2	22976.4	27013.6	25992.4	26016.2	26087.5	26258.8	26169.8	25930	25654	26438.4	28409.6
3.5.1.9	Arylformamidase	655.34	778	909.84	492.34	695.67	858.5	1392.17	646.84	897.33	458.17	529.33	749.33	294.01	482	403.5	441.17	466	604.33	954.33	524	1551.83	362.33	433.17	124.16	297.17	1031.5	650.07	267.5	929.33	480	1553.83	683.17	1336	362	580.33	1004.33	825.33	876	863.84	323.17
3.5.1.94	Gamma-glutamyl-gamma-aminobutyrate hydrolase	0.01	0.01	0.01	2	0.01	0.01	0.01	0.01	0.01	0.01	0.01	0.3	0.01	0.01	0.01	0.01	0.01	0.01	1	0.01	0.01	0.01	0.01	0.01	0.01	0.17	0.01	0.01	0.01	0.01	0.1	0.01	0.01	0.01	0.01	0.01	0.01	0.01	0.01	0.01
3.5.1.96	Succinylglutamate desuccinylase	0.01	0.01	0.01	2	0.01	2	0.01	0.01	2	0.01	0.01	0.3	0.01	0.01	0.01	0.01	8	0.01	2	0.01	0.01	2	6	0.01	0.01	0.17	0.01	0.01	0.01	3	0.1	0.01	0.01	0.01	0.01	0.01	0.01	0.01	0.01	0.01
3.5.1.97	Acyl-homoserine-lactone acylase	1.5	0.01	4	0.01	0.01	0.01	0.01	0.01	0.01	0.01	0.01	3.5	0.01	0.01	0.01	8	0.01	0.01	0.01	1	1	2	2	0.01	1	1	0.01	0.01	0.01	0.01	0.01	3	0.01	3.5	0.01	0.01	0.01	2	0.01	4.5
3.5.2.10	Creatininase	1153	899.33	1050.2	833.92	1490	966.5	1138.5	1131	1013	540.84	782	1494.67	955.17	1558.5	863.5	1204	612	1124.67	908.5	634.67	1888	1085	1235.51	1081.5	920.7	2219	1206.37	1060.94	982	906	1497	2107.5	1605	1323.17	1892.75	1897.67	1545.5	1600.25	1362.33	1578.5
3.5.2.12	6-aminohexanoate-cyclic-dimer hydrolase	0.01	0.01	0.01	0.01	0.01	0.01	0.01	0.01	2	0.01	0.01	0.01	0.01	0.01	0.01	0.01	0.01	0.01	0.01	0.01	0.01	0.01	0.01	0.01	0.01	0.01	0.01	0.01	0.01	1	0.01	0.01	0.01	0.01	0.01	0.01	0.01	0.01	0.01	0.01
3.5.2.14	N-methylhydantoinase (ATP-hydrolyzing)	564	274	442	484	809	462	318	446	722	294	460	812	756	864	530	546	340	496	310	316	640	626	932	564	846	1214	774.8	606	486	696	824	708	829	624	770	1086	770	812	1094	767
3.5.2.15	Cyanuric acid amidohydrolase	11	3	0.01	6	0.01	0.01	12	0.01	0.01	11	0.01	12	0.01	0.01	2	0.01	8	0.01	19	8	21	2	15	0.01	3	24	17	0.01	0.01	0.01	25	0.01	3	10	0.01	8	1	37	0.01	12
3.5.2.17	Hydroxyisourate hydrolase	1	0.01	0.01	1	0.01	2	2	1	2	0.5	2	0.3	2	2	0.01	0.01	0.01	0.01	2	0.01	4	2	5	0.01	0.3	4.17	1.8	2	1	3	0.1	3	3	2	7	0.01	0.01	10	0.01	6
3.5.2.18	Enamidase	0.01	0.01	0.01	0.01	0.01	0.01	0.01	0.01	0.01	0.01	0.01	0.01	0.01	0.01	0.01	0.01	0.01	0.01	0.01	0.01	0.01	0.01	0.01	0.01	0.01	0.01	0.01	0.01	0.01	0.01	0.01	0.01	0.01	2	0.01	0.01	0.01	0.01	0.01	0.01
3.5.2.2	Dihydropyrimidinase	2066.5	2795	2638	1866.01	2958.5	2320	2922.5	2030.67	2347.5	1283.18	1770.5	2878.8	2571.67	2377.5	2105	2545	1908.5	2453.34	2205.5	1333.17	3253.5	2165.5	2335.18	2044.5	2448.3	4880.33	2567.57	1922.18	2045.5	2185.5	3680.27	2234.67	3871	2671.17	3584.75	4258	3536.67	4459.5	4103.08	3508.33
3.5.2.3	Dihydroorotase	17748.6	18118.8	16922.4	16896.3	17170.6	17931.2	19176.2	16983.9	16206.1	16115.2	17777.2	17210.6	14996.2	16516.3	17116.8	17876.3	15262.4	14972.3	17932.8	14149.8	17925.5	15159.7	14034.6	17569.7	14683.9	18749.8	15179.4	14396.9	16945.8	17640	18820.3	19986.3	17929.8	14720.5	18791.1	18367	18231.9	19064.3	17836	18833
3.5.2.5	Allantoinase	148.5	189.5	152	118.5	168.5	204	185	196.5	147	126	74.5	174.8	215	135.5	123.5	106	140.5	202.5	120	121.5	276.5	121.5	230.5	177.5	221.6	329	293.5	215.5	96.5	140	254.1	182	199.5	295	264	269.5	298	328.5	349	231
3.5.2.6	Beta-lactamase	3435.11	3589.42	3165.07	3192.66	2649.29	3303.23	4473.54	3142.38	3667.41	2587.72	2922.41	3594	2719.5	3120.51	3436	2600.47	2881.79	2993.7	3792.07	2298.74	3258.63	3048.43	2480.11	2174.62	2512.33	4198.42	2579.5	2354.85	3380.11	3465.6	3685.85	3715.93	3924.61	2360.63	3686.54	4224.99	3769.46	4769.39	3666.61	3467.65
3.5.2.7	Imidazolonepropionase	4562.84	4186.49	3255.67	3684.32	3290.33	3153.84	3439.5	3876.17	2952.33	3503.5	3257.34	3049.66	3134.83	3976.83	3705.67	3635.33	2928.98	2553.65	3598	2764.33	3045.49	2741.98	2636.66	3528.5	2994.33	3494.17	2542.23	2552.16	3574.17	3932.52	3340.99	3380.16	2950.33	2426.67	2813.76	3533.66	3168.01	3671.5	3225.5	2307.33
3.5.2.9	5-oxoprolinase (ATP-hydrolyzing)	3	0.01	10	9	3	1	0.01	2	0.01	0.01	2	14	9	3	7	0.01	0.01	9	0.01	5	3	4	18	0.01	7	7	0.4	4	0.01	9	0.01	10	0.01	2	2	2	4	2	0.01	5
3.5.3.1	Arginase	95	86.5	45.5	61.5	41.5	65	21.5	104	45.5	72	40.5	36.5	11.17	31	58.5	16.5	46.5	36	113.5	61.5	21	34.5	5.17	32	26.5	35.67	30.3	19.5	155	36	26	18	121	24	7.75	56	42.5	91.5	26.5	9.67
3.5.3.11	Agmatinase	4271.23	4968.94	4681.74	4066.5	4591.23	4452.31	4699.66	3323.79	5026.24	2275.01	3150.07	4808.37	3708.01	3807.26	3559.56	4044.81	2442.01	4046.28	3773.1	2634.91	5741.47	3775.11	3953.7	2763.36	3203.84	7129.83	3703.26	2817.71	3765.96	3636.53	6020.7	3965.4	5769.86	3779.3	5010.91	6556.09	4829.96	5772.34	5447.7	4693.74
3.5.3.12	Agmatine deiminase	990	750.09	951.25	1164.17	799.25	877.25	674.25	726.84	926.5	478.67	597	965	811.34	918	769.75	806	475.5	988.34	661.75	659.75	995.25	943.5	1018.67	895.5	951.3	1271.25	1239.5	967.17	792.5	700.5	967.34	1165.84	1125	1216.75	1292.5	984.25	1614.34	1291.5	1042	1786.5
3.5.3.13	Formimidoylglutamate deiminase	0.01	0.01	0.01	3	4	0.01	1	0.5	2	0.01	2	0.01	0.01	0.01	3	0.01	0.01	0.01	0.01	0.01	0.01	2	2	0.01	2	0.17	0.01	0.01	0.01	5	0.01	0.01	0.01	2	1	0.01	0.01	0.01	0.01	0.01
3.5.3.18	Dimethylargininase	22.38	15	28.75	34	22.25	28	29	27.88	59.62	11.25	26	34	18	8.5	25	5.5	3	23.12	20	11.5	16.5	26.62	27.5	18.5	19.5	22	14.4	5.5	12.5	27	41	20	32.88	36.5	38.5	47.75	107.25	77.5	8	63.25
3.5.3.23	N-succinylarginine dihydrolase	0.01	0.01	0.01	2	0.01	2	0.01	0.01	2	0.01	0.01	0.3	0.01	0.01	0.01	0.01	8	0.01	2	0.01	3	2	6	0.01	0.01	2.17	0.01	0.01	0.01	3	0.1	0.01	0.01	0.01	0.01	0.01	0.01	0.01	0.01	0.01
3.5.3.25	N(omega)-hydroxy-L-arginine amidinohydrolase	0.01	0.01	0.01	0.01	0.01	0.01	0.01	0.01	0.01	0.01	0.01	0.01	0.01	0.01	0.01	0.01	0.01	0.01	0.01	0.01	0.01	0.01	0.01	0.01	0.01	0.01	0.4	0.01	0.01	0.01	0.01	0.01	0.01	0.01	0.01	0.01	0.01	0.01	0.01	0.01
3.5.3.26	(S)-ureidoglycine aminohydrolase	7	15.17	1	6	13	27	71	8.17	30	9	23	4.3	12.67	1	29	8	15	23.67	37	0.01	15	3	1	18	6	17	29.4	7	10	26	13.27	83.67	25	7	20	27	34.17	99	17	2
3.5.3.3	Creatinase	0.01	0.01	0.01	0.01	0.01	0.01	0.01	0.01	0.01	0.01	0.01	0.01	0.01	0.01	0.01	0.01	0.01	0.01	0.01	0.01	0.01	0.01	0.01	0.01	0.01	0.01	0.01	0.01	0.01	0.01	0.01	0.01	3	0.01	2	0.01	0.01	0.01	0.01	0.01
3.5.3.4	Allantoicase	0.01	0.01	4	0.01	0.01	0.01	0.01	0.01	4	0.5	0.01	0.01	0.01	0.01	0.01	0.01	0.01	3	0.01	0.01	0.01	0.01	5	0.01	0.01	5	0.01	0.01	0.01	6	0.01	0.01	0.01	0.01	0.01	0.01	0.01	10	4	4
3.5.3.6	Arginine deiminase	1166.74	797	1195.32	1600.75	921.04	930.64	658.79	785.67	836.69	411.46	638.07	1080.57	638.75	814.93	722.5	964.14	438.14	848.33	532.57	505.57	982.14	1187.91	1189.36	1007.71	1072	1384.5	484.79	956.21	562.36	678	1043.07	463.43	1442.24	1431.29	1165.11	1021.42	2301.11	1877.39	883.61	1856.82
3.5.3.7	Guanidinobutyrase	0.01	0.01	0.01	0.01	0.01	0.01	0.01	0.01	2	0.01	0.01	0.01	0.01	0.01	0.01	0.01	0.01	0.01	1	0.01	0.01	0.01	2	0.01	0.01	0.17	0.01	0.01	0.01	3	0.01	0.01	0.01	2	0.01	0.01	0.01	0.01	0.01	0.01
3.5.3.8	Formimidoylglutamase	160.5	373	204	122.5	195	148	340	145	148	117	101	191.5	189	131	243	108	72	204	286	112	171	90	137	39	104	434.17	80.4	71	186	186	229	82	239	56.5	182	323.67	227	482	339	88.5
3.5.3.9	Allantoate deiminase	129.5	203.5	134	102.67	142.5	185	269	156.5	147	99.17	86.5	127.8	159	107.5	113.5	93	96.5	183.5	111	77.5	229.5	111.5	157.17	183.5	186.3	322.67	210.5	155.17	89.5	137	255.1	247	186.5	259	276	222.5	266	333.5	349	187
3.5.4.1	Cytosine deaminase	28.88	32	52	32	38.25	33.5	15	8.88	21.12	22.75	25	41.47	25.25	31.5	37	6	10	31.62	31	26	29	26.62	23	9	12	35.17	26.2	7	25.75	28.5	43.1	15	15.88	28.5	13	11.92	13.5	50	40.5	33.75
3.5.4.10	IMP cyclohydrolase	25559.3	25889.6	24623.8	25599.7	24852.6	26835.7	27520.5	27078.7	24573	29514.3	29227.4	24523.8	25012.1	26432.4	28255.4	26707.9	28208.8	24004.7	28390.6	26494	22519.6	25140.5	23377	26949.8	25187.9	21008	23103	25842.7	26718.8	28338.4	22392.2	29449.5	22790.6	23009.1	24824.6	22060.5	23841.7	22658.3	22285	23389.9
3.5.4.12	dCMP deaminase	16861.9	17409.9	15795.2	16168.1	16017.6	17029.9	18197.5	16092.8	15340.2	15649.9	17003.7	16217.5	14170.4	15459.7	16353.7	17202.7	14710.5	13971	17219.4	13388.1	17025.5	14452.6	13152.5	16857.2	14046	17488.2	14000.1	13633.6	15956.9	16883.2	17219	18506.7	16980.5	13784.8	17440.1	17293.5	17193.3	17797.5	16824.7	17431.7
3.5.4.13	dCTP deaminase	1627.17	1666.32	3082.59	2584.33	2971.49	2015.17	900.5	2956.34	3551.17	3657.34	1862.17	2766.46	4942.99	3745.66	2859	1754.5	4548.15	5178.5	1803.5	5658.66	1775.16	4588.48	6169.99	2290.16	4978.83	1563.67	4760.07	5745.31	2922.58	2248.36	1651.43	1628	1923.32	5798.01	1910.84	1353.5	1919.93	1058	1794.5	1568.33
3.5.4.16	GTP cyclohydrolase I	14878.6	15427.9	15225	15735.4	14348.5	15585.5	14777	15877.2	15553	17237.3	16342.1	14598.4	16156.2	15628.6	16759.1	14989	17043.5	15869.1	15935.1	16975.8	12714.2	15831.4	15985.3	13281.9	15909.1	12238.2	14987.5	15994.4	15823.3	16227.5	12732.1	15628	13219.1	15031.7	14337.1	13143.2	14538.1	13493.1	12914.8	12489.8
3.5.4.19	Phosphoribosyl-AMP cyclohydrolase	14531.4	15812.9	16030.5	15322.7	15645.1	15949.1	16569.2	15627.2	16167	16276.4	15464	16052.6	16120.5	15220.1	15837.3	15541.9	16787.8	16601	16320.3	16389.3	15767.3	16076.8	16482.8	14377.5	16136.8	15648.9	16217	16790.7	15675	15575.2	15676.5	16769.5	15983	16473.2	15853	15199.7	16052.2	15451.1	15695.6	15744
3.5.4.2	Adenine deaminase	5163.75	4134.44	5066.25	5138.75	5317.35	4386.67	5717.7	4326.22	5108.95	2379.22	3702.17	6218.8	4727.76	5204.83	4392.23	5108	3426.7	4561.7	3813.2	2659	6266	5341.95	5356.51	4408.33	4756.07	8458.5	4757.47	4264.34	4103.44	4586.7	6917.64	5253.81	8125.21	6064.34	7715.05	8266.18	7105.86	7941.95	7052.75	7116.25
3.5.4.25	GTP cyclohydrolase II	15234	15798.5	15147.1	15090.2	15461.4	15893.8	15114	16295.5	15520.5	17613.4	16503.8	15302.9	16759.4	16301.1	17137.2	15984.3	17227.9	16267.5	16216.5	17428.1	13780.3	16214.5	16300	16706.4	16568	13417.4	16181	17166.8	15818.1	16698	13499.5	16576.8	13633.8	15684.9	15326.8	14108.6	14448.6	13761.2	14552.8	14483.7
3.5.4.26	Diaminohydroxyphosphoribosylaminopyrimidine deaminase	14649.7	15568.1	14626.2	14845.1	14635.8	15393.5	15014.5	16062.5	15187.4	17342.3	16207.6	14890.4	16489.9	15801.1	16756.1	15687	17061	15920.2	16036.6	17016.8	13394.2	15755.3	15966.5	14677.4	16156.6	12953.5	15784.5	16551.5	15516.8	16200.5	13255.8	15925.6	13303.7	15228.2	14837.1	13906	14083	13651.6	13863.3	13307.6
3.5.4.27	Methenyltetrahydromethanopterin cyclohydrolase	0.5	0.01	1	0.01	0.01	0.01	1	0.01	2	0.01	2	0.01	0.01	0.01	0.01	0.01	0.01	0.01	0.01	0.01	0.01	1.5	2	0.01	0.01	0.01	0.01	0.01	1	0.01	4	0.01	3	3	0.01	1	6	3	2	0.01
3.5.4.28	S-adenosylhomocysteine deaminase	4267.55	3499.69	4130.32	4367.93	4212.47	4506.22	4465.74	3671.12	4755.92	2348.68	3364.4	5095.07	3736.41	4074.76	3740.81	3896.31	2508.68	3870.79	3647.52	2811.82	5419.06	4863.95	4044.86	4073.53	3549.1	6680.42	4059.59	3990.72	3529.45	3554.87	5629.61	4824.4	5548.52	4910.88	5663.16	6390.77	5525.13	6094.59	6072.28	5877.41
3.5.4.29	GTP cyclohydrolase IIa	0.5	0.01	1	0.01	0.01	0.01	1	0.01	2	0.01	2	0.01	0.01	0.01	0.01	0.01	0.01	0.01	0.01	0.01	0.01	1.5	0.01	0.01	0.01	0.01	0.01	0.01	1	0.01	4	0.01	3	3	0.01	1	6	3	2	0.01
3.5.4.3	Guanine deaminase	1237	1052	1112	1028.75	1649	1339	1347	1195.67	1222.5	682.67	848	1611.3	1082.42	1302	995.5	1271.5	668	1377.84	1009	763.67	1763	1310.5	1499.17	1507.5	1079	2202.5	1681.07	1211.81	1034.5	934	1868.77	1852.17	1650	1739.17	1967.25	2225.67	1818.67	1914.25	2090.58	1754.83
3.5.4.31	S-methyl-5'-thioadenosine deaminase	4267.55	3499.69	4130.32	4367.93	4212.47	4506.22	4465.74	3671.12	4755.92	2348.68	3364.4	5095.07	3736.41	4074.76	3740.81	3896.31	2508.68	3870.79	3647.52	2811.82	5419.06	4863.95	4044.86	4073.53	3549.1	6680.42	4059.59	3990.72	3529.45	3554.87	5629.61	4824.4	5548.52	4910.88	5663.16	6390.77	5525.13	6094.59	6072.28	5877.41
3.5.4.32	8-oxoguanine deaminase	0.01	0.01	0.01	0.01	0.01	0.01	0.01	0.01	0.01	0.01	2	0.01	0.01	0.01	0.01	0.01	0.01	0.01	0.01	0.01	0.01	0.01	0.01	0.01	0.01	0.01	0.01	0.01	0.01	0.01	0.01	0.01	0.01	0.01	0.01	0.01	0.01	0.01	0.01	0.01
3.5.4.33	tRNA(adenine(34)) deaminase	17901.3	18595	18413.1	18310.3	18568.9	18631	18695.8	18488.1	18385.8	18954.9	18511.7	18346.3	18803.4	18618.4	18874.1	18537.8	18985.5	18634.5	18540.4	18692.7	18108.4	18574.7	18823.4	18566.2	18665.2	18215.2	18301.7	19054.3	18203.3	18674	18228.7	19244.9	18125.2	18910.7	18760.4	17971.7	18396.5	18155.7	18137	18275.3
3.5.4.39	GTP cyclohydrolase IV	0.5	0.01	1	0.01	0.01	0.01	1	0.01	2	0.01	2	0.01	0.01	0.01	0.01	0.01	0.01	0.01	0.01	0.01	0.01	1.5	3	0.01	0.01	0.01	0.01	0.01	1	0.01	4	0.01	3	3	0.01	1	6	3	2	0.01
3.5.4.4	Adenosine deaminase	2837.5	3196.83	4105.66	3535.49	4523.32	3233.33	2318.34	3978.84	4657.64	4485.34	2599.85	4213.3	6346.08	4807.83	3930.17	3307.67	5536.47	6548.15	3086.67	6275.34	3455.65	5776.46	7423.32	3728.51	6196	3640.51	6431.66	6825.8	3928.68	3287.35	3291.78	2265.17	4040.51	7094.51	4057.58	3644.58	3603.85	3459.49	4312.15	2841.49
3.5.4.40	Aminodeoxyfutalosine deaminase	0.01	0.01	0.01	0.01	0.01	0.01	0.01	0.01	1	0.01	0.01	0.01	0.01	0.01	0.01	0.01	0.01	0.01	0.01	0.01	0.01	0.01	0.01	0.01	0.01	0.01	0.01	0.01	0.01	0.01	0.01	0.01	0.01	5	0.01	0.01	0.01	4	0.01	3
3.5.4.5	Cytidine deaminase	16823.9	17724.4	16799.7	17317.2	17096	17433.4	16952.2	17499	17066.7	18386.6	17471.8	17008.3	18146.1	17498.4	18242.7	17733.5	18313.5	17760.5	17643.8	17894	16302	17729.1	18007.5	17919.7	17912.6	16691.6	17491.3	18333.4	17174.4	17955.5	16160.8	18186.3	16572.1	18030.8	17524.1	16642.8	16908.4	16687.6	17211.5	16880.9
3.5.4.9	Methenyltetrahydrofolate cyclohydrolase	18042.7	18742.4	18526.2	18403.5	18643.8	18715.9	18751.8	18651.7	18452.8	19082.8	18592.3	18405.9	18852.4	18670.9	18959.7	18566	19053.5	18707.7	18731.3	18809.5	18152.5	18630.3	18859.5	18615.7	18710.8	18255.6	18341.2	19082.5	18435.6	18762.5	18277.3	19283.6	18305.9	18941.3	18782.6	18032	18440.4	18257.8	18166	18287.7
3.5.5.1	Nitrilase	98	49	98.75	107	123	77	40	84	69	22	46	107	55	45	53	78	35	63	20	44	106	118	76	82	69	113	59	55	28.25	66	106	50	85	96	123	94	142.75	46	79	153
3.5.5.7	Aliphatic nitrilase	0.01	0.01	0.01	0.01	0.01	0.01	0.01	0.01	0.01	0.01	0.01	0.01	2	0.01	0.01	0.01	0.01	0.01	0.01	0.01	0.01	0.01	2	0.01	0.01	1	0.01	0.01	0.01	2	0.01	0.01	0.01	2	2	0.01	0.01	3	0.01	1
[truncated: 537 more rows]

## Sheet: LPS synthesis-related enzymes
Enzyme_ID	Symbol	Enzyme_Category	Fold Change(LPH/HPH)	LPH-Mean(%)	LPH-Sd(%)	HPH-Mean(%)	HPH-Sd(%)	Lower ci	Upper ci	Effectsize	P-value	corrected pvalue
[truncated: 24 more rows]
